# Supplementary material for: Accelerating the prediction and discovery of peptide hydrogels with human-in-the-loop
Source: Nat Commun. 2023 Jun 30;14:3880. doi: 10.1038/s41467-023-39648-2 (PMC10313671; doi:10.1038/s41467-023-39648-2)
Supplement: Supplementary file 4 — Supplementary Data 1 [file 41467_2023_39648_MOESM4_ESM.xlsx]

## Sheet: Sheet1
Training performance (MAEtr and R2tr) of ten parallel ML experiments, trained based on three different number of datasets and four algorithms with 80-bit one-hot representation.
# Datasets	Algorithm	Index	MAEtr	R2tr
1000	LR	1	0.155	0.801
		2	0.16	0.786
		3	0.154	0.809
		4	0.153	0.809
		5	0.152	0.811
		6	0.153	0.81
		7	0.157	0.801
		8	0.154	0.805
		9	0.154	0.806
		10	0.155	0.806
	NN	1	0.258	0.502
		2	0.257	0.51
		3	0.253	0.522
		4	0.256	0.517
		5	0.255	0.519
		6	0.262	0.484
		7	0.255	0.524
		8	0.252	0.517
		9	0.251	0.53
		10	0.255	0.505
	RF	1	0.184	0.737
		2	0.187	0.726
		3	0.181	0.743
		4	0.183	0.737
		5	0.191	0.711
		6	0.189	0.721
		7	0.189	0.716
		8	0.186	0.729
		9	0.187	0.73
		10	0.186	0.726
	SVM	1	0.158	0.803
		2	0.159	0.802
		3	0.158	0.806
		4	0.16	0.8
		5	0.159	0.804
		6	0.159	0.804
		7	0.159	0.802
		8	0.158	0.805
		9	0.156	0.807
		10	0.157	0.804
5000	LR	1	0.145	0.824
		2	0.146	0.822
		3	0.147	0.819
		4	0.146	0.823
		5	0.145	0.823
		6	0.145	0.823
		7	0.145	0.822
		8	0.145	0.823
		9	0.146	0.823
		10	0.145	0.823
	NN	1	0.226	0.583
		2	0.227	0.579
		3	0.228	0.573
		4	0.226	0.581
		5	0.228	0.573
		6	0.225	0.585
		7	0.228	0.573
		8	0.226	0.583
		9	0.226	0.582
		10	0.227	0.576
	RF	1	0.141	0.832
		2	0.141	0.833
		3	0.14	0.837
		4	0.14	0.835
		5	0.14	0.836
		6	0.14	0.833
		7	0.141	0.833
		8	0.139	0.838
		9	0.142	0.832
		10	0.141	0.834
	SVM	1	0.112	0.899
		2	0.112	0.898
		3	0.112	0.898
		4	0.112	0.898
		5	0.112	0.899
		6	0.112	0.899
		7	0.112	0.898
		8	0.112	0.9
		9	0.112	0.898
		10	0.112	0.898
10000	LR	1	0.147	0.821
		2	0.147	0.82
		3	0.146	0.821
		4	0.147	0.821
		5	0.147	0.821
		6	0.146	0.821
		7	0.147	0.819
		8	0.147	0.821
		9	0.147	0.821
		10	0.146	0.821
	NN	1	0.195	0.696
		2	0.197	0.69
		3	0.197	0.692
		4	0.197	0.688
		5	0.196	0.694
		6	0.195	0.696
		7	0.195	0.696
		8	0.195	0.696
		9	0.198	0.689
		10	0.197	0.692
	RF	1	0.119	0.872
		2	0.118	0.874
		3	0.119	0.871
		4	0.119	0.871
		5	0.119	0.871
		6	0.119	0.871
		7	0.119	0.872
		8	0.12	0.869
		9	0.119	0.871
		10	0.12	0.87
	SVM	1	0.095	0.928
		2	0.096	0.927
		3	0.095	0.928
		4	0.095	0.928
		5	0.095	0.929
		6	0.095	0.928
		7	0.096	0.928
		8	0.096	0.927
		9	0.095	0.928
		10	0.095	0.928
