# Supplementary material for: Accelerating the prediction and discovery of peptide hydrogels with human-in-the-loop
Source: Nat Commun. 2023 Jun 30;14:3880. doi: 10.1038/s41467-023-39648-2 (PMC10313671; doi:10.1038/s41467-023-39648-2)
Supplement: Supplementary file 5 — Supplementary Data 2 [file 41467_2023_39648_MOESM5_ESM.xlsx]

## Sheet: Sheet1
Supplementary Data 2. Top 8000 APHC
Peptide	rank-APHC	rank-AP	rank-APH	logp'	(the statistical tests are all one-sided)
PVYF	1	490	54	0.245201
PFFY	2	30	38	0.190663
PVFY	3	753	110	0.245201
PVFF	4	330	277	0.201571
VVYF	5	155	44	0.219023
PTFF	6	638	146	0.232548
SVYF	7	1132	117	0.259162
VVFF	8	122	407	0.175393
PLFY	9	264	126	0.210733
PTFY	10	910	36	0.276178
SVFF	11	863	503	0.215532
CVFF	12	392	483	0.19459
PVYY	13	1112	26	0.288831
PLFF	14	92	492	0.167103
PWFY	15	8	52	0.174084
FVYF	16	64	388	0.164485
PIFY	17	297	113	0.216405
PFFF	18	22	509	0.147033
PVFW	19	219	400	0.184991
VVFY	20	749	364	0.219023
SVFY	21	2047	423	0.259162
PFYF	22	157	223	0.190663
PTYF	23	1598	124	0.276178
PLYF	24	580	368	0.210733
VFFY	25	32	228	0.164485
CVYF	26	1153	309	0.23822
PWFF	27	2	579	0.130454
PFYY	28	282	40	0.234293
PVWF	29	121	243	0.184991
PAFY	30	1982	139	0.287086
CVFY	31	1642	566	0.23822
PWYF	32	69	239	0.174084
PMFY	33	704	142	0.236038
PMFF	34	408	547	0.192408
PIYF	35	530	253	0.216405
LVYF	36	445	809	0.184555
SLFF	37	548	1147	0.181065
SFFY	38	523	418	0.204625
VTFF	39	783	609	0.20637
SVFW	40	630	645	0.198953
PIYY	41	616	37	0.260035
CLFF	42	247	1303	0.160122
FVFF	43	21	2011	0.120855
PAFF	44	2345	903	0.243455
FVFY	45	309	1312	0.164485
PVYW	46	594	165	0.228621
PSFF	47	1236	304	0.24171
STFF	48	2386	852	0.24651
IVYF	49	568	823	0.190227
TVYF	50	1143	182	0.25
PIFF	51	360	1100	0.172775
SAFF	52	3086	1047	0.257417
FVYY	53	539	380	0.208115
CMFF	54	363	655	0.185428
VLFF	55	78	1540	0.140925
SLFY	56	1332	648	0.224695
SVYY	57	2285	111	0.302792
VFFF	58	4	1177	0.120855
TVFF	59	1184	1026	0.20637
CFFF	60	48	1102	0.140052
PVWY	61	132	19	0.228621
SAFW	62	997	207	0.240838
PSFY	63	982	23	0.28534
CTFF	64	1903	1092	0.225567
CFFY	65	272	531	0.183682
PWYY	66	135	42	0.217714
SFFF	67	295	1476	0.160995
VIYF	68	280	398	0.190227
IVFY	69	840	1216	0.190227
VIFY	70	406	597	0.190227
PSYF	71	1472	75	0.28534
SVWF	72	854	919	0.198953
PMYF	73	692	141	0.236038
VLFY	74	459	844	0.184555
STFY	75	3000	382	0.29014
VFYF	76	61	381	0.164485
FVYV	77	1128	604	0.219023
VVYY	78	967	83	0.262653
VTFY	79	1507	327	0.25
SAFY	80	3583	457	0.301047
CWFF	81	10	1354	0.123473
SLYF	82	1675	922	0.224695
IVYY	83	984	282	0.233857
SMFF	84	1285	1152	0.20637
FAFF	85	448	1946	0.16274
FSYF	86	645	533	0.204625
PLYY	87	1250	179	0.254363
PAFW	88	946	362	0.226876
VLYF	89	443	802	0.184555
LVFY	90	1246	2297	0.184555
FAFY	91	1009	849	0.20637
VVFW	92	179	1148	0.158813
PLFW	93	89	1076	0.150524
LVFF	94	316	3356	0.140925
PTFW	95	807	437	0.215969
VVWF	96	90	723	0.158813
CWFS	97	870	453	0.21815
WVYF	98	149	1686	0.147906
VIFF	99	193	2026	0.146597
SYFF	100	707	583	0.204625
CVWF	101	426	1022	0.17801
CFFS	102	1391	482	0.234729
LVYY	103	1433	639	0.228185
CWFY	104	140	688	0.167103
PFFS	105	1442	397	0.24171
SFYF	106	1032	936	0.204625
IFFY	107	57	1551	0.135689
CYFF	108	103	219	0.183682
VMFF	109	302	1202	0.16623
PYFF	110	84	119	0.190663
VTYF	111	1601	367	0.25
STYF	112	3661	653	0.29014
IVFF	113	415	3327	0.146597
PTYY	114	2563	86	0.319808
SVYW	115	1150	251	0.242583
CLFY	116	1395	1380	0.203752
CVFW	117	555	1274	0.17801
FSFF	118	371	1813	0.160995
VSFF	119	660	352	0.215532
SFFS	120	1539	265	0.255672
CSFF	121	1768	722	0.234729
FLFY	122	76	2488	0.130017
SSFF	123	2721	842	0.255672
SLFW	124	326	1376	0.164485
CAFF	125	3065	1823	0.236475
CIFF	126	729	2561	0.165794
SVWY	127	1225	290	0.242583
VVHF	128	1331	202	0.254799
VAFF	129	2410	2047	0.217277
CVYY	130	2529	320	0.28185
PFFW	131	19	1136	0.130454
SWFF	132	229	2469	0.144415
PLWF	133	81	1013	0.150524
CIFY	134	1566	1362	0.209424
WAFF	135	442	3525	0.146161
FAYF	136	1179	1021	0.20637
CTFY	137	3734	1179	0.269197
FVVF	138	1523	3722	0.175393
VWFY	139	25	529	0.147906
LFFY	140	108	2988	0.130017
VVYW	141	259	192	0.202443
TLFF	142	754	2158	0.171902
SAYF	143	4392	752	0.301047
FSFY	144	912	789	0.204625
FSYV	145	2489	628	0.259162
FKFF	146	4428	1964	0.263089
ITFY	147	1764	1121	0.221204
WAFY	148	1068	1614	0.189791
LTFY	149	2228	1901	0.215532
FTFF	150	585	3476	0.151832
SVVF	151	5700	2922	0.27007
PHFF	152	763	263	0.22644
PWFS	153	871	346	0.225131
WVYV	154	909	864	0.202443
SWFY	155	621	976	0.188045
FVVY	156	2694	2337	0.219023
FTFY	157	1445	1920	0.195462
SMFY	158	2384	754	0.25
SSYF	159	2698	199	0.299302
VWFF	160	1	2204	0.104276
MVYF	161	1872	1727	0.20986
SIFY	162	2352	1326	0.230366
KVFF	163	6979	1842	0.317627
PAYF	164	3926	833	0.287086
PFWY	165	7	43	0.174084
SIYF	166	2289	1247	0.230366
WVVF	167	970	4012	0.158813
FVFV	168	1422	3461	0.175393
STFW	169	1784	860	0.22993
VIYY	170	815	203	0.233857
VFVY	171	992	519	0.219023
WAYF	172	855	1253	0.189791
CLYF	173	1703	1835	0.203752
IFYY	174	327	739	0.179319
PFFV	175	1279	1325	0.201571
CVWY	176	796	341	0.22164
VVVF	177	3760	3120	0.22993
PIWF	178	80	750	0.156195
CFYF	179	562	1055	0.183682
VFYY	180	300	175	0.208115
VYFF	181	59	371	0.164485
FLYF	182	150	3550	0.130017
PIWY	183	49	27	0.199825
SFYY	184	1619	390	0.248255
LTFF	185	1564	4238	0.171902
SFVY	186	2589	677	0.259162
PSFW	187	1107	476	0.225131
WVVY	188	1877	2193	0.202443
PTWF	189	467	208	0.215969
PIFW	190	269	1673	0.156195
PVHF	191	3641	822	0.280977
PMFW	192	423	1106	0.175829
SIFF	193	1970	3614	0.186736
TVFY	194	3060	1235	0.25
FVLF	195	663	5436	0.140925
FTYF	196	1671	2338	0.195462
LLFY	197	653	3942	0.150087
PAWF	198	1291	563	0.226876
TFFF	199	313	2259	0.151832
VMFY	200	1111	839	0.20986
PFVY	201	2422	913	0.245201
PSYY	202	1386	7	0.32897
CWYF	203	325	1224	0.167103
SAWF	204	2952	1483	0.240838
CIYF	205	1685	1489	0.209424
CTYF	206	4192	1502	0.269197
IVFW	207	117	3114	0.130017
LVYW	208	404	1452	0.167976
PFLY	209	1275	981	0.210733
LSYF	210	1835	1060	0.224695
SVHF	211	4117	751	0.294939
VWYF	212	45	695	0.147906
PWVY	213	1069	403	0.228621
VFVF	214	814	2001	0.175393
CVHF	215	4124	1279	0.273997
TTFF	216	2605	1269	0.237347
FFYV	217	279	1214	0.164485
VSYF	218	762	61	0.259162
FVLY	219	1822	3503	0.184555
SWYF	220	1028	1648	0.188045
CHFF	221	1620	1043	0.219459
SMYF	222	2093	590	0.25
SFFV	223	1937	1523	0.215532
LLYF	224	708	4182	0.150087
SVLF	225	5015	4605	0.235602
IVWY	226	213	670	0.173647
LTYF	227	2701	2549	0.215532
SWVF	228	1574	1925	0.198953
PVHY	229	3603	224	0.324607
LSFF	230	1632	3409	0.181065
SLWF	231	740	2695	0.164485
VAFY	232	3589	1322	0.260908
SFVF	233	2754	2638	0.215532
ITFF	234	1734	4007	0.177574
MVFF	235	1931	6191	0.16623
PFWF	236	23	1261	0.130454
SLVF	237	4619	3926	0.235602
FAFW	238	188	2028	0.146161
FLYY	239	554	1518	0.173647
FMFF	240	52	4324	0.111693
PMWF	241	131	434	0.175829
LVFW	242	245	5425	0.124346
PWFV	243	635	1124	0.184991
TMFF	244	1242	1472	0.197208
FVYW	245	202	1968	0.147906
FSYY	246	1360	281	0.248255
SVVY	247	6997	2004	0.3137
PMYY	248	1265	69	0.279668
IVYW	249	308	910	0.173647
CAFY	250	4496	1361	0.280105
TFFY	251	795	952	0.195462
PYFY	252	167	18	0.234293
FVIY	253	2160	3667	0.190227
FLVY	254	1572	2947	0.184555
SYFY	255	1349	276	0.248255
IFYF	256	226	3387	0.135689
SSFY	257	2998	283	0.299302
TLYF	258	1636	1192	0.215532
CMFY	259	2440	1461	0.229058
PFYV	260	2011	647	0.245201
WVFF	261	87	7725	0.104276
LFYY	262	575	1571	0.173647
FVIF	263	1064	6399	0.146597
SLYY	264	2895	664	0.268325
VWVF	265	271	1508	0.158813
WVYY	266	913	1258	0.191536
CLFW	267	221	2483	0.143543
ITYF	268	2719	2232	0.221204
SFFW	269	190	2235	0.144415
IVWF	270	189	3874	0.130017
PFIY	271	2104	1678	0.216405
KLFF	272	6684	3190	0.283159
FMYF	273	151	1211	0.155323
PWVF	274	1404	2571	0.184991
LFFS	275	1677	3510	0.181065
WVFY	276	923	5508	0.147906
ISYF	277	1639	735	0.230366
FMFY	278	436	2544	0.155323
TFYF	279	789	947	0.195462
FVYL	280	1221	2237	0.184555
PHFY	281	712	25	0.27007
CMYF	282	1231	490	0.229058
PLWY	283	111	131	0.194154
VTFW	284	888	1306	0.189791
CVHY	285	5086	766	0.317627
YVFF	286	587	2277	0.164485
VVLF	287	3022	4991	0.195462
LSFY	288	2215	1417	0.224695
IAFY	289	3192	2267	0.232112
FIYF	290	303	3983	0.135689
VMYF	291	576	378	0.20986
WTYF	292	1294	2817	0.178883
FVFS	293	2715	2566	0.215532
WKFF	294	4091	2512	0.24651
WTFF	295	557	5933	0.135253
SMFW	296	921	1372	0.189791
CWVF	297	1106	2484	0.17801
TVWF	298	1110	1669	0.189791
LLFF	299	141	8555	0.106457
IFVY	300	1322	2024	0.190227
FVFW	301	56	6284	0.104276
CAFW	302	1210	656	0.219895
VLFW	303	91	3459	0.124346
PWLY	304	667	819	0.194154
FKFY	305	6558	1955	0.306719
SWFS	306	1570	520	0.239092
ILFY	307	965	4409	0.155759
VVWY	308	393	345	0.202443
FFFV	309	100	4204	0.120855
PWYV	310	1298	537	0.228621
FLFV	311	612	5172	0.140925
VFFS	312	1772	1332	0.215532
FLFF	313	9	8544	0.0863874
FFFS	314	474	2174	0.160995
VLVF	315	3133	5304	0.195462
FIFY	316	394	4775	0.135689
FVAY	317	5304	3038	0.260908
CMWF	318	191	757	0.168848
SWVY	319	1804	576	0.242583
VVVY	320	5507	2550	0.27356
FFAY	321	1644	1610	0.20637
MVFY	322	3757	4970	0.20986
LFYF	323	315	5047	0.130017
FFFY	324	88	6256	0.109948
PVLF	325	5404	6911	0.22164
PLYW	326	1012	1292	0.194154
CLWF	327	328	3125	0.143543
VAYF	328	2906	818	0.260908
GVFF	329	6133	5510	0.245637
WVFV	330	1441	5720	0.158813
FLYV	331	1456	2705	0.184555
LVWY	332	683	2272	0.167976
SVYV	333	6296	1510	0.3137
ISFY	334	1486	625	0.230366
SIYY	335	2880	550	0.273997
FFVY	336	975	3365	0.164485
SFYV	337	2508	640	0.259162
FVHF	338	2177	2798	0.200262
PIYW	339	822	838	0.199825
KVYF	340	7670	994	0.361257
PKFF	341	8982	2088	0.343805
ISFF	342	1720	3058	0.186736
STYY	343	4846	455	0.33377
FYAY	344	3094	1257	0.25
FSFV	345	3077	3112	0.215532
FIYY	346	828	1791	0.179319
CWVY	347	1459	821	0.22164
PVLY	348	6112	3731	0.265271
FVMF	349	1460	4677	0.16623
VHFF	350	602	580	0.200262
WTFY	351	1582	3507	0.178883
SSFW	352	2069	813	0.239092
STWF	353	2501	1492	0.22993
VIWF	354	71	2305	0.130017
PWLF	355	714	4146	0.150524
TSFF	356	2278	770	0.24651
PFLF	357	1580	4919	0.167103
LMFF	358	618	6994	0.131763
WAFW	359	146	3564	0.129581
TVYY	360	2775	275	0.29363
LVWF	361	364	6810	0.124346
WVIY	362	1588	4090	0.173647
WSYF	363	873	1379	0.188045
SVFS	364	7071	2224	0.310209
SVLY	365	6507	3241	0.279232
WVAF	366	2603	3518	0.200698
VIVY	367	3415	1847	0.244764
WVIF	368	709	7977	0.130017
WAVF	369	3724	6070	0.200698
TAFF	370	5541	4275	0.248255
CSFY	371	3156	614	0.27836
TIYF	372	1513	886	0.221204
TLFY	373	2116	1751	0.215532
VSFY	374	1160	123	0.259162
LIFY	375	1393	6022	0.155759
SYYF	376	887	122	0.248255
VIVF	377	3112	4540	0.201134
LAFY	378	4407	4397	0.22644
IIFY	379	1247	4589	0.161431
PTYW	380	2494	619	0.259599
VKFF	381	7097	1921	0.317627
CSYF	382	3142	605	0.27836
PWMY	383	827	393	0.219459
FLVF	384	1174	7943	0.140925
PAWY	385	670	21	0.270506
LIYF	386	1229	5394	0.155759
SFWY	387	465	726	0.188045
SVHY	388	4680	361	0.338569
TTYF	389	3320	657	0.280977
FVFL	390	892	6677	0.140925
VVIF	391	3643	5845	0.201134
VVHY	392	2555	180	0.298429
VWVY	393	468	401	0.202443
SFLY	394	2600	1857	0.224695
FKYF	395	6008	1559	0.306719
SMWF	396	1078	1634	0.189791
LMFY	397	1662	4069	0.175393
CTFW	398	2189	2256	0.208988
FVAF	399	4278	5152	0.217277
VLYY	400	1689	824	0.228185
IAFW	401	722	2044	0.171902
SLVY	402	5862	2607	0.279232
FKFW	403	4715	3255	0.24651
WLVF	404	516	8063	0.124346
WLVY	405	1281	3881	0.167976
TVFW	406	1557	2521	0.189791
PFFL	407	821	2678	0.167103
CFFV	408	1576	2229	0.19459
MTFF	409	3307	5507	0.197208
ILYF	410	1328	5811	0.155759
PVYV	411	7216	2770	0.299738
VLWF	412	97	3587	0.124346
SYFV	413	1794	330	0.259162
CVVF	414	7118	6718	0.249127
GLFF	415	3645	4626	0.211169
IFFS	416	1679	2971	0.186736
PKFY	417	8610	820	0.387435
PWHY	418	881	92	0.25349
WVMF	419	1100	5938	0.149651
PFVF	420	3312	4965	0.201571
PFYW	421	372	1074	0.174084
LLYY	422	1780	2631	0.193717
SVVW	423	4671	2754	0.25349
IAFF	424	3478	7208	0.188482
TIFF	425	1623	3747	0.177574
CFYY	426	1470	686	0.227312
IIYY	427	1540	1525	0.205061
SAWY	428	2693	340	0.284468
VIFW	429	203	3979	0.130017
VFMF	430	1040	3392	0.16623
IWFY	431	36	2686	0.11911
FFYY	432	676	3611	0.153578
LIYY	433	1793	2279	0.199389
SWFV	434	1666	2082	0.198953
SVIF	435	7105	7618	0.241274
SFLF	436	2557	5722	0.181065
WSFF	437	716	5117	0.144415
SLWY	438	1144	925	0.208115
ITYY	439	3033	811	0.264834
CIYY	440	2712	891	0.253054
LWFY	441	74	4869	0.113438
GVYF	442	6108	2366	0.289267
PFFI	443	1114	2913	0.172775
PFYS	444	2831	377	0.28534
LTFW	445	1062	4893	0.155323
PAYY	446	4175	305	0.330716
VFFW	447	5	3144	0.104276
IFFF	448	43	9304	0.0920593
SLFV	449	5140	4800	0.235602
CWFV	450	962	2178	0.17801
WVAY	451	3886	2397	0.244328
VFFL	452	231	2803	0.140925
PTWY	453	378	16	0.259599
LMYF	454	1056	2608	0.175393
SFWF	455	551	4304	0.144415
KVFY	456	10219	2157	0.361257
WVFS	457	3028	4581	0.198953
CFVY	458	2887	1524	0.23822
CTWF	459	1905	1828	0.208988
CVYW	460	1431	783	0.22164
CYFY	461	797	264	0.227312
WVLF	462	806	10002	0.124346
WAVY	463	4319	2863	0.244328
SVFV	464	8221	6049	0.27007
PIHY	465	2214	130	0.295812
WTVF	466	3037	5782	0.189791
VFIY	467	1085	1613	0.190227
FTFV	468	3311	4427	0.20637
WIVY	469	1266	3191	0.173647
CVFS	470	9073	5292	0.289267
FVYI	471	1806	2945	0.190227
LSFW	472	1177	3945	0.164485
PWMF	473	1061	2580	0.175829
VAFW	474	1828	2247	0.200698
LTYY	475	3836	1595	0.259162
TVVF	476	7135	5503	0.260908
PVVY	477	9591	4980	0.299738
FFYF	478	144	7597	0.109948
CWHY	479	2455	898	0.24651
ITFW	480	720	2946	0.160995
PHYF	481	1450	128	0.27007
WSYV	482	2043	718	0.242583
VFFV	483	1065	2623	0.175393
SYVF	484	3213	1094	0.259162
SLFS	485	5378	2340	0.275742
LYFF	486	211	4056	0.130017
CIWF	487	484	3312	0.149215
MVYY	488	3054	1140	0.25349
MFFY	489	1092	4966	0.155323
FIVY	490	2312	3956	0.190227
ILFF	491	417	10632	0.112129
SHFF	492	3081	1651	0.240401
SFIY	493	3373	2600	0.230366
SLYW	494	1604	1450	0.208115
MLFF	495	1073	9671	0.131763
SIFW	496	1377	3875	0.170157
FYAF	497	2308	2598	0.20637
VFIF	498	685	4602	0.146597
SKFF	499	11111	2807	0.357766
PLFV	500	4868	5862	0.22164
IMFY	501	1854	3904	0.181065
CFFW	502	44	2398	0.123473
FTYY	503	3403	2131	0.239092
PMWY	504	123	31	0.219459
VFLF	505	622	5207	0.140925
PVWW	506	137	620	0.168412
CVVY	507	8431	4339	0.292757
PSYW	508	2086	317	0.268761
FAYY	509	2337	732	0.25
CFVF	510	2714	4357	0.19459
SFYS	511	2506	167	0.299302
TSYF	512	2183	160	0.29014
PLVF	513	6076	8305	0.22164
VIHF	514	1611	830	0.226003
CVLF	515	5623	8313	0.21466
FTYV	516	4007	2236	0.25
PVIY	517	8082	5801	0.270942
PWIY	518	1218	1308	0.199825
FSVF	519	3613	4095	0.215532
MVFW	520	1499	7613	0.149651
IVVY	521	5988	5333	0.244764
PFIF	522	2523	6912	0.172775
LWFS	523	1142	3851	0.164485
CWHF	524	2005	2376	0.20288
CIFW	525	567	3724	0.149215
TFVY	526	2548	871	0.25
LFVY	527	2388	4793	0.184555
LVHF	528	4272	4791	0.220332
TFVF	529	2866	3495	0.20637
PVVF	530	9431	9296	0.256108
WVLY	531	2091	6381	0.167976
PLHF	532	4037	2452	0.24651
VLHF	533	2301	1723	0.220332
VTYY	534	3293	443	0.29363
PWHF	535	1376	1110	0.20986
MTFY	536	4277	3051	0.240838
TMYF	537	1465	427	0.240838
IIYF	538	1651	6064	0.161431
WLYF	539	243	7987	0.113438
TTFY	540	3862	938	0.280977
WTVY	541	3470	2547	0.233421
VLVY	542	4793	3922	0.239092
FSFW	543	614	4587	0.144415
TWFF	544	395	4878	0.135253
LAFF	545	4339	10441	0.18281
LAFW	546	1717	5501	0.16623
FVFI	547	1501	8257	0.146597
VTWF	548	723	1059	0.189791
SFFI	549	1944	3549	0.186736
FVVW	550	1567	6198	0.158813
VYFY	551	270	153	0.208115
LFYS	552	2546	1805	0.224695
CVIF	553	6177	8728	0.220332
VVVW	554	3117	3369	0.213351
VVMF	555	4720	5664	0.220768
IFYV	556	1370	2117	0.190227
SVIY	557	8298	4781	0.284904
FFAF	558	1200	4234	0.16274
CSFW	559	1724	1182	0.21815
WTFV	560	2561	4564	0.189791
PILY	561	4454	3602	0.236475
CWYY	562	1098	790	0.210733
CWLF	563	721	5290	0.143543
VFLY	564	1116	2006	0.184555
PVIF	565	7528	10261	0.227312
PWFL	566	513	3320	0.150524
MVWF	567	1286	6729	0.149651
SIWF	568	1518	4329	0.170157
CLFS	569	6477	5132	0.254799
FVWF	570	158	9428	0.104276
VAWF	571	1743	2092	0.200698
WSVF	572	2255	3034	0.198953
PLVY	573	6744	4543	0.265271
IFFV	574	823	5250	0.146597
PWFW	575	55	4087	0.113874
VSFW	576	786	810	0.198953
FLFS	577	1980	4246	0.181065
SWYY	578	1842	858	0.231675
SVLW	579	4099	4632	0.219023
PWFM	580	652	1611	0.175829
CKFF	581	10316	3227	0.336824
PVFS	582	9589	5271	0.296248
LFFF	583	58	12699	0.0863874
CFWS	584	1614	1077	0.21815
KFFF	585	5076	2657	0.263089
FVHY	586	3753	2290	0.243892
VIYW	587	385	1132	0.173647
PVHW	588	2444	522	0.264398
PVFV	589	8773	8312	0.256108
SAYW	590	2504	285	0.284468
MYFF	591	437	2548	0.155323
STYW	592	3402	854	0.27356
MMFF	593	2064	8227	0.157068
WTYV	594	2751	1612	0.233421
PIVY	595	5942	3128	0.270942
WVVV	596	5564	8385	0.213351
LVVY	597	7027	7773	0.239092
WFVY	598	674	4352	0.147906
IVHY	599	3716	1161	0.269634
WLYV	600	1194	3592	0.167976
ISYY	601	1423	104	0.273997
LSYY	602	2428	452	0.268325
PLFS	603	6224	4128	0.26178
PWFI	604	252	1577	0.156195
WLFV	605	574	8485	0.124346
PHFW	606	476	295	0.20986
VIWY	607	207	651	0.173647
IFWY	608	18	2053	0.11911
WVYL	609	1378	4133	0.167976
LWYF	610	156	6796	0.113438
MSFF	611	3220	4214	0.20637
FLAY	612	3902	3604	0.22644
ISFW	613	698	2123	0.170157
CMFW	614	802	2487	0.168848
FVWY	615	694	4445	0.147906
TIFY	616	2430	1849	0.221204
PKFW	617	7648	1911	0.327225
FFVV	618	2394	6127	0.175393
WVVW	619	843	6167	0.142234
PTLF	620	7857	7420	0.252618
IMFF	621	1267	9215	0.137435
CFWF	622	105	3869	0.123473
CHFY	623	3091	892	0.263089
FVYS	624	2735	761	0.259162
KVWF	625	7707	3106	0.301047
SVMF	626	6937	5237	0.260908
VFWF	627	12	3732	0.104276
GFFF	628	4143	8467	0.191099
IFIY	629	1471	5420	0.161431
SVWW	630	943	1830	0.182373
LKFF	631	9629	6525	0.283159
SSYY	632	2963	62	0.342932
CLVF	633	5904	8935	0.21466
PWIF	634	1397	5958	0.156195
VFMY	635	2314	2388	0.20986
VWMF	636	461	3162	0.149651
SFIF	637	3571	7673	0.186736
FYFF	638	94	6410	0.109948
VMWF	639	119	1344	0.149651
PWYS	640	2155	343	0.268761
WFVV	641	1342	5348	0.158813
PLHY	642	3801	701	0.29014
STVF	643	10577	5967	0.301047
PFWS	644	1339	634	0.225131
SAYY	645	5473	512	0.344677
SWLF	646	2122	7075	0.164485
MLFY	647	2672	6894	0.175393
CFYS	648	3032	552	0.27836
CIWY	649	734	978	0.192845
CWYS	650	2519	596	0.26178
FSVY	651	3652	1443	0.259162
TAYF	652	5958	2100	0.291885
CFWY	653	184	795	0.167103
VVLY	654	5330	4794	0.239092
ILYY	655	2192	2897	0.199389
PFHY	656	1741	198	0.27007
WIYV	657	1023	2653	0.173647
FFIY	658	775	7100	0.135689
KLFY	659	9188	2908	0.326789
LVVF	660	6003	12583	0.195462
SFWS	661	2021	779	0.239092
IVHF	662	4128	3980	0.226003
WTLF	663	2371	9750	0.155323
VIHY	664	1802	214	0.269634
TVLF	665	5898	7247	0.22644
WIYF	666	341	7709	0.11911
MFYF	667	1019	4690	0.155323
WLFY	668	377	9790	0.113438
PTHF	669	5110	894	0.311955
SLVW	670	3606	3766	0.219023
VMFW	671	446	3108	0.149651
PTFS	672	7517	1819	0.327225
SFFL	673	1869	3925	0.181065
LVYV	674	6105	6166	0.239092
SYFW	675	693	1082	0.188045
STWY	676	2324	351	0.27356
PWWF	677	13	2360	0.113874
LAYF	678	5025	5583	0.22644
MFFF	679	455	11112	0.111693
FFLY	680	657	7624	0.130017
MLYF	681	2361	6043	0.175393
SWYV	682	2470	1034	0.242583
IAYF	683	4639	4288	0.232112
CLYY	684	3720	2048	0.247382
FCFF	685	41	1017	0.140052
SVHW	686	2764	444	0.27836
MAFF	687	5861	9857	0.208115
FSYW	688	1358	2278	0.188045
SLHF	689	5343	3115	0.260471
VVIY	690	5679	4792	0.244764
CVIY	691	7763	6068	0.263962
VFWY	692	35	621	0.147906
PTLY	693	7745	3426	0.296248
LSYW	694	1607	1453	0.208115
STLF	695	9557	8179	0.266579
TAFY	696	6702	2732	0.291885
FVMY	697	3702	4879	0.20986
WAIF	698	3214	9255	0.171902
TLVF	699	5739	6976	0.22644
WVMY	700	2802	4705	0.193281
PTHY	701	4289	151	0.355585
PIIY	702	5248	4374	0.242147
TWYF	703	1076	2382	0.178883
STFS	704	7397	1305	0.341187
FTLF	705	3746	10980	0.171902
FTFW	706	811	7332	0.135253
IYFF	707	296	3953	0.135689
WTFS	708	3504	2778	0.22993
FFVF	709	798	10978	0.120855
FIFF	710	129	13496	0.0920593
SIWY	711	1542	1163	0.213787
YAFF	712	1946	2039	0.20637
YVVF	713	2666	2294	0.219023
MTYF	714	4569	3470	0.240838
CLWY	715	916	1486	0.187173
PMYW	716	1066	562	0.219459
CFIY	717	2777	3101	0.209424
YVLF	718	1577	2956	0.184555
LVHY	719	5443	2994	0.263962
WVYS	720	2705	1194	0.242583
VWYY	721	266	358	0.191536
KVFW	722	7816	3211	0.301047
WKYF	723	5106	1460	0.29014
SIVY	724	6747	3150	0.284904
SIVF	725	7089	7593	0.241274
WAVW	726	1961	3857	0.184119
NVYF	727	8123	5340	0.276178
TMFY	728	2850	1387	0.240838
PIHF	729	3675	1772	0.252182
CLHF	730	5379	4822	0.239529
PSWF	731	675	229	0.225131
FYFV	732	422	1733	0.164485
IVYV	733	5547	4598	0.244764
CAWF	734	3398	3346	0.219895
FTLY	735	4750	6395	0.215532
VWFS	736	1494	1798	0.198953
PFMY	737	3669	2628	0.236038
WSFY	738	1585	2685	0.188045
WVYI	739	1108	2832	0.173647
WAYY	740	1810	778	0.233421
IMYF	741	1788	3768	0.181065
LFYV	742	2179	4287	0.184555
PFFM	743	2663	4498	0.192408
WFFS	744	907	6076	0.144415
WYAF	745	1083	1640	0.189791
CTYY	746	6761	1868	0.312827
CFIF	747	2182	7050	0.165794
TVYW	748	1888	845	0.233421
WIVF	749	1152	10509	0.130017
WFYV	750	391	3063	0.147906
IWYF	751	180	5820	0.11911
SKFW	752	8236	1761	0.341187
PVFL	753	7028	10274	0.22164
LYFY	754	669	1786	0.173647
SVWV	755	5128	3302	0.25349
CHFW	756	1240	1215	0.20288
WTIF	757	2636	9408	0.160995
PVLW	758	4617	7437	0.205061
VLYW	759	600	2007	0.167976
WSFV	760	2911	4303	0.198953
WLFS	761	2038	6819	0.164485
FHFF	762	1192	7025	0.145724
MWFY	763	492	4861	0.138743
IWVY	764	691	1839	0.173647
IVVF	765	6438	12555	0.201134
TFYY	766	1647	556	0.239092
WKFW	767	3966	3427	0.22993
CWLY	768	1375	2358	0.187173
CFFL	769	949	3785	0.160122
VFYV	770	1488	937	0.219023
WVHF	771	2443	5066	0.183682
FIVF	772	2156	10971	0.146597
PYYF	773	138	15	0.234293
WVFL	774	1017	11398	0.124346
STVY	775	10079	2696	0.344677
WTIY	776	3015	3936	0.204625
SVYS	777	6357	667	0.353839
VVHW	778	1005	244	0.23822
WVYW	779	310	4774	0.131326
VVFL	780	5094	10196	0.195462
LTYW	781	2120	2791	0.198953
MAFW	782	2872	5088	0.191536
FCFY	783	145	322	0.183682
FTVY	784	6254	5243	0.25
WAIY	785	3439	3805	0.215532
SVFI	786	7821	8824	0.241274
VFFI	787	724	4777	0.146597
WKFY	788	6655	2782	0.29014
WMFF	789	133	12294	0.0951134
FIYV	790	2684	4780	0.190227
TWVF	791	2497	4446	0.189791
YLFF	792	338	5267	0.130017
TYFF	793	1176	1449	0.195462
CWIF	794	1234	6569	0.149215
LVLF	795	4422	15671	0.160995
FCYF	796	102	218	0.183682
PAYW	797	3074	715	0.270506
CVLY	798	7729	6603	0.25829
VKFY	799	9377	1687	0.361257
VWLF	800	299	6081	0.124346
SLYV	801	6855	3650	0.279232
LIFF	802	996	15342	0.112129
TVVY	803	8533	3636	0.304538
WMVF	804	2071	9842	0.149651
WTLY	805	3360	5432	0.198953
SLLF	806	6465	12620	0.201134
CTFS	807	10516	4373	0.320244
VTVF	808	8050	6785	0.260908
IVIY	809	5909	8749	0.215969
LLFW	810	85	12829	0.0898778
CYFS	811	2341	298	0.27836
LFFV	812	1638	10184	0.140925
LFIY	813	1921	8040	0.155759
FFYS	814	1228	1142	0.204625
WIYY	815	839	3156	0.16274
LWVY	816	1312	3950	0.167976
FSLF	817	3483	8447	0.181065
WVFI	818	1060	10066	0.130017
VTHF	819	3506	661	0.285777
IAWF	820	2176	6015	0.171902
FTVF	821	5879	10204	0.20637
SWMF	822	2240	3842	0.189791
IFVF	823	2084	10626	0.146597
VVYV	824	5744	2773	0.27356
FAWF	825	1382	7741	0.146161
LWYY	826	511	2644	0.157068
CIHY	827	4779	1280	0.288831
WFAY	828	1437	2306	0.189791
IFLY	829	1561	6717	0.155759
KLYF	830	10423	3877	0.326789
GWFF	831	2569	6743	0.17452
MVYW	832	2075	3170	0.193281
WYAY	833	1993	935	0.233421
FMFV	834	2617	8290	0.16623
FVLW	835	930	10862	0.124346
SFVW	836	1928	2516	0.198953
MVWY	837	1915	2899	0.193281
FFIV	838	1148	6695	0.146597
VTLF	839	6395	8275	0.22644
WVAW	840	1721	3296	0.184119
FTFS	841	4424	2853	0.24651
FYFY	842	629	3395	0.153578
FVAW	843	3544	5608	0.200698
WMFY	844	958	7393	0.138743
SYLF	845	3599	3270	0.224695
WAWF	846	731	8206	0.129581
VKFW	847	6658	2307	0.301047
SSYW	848	2717	369	0.282723
VILF	849	3475	11275	0.166667
SFWV	850	1464	1752	0.198953
SWLY	851	2582	2862	0.208115
SYWF	852	889	1403	0.188045
IWYY	853	277	1300	0.16274
IYFY	854	431	1001	0.179319
VTYW	855	1834	794	0.233421
WMVY	856	2785	4687	0.193281
MSYF	857	3197	1388	0.25
CWFL	858	649	4932	0.143543
TVWY	859	1912	862	0.233421
WTYY	860	2882	2364	0.222513
WLVV	861	4266	11068	0.178883
ITWF	862	1089	4143	0.160995
SFMF	863	3905	5705	0.20637
SFYW	864	1289	2136	0.188045
MWFF	865	120	11896	0.0951134
STLY	866	9518	4121	0.310209
FMVF	867	3132	10131	0.16623
PILF	868	5482	11715	0.192845
TLFW	869	947	4415	0.155323
LFWY	870	79	5168	0.113438
CFLF	871	2102	7775	0.160122
PKYF	872	10938	1679	0.387435
SVIW	873	5460	6628	0.224695
PLLF	874	5893	13959	0.187173
TLWF	875	1013	4674	0.155323
SIYW	876	2277	2068	0.213787
TVHF	877	5019	1565	0.285777
VVYL	878	5389	4886	0.239092
WALF	879	3789	12340	0.16623
SSWF	880	2261	977	0.239092
GFFY	881	6794	7905	0.234729
IKFW	882	5690	2783	0.272251
WIFY	883	703	10867	0.11911
SKFY	884	12327	1917	0.401396
LVLY	885	6472	11977	0.204625
TAFW	886	3693	2932	0.231675
WVIV	887	4093	9501	0.184555
VWHF	888	488	915	0.183682
VWFL	889	181	4733	0.124346
FMYV	890	2405	2510	0.20986
LFLY	891	1902	9116	0.150087
MFFS	892	3477	4797	0.20637
FWAY	893	2330	4054	0.189791
PVWV	894	3969	2752	0.239529
IFYS	895	2738	1753	0.230366
LVIY	896	6647	11356	0.210297
CVFV	897	9773	10784	0.249127
WFAF	898	700	4727	0.146161
PFMF	899	3751	7264	0.192408
PLYV	900	7361	5368	0.265271
LVFS	901	9344	12121	0.235602
CTHF	902	8090	3206	0.304974
PFHF	903	2631	1797	0.22644
VFVW	904	403	2120	0.158813
FMVY	905	3991	5456	0.20986
VLVW	906	2472	5851	0.178883
VIIF	907	3523	10181	0.172339
FILY	908	2349	9588	0.155759
SMWY	909	1434	534	0.233421
TWFY	910	1251	2703	0.178883
LLYW	911	606	6564	0.133508
CIVY	912	6895	4896	0.263962
SVFL	913	8438	10637	0.235602
MTFW	914	2584	5844	0.180628
PWAY	915	3857	1203	0.270506
TVIF	916	7302	9161	0.232112
PVYL	917	8414	6821	0.265271
CLFV	918	6092	9395	0.21466
SSVF	919	8415	3189	0.310209
STFV	920	10559	5939	0.301047
YVYF	921	627	438	0.208115
VWMY	922	1093	1445	0.193281
FVIW	923	1159	10550	0.130017
MWYF	924	561	5302	0.138743
CIHF	925	5058	3824	0.245201
PVVW	926	7363	8243	0.239529
CWMF	927	1684	4987	0.168848
CWIY	928	1807	2734	0.192845
SFFM	929	3543	4914	0.20637
FAVF	930	7684	12255	0.217277
IVLY	931	6079	10040	0.210297
STHF	932	7220	1685	0.325916
PFWV	933	532	967	0.184991
KFFY	934	6240	1714	0.306719
FLIY	935	2457	9963	0.155759
WMYF	936	569	5354	0.138743
MIYF	937	2658	5985	0.181065
IKFF	938	10595	7141	0.288831
IKFY	939	9595	2939	0.332461
PVMF	940	8995	9845	0.246946
FMYY	941	981	1058	0.198953
SFMY	942	4295	2519	0.25
TSFY	943	3011	383	0.29014
VILY	944	4543	6584	0.210297
TKFF	945	8998	1923	0.348604
FVFM	946	3178	10273	0.16623
CVHW	947	3383	1278	0.257417
ILFW	948	96	10909	0.0955497
ITYW	949	1722	1814	0.204625
CWFM	950	936	2849	0.168848
FAYW	951	973	1434	0.189791
LAWF	952	3050	9796	0.16623
IVVW	953	3302	7292	0.184555
SMYY	954	3424	510	0.29363
ISYW	955	1055	687	0.213787
CTWY	956	2480	762	0.252618
WSVY	957	2377	962	0.242583
SWMY	958	2247	1130	0.233421
WAFV	959	4840	8693	0.200698
VFHF	960	846	863	0.200262
SAWW	961	1512	786	0.224258
PTVY	962	11060	4190	0.330716
MWFS	963	1943	3236	0.189791
PIIF	964	5969	11897	0.198517
VWIF	965	305	4955	0.130017
PWYL	966	1988	2969	0.194154
WVFW	967	110	14846	0.0876963
SMVF	968	9770	9172	0.260908
CLVY	969	8223	7274	0.25829
FWYV	970	794	4881	0.147906
VWFV	971	678	3023	0.158813
VHFY	972	1301	310	0.243892
WLYY	973	1162	4929	0.157068
PIVF	974	7977	11147	0.227312
CAYF	975	6865	3585	0.280105
FTFL	976	2810	7915	0.171902
CYYF	977	407	102	0.227312
VLWY	978	470	1630	0.167976
SVYI	979	7714	4132	0.284904
CIVF	980	6986	10383	0.220332
LVVW	981	4264	11064	0.178883
IWFS	982	1239	3530	0.170157
PFYL	983	2776	2996	0.210733
FVVV	984	9762	13841	0.22993
IFFL	985	257	8529	0.112129
PVFI	986	8481	12065	0.227312
YLVF	987	1545	2885	0.184555
LLVY	988	6161	11250	0.204625
CWWS	989	1592	1804	0.201571
VVFV	990	8003	10783	0.22993
IVLF	991	5151	16710	0.166667
ITWY	992	774	654	0.204625
SAVF	993	15683	11248	0.311955
PTVF	994	12437	9645	0.287086
CFYV	995	2962	1617	0.23822
IIFF	996	1469	16385	0.117801
CFLY	997	2843	3696	0.203752
VFYW	998	109	1377	0.147906
LAWY	999	2235	2270	0.20986
SVWS	1000	6215	2263	0.29363
SWIF	1001	3030	8947	0.170157
TAWF	1002	4749	4552	0.231675
WWVV	1003	894	6437	0.142234
IAWY	1004	1510	1065	0.215532
LWFF	1005	11	16824	0.069808
VYVF	1006	1508	958	0.219023
SWFI	1007	1212	3421	0.170157
FWVY	1008	1208	6693	0.147906
CVMF	1009	7804	8969	0.239965
LVIF	1010	5513	17839	0.166667
MMFY	1011	4107	6925	0.200698
PWWY	1012	6	140	0.157504
WTFI	1013	2194	7962	0.160995
PFYI	1014	2789	2624	0.216405
PVIW	1015	6083	9979	0.210733
LFWS	1016	2279	7566	0.164485
TIYY	1017	2429	513	0.264834
VIVW	1018	2424	4909	0.184555
VVLW	1019	2965	7195	0.178883
WVMW	1020	595	6607	0.133072
KWFF	1021	5794	4828	0.24651
SHFY	1022	3473	678	0.284031
FLLY	1023	2752	12458	0.150087
LKFW	1024	8595	6906	0.266579
FYYF	1025	222	1642	0.153578
VFFM	1026	2238	7134	0.16623
FYVF	1027	1448	4867	0.164485
SLHY	1028	5556	1324	0.304101
SVMW	1029	4437	3004	0.244328
FVWV	1030	2153	8207	0.158813
VFYL	1031	1196	2171	0.184555
PWAF	1032	3864	3506	0.226876
VMVF	1033	6371	9047	0.220768
IVFV	1034	6667	13118	0.201134
PWYW	1035	771	3515	0.157504
CWYV	1036	2339	1713	0.22164
PVYS	1037	9636	2643	0.339878
WIIY	1038	1410	8191	0.144852
LTWF	1039	1840	7805	0.155323
SYFS	1040	3211	353	0.299302
KLFW	1041	7038	4854	0.266579
WFFV	1042	274	11332	0.104276
FTIY	1043	5753	7664	0.221204
WFVF	1044	494	14206	0.104276
CLHY	1045	6942	3488	0.283159
CYVF	1046	2753	1407	0.23822
TFLF	1047	2685	7476	0.171902
FAVY	1048	8532	7417	0.260908
SWVV	1049	5917	4376	0.25349
FFFF	1050	14	19338	0.0663176
SLFI	1051	5710	9742	0.206806
PCFF	1052	582	231	0.220768
TMWF	1053	879	1817	0.180628
LVYS	1054	8013	4950	0.279232
CHYF	1055	3590	1243	0.263089
VIIY	1056	4689	6173	0.215969
IIWY	1057	367	3284	0.144852
FVMW	1058	1272	6637	0.149651
IWFF	1059	17	14371	0.0754799
MLFW	1060	643	11679	0.115183
VLLF	1061	4285	15268	0.160995
WLFF	1062	37	20055	0.069808
YTFF	1063	2280	3376	0.195462
CMHF	1064	4929	2444	0.264834
GVWF	1065	5603	6407	0.229058
PMHF	1066	4545	1712	0.271815
MAFY	1067	8053	7814	0.251745
SYVY	1068	3602	436	0.302792
WTFL	1069	1994	8380	0.155323
FVIV	1070	6534	12794	0.201134
WTMF	1071	3206	7648	0.180628
LMFW	1072	542	10879	0.115183
WAFS	1073	6219	6158	0.240838
TWVY	1074	2601	1427	0.233421
FFMY	1075	1713	7324	0.155323
LYYF	1076	244	730	0.173647
LLWY	1077	625	6641	0.133508
VVFI	1078	6048	11640	0.201134
FFFM	1079	347	9897	0.111693
FALF	1080	5647	14264	0.18281
SWFM	1081	1897	3145	0.189791
CVWS	1082	7317	4639	0.272688
YMFF	1083	460	2611	0.155323
MFYY	1084	1740	2217	0.198953
KLWF	1085	8240	6434	0.266579
FIIY	1086	2825	9989	0.161431
VTVY	1087	8924	3944	0.304538
PMHY	1088	3773	350	0.315445
CWWF	1089	82	6804	0.106894
VLHY	1090	3466	1159	0.263962
MIFY	1091	3727	9129	0.181065
FLAF	1092	4397	10600	0.18281
CTHY	1093	8768	1793	0.348604
LLVF	1094	5154	18241	0.160995
CFFI	1095	1908	6176	0.165794
CFHY	1096	3658	1309	0.263089
VLFV	1097	5381	10934	0.195462
PIFS	1098	7449	5277	0.267452
SYIF	1099	4246	3795	0.230366
MIFF	1100	2543	15112	0.137435
GFYF	1101	6020	6514	0.234729
SSYV	1102	8163	1335	0.353839
MMYF	1103	2653	3590	0.200698
PYFW	1104	173	560	0.174084
LLFS	1105	6781	13361	0.201134
MFVY	1106	4174	5838	0.20986
FFYL	1107	374	5678	0.130017
FSIF	1108	4361	9756	0.186736
LVFV	1109	7896	17131	0.195462
PIYV	1110	7316	4782	0.270942
CWFI	1111	604	3843	0.149215
CMWY	1112	917	599	0.212478
FLLF	1113	1271	19495	0.106457
STHY	1114	6164	416	0.369546
TLYY	1115	3350	1200	0.259162
PVWL	1116	4119	6331	0.205061
FVYM	1117	4088	5669	0.20986
FHFY	1118	2290	3981	0.189354
LWVF	1119	1297	13078	0.124346
VVFS	1120	10492	9048	0.27007
TFFV	1121	2983	3734	0.20637
MWVF	1122	2094	9924	0.149651
CIFS	1123	8477	7398	0.260471
KTFF	1124	13778	5528	0.348604
CYFV	1125	1856	697	0.23822
PWYI	1126	1057	1137	0.199825
VVIW	1127	3159	6919	0.184555
SFVV	1128	8810	6791	0.27007
WIAY	1129	2403	2146	0.215532
VFYS	1130	2930	883	0.259162
FKYY	1131	9212	1965	0.350349
VKYF	1132	8553	1319	0.361257
FIAY	1133	4701	4425	0.232112
FSLY	1134	4280	4375	0.224695
PTIY	1135	10618	5946	0.30192
STYV	1136	10677	3107	0.344677
PTFV	1137	11199	8100	0.287086
FWVV	1138	2321	8851	0.158813
SWHF	1139	3614	3372	0.223822
CFHF	1140	3315	3230	0.219459
MSFY	1141	4260	2496	0.25
CVYV	1142	9814	5829	0.292757
FFFL	1143	47	11879	0.0863874
GVFW	1144	7050	9198	0.229058
IVYL	1145	5423	8517	0.210297
IVIF	1146	6055	18049	0.172339
FTFI	1147	4010	10589	0.177574
TGFF	1148	3998	1138	0.276614
FSFL	1149	2696	6089	0.181065
PLFI	1150	5272	11171	0.192845
CVVW	1151	6009	6753	0.232548
PFAY	1152	6639	2942	0.287086
LVYL	1153	6290	11540	0.204625
SWWF	1154	713	8520	0.127836
LWFV	1155	818	10091	0.124346
MWVY	1156	2188	3415	0.193281
FSYL	1157	3079	2504	0.224695
FSFS	1158	3901	1820	0.255672
CWHS	1159	4915	1143	0.297557
TLVY	1160	6950	4435	0.27007
FAFV	1161	6521	9889	0.217277
CKFW	1162	8792	2949	0.320244
FWFV	1163	263	11100	0.104276
IWVF	1164	1082	10183	0.130017
SVYL	1165	9436	6659	0.279232
SWFL	1166	2035	6799	0.164485
WAYW	1167	686	1867	0.173211
LKFY	1168	13344	6813	0.326789
SWYS	1169	2852	408	0.282723
KIFF	1170	10900	7471	0.288831
MSFW	1171	2461	4367	0.189791
FFYM	1172	1117	5052	0.155323
FHYF	1173	2406	4273	0.189354
WAFI	1174	2855	8023	0.171902
SWIY	1175	3135	3377	0.213787
SILY	1176	7681	7373	0.250436
FCFW	1177	33	2170	0.123473
TFIF	1178	3149	8017	0.177574
IFWS	1179	1503	4282	0.170157
LHFF	1180	2172	7014	0.165794
IFFW	1181	3	11787	0.0754799
WVIW	1182	608	11936	0.113438
VFHY	1183	1186	248	0.243892
CVYS	1184	10163	3311	0.332897
FTIF	1185	5453	14878	0.177574
WMFV	1186	2567	11816	0.149651
WKVF	1187	10332	5683	0.301047
GLYF	1188	6239	4742	0.254799
LKYF	1189	11059	4460	0.326789
SHYF	1190	4109	1009	0.284031
SYYV	1191	1175	17	0.302792
SILF	1192	7812	14553	0.206806
SAVW	1193	8552	4251	0.295375
PWYM	1194	2271	1746	0.219459
IFMY	1195	2938	6764	0.181065
LWYV	1196	1547	4695	0.167976
FLFL	1197	800	16032	0.106457
WLAF	1198	2856	9087	0.16623
FTYW	1199	2387	5572	0.178883
LTWY	1200	1710	2156	0.198953
WFIY	1201	591	9994	0.11911
IVFL	1202	4794	15544	0.166667
WTFW	1203	748	11382	0.118674
WYVF	1204	826	5056	0.147906
WSYY	1205	1664	724	0.231675
PVMW	1206	5403	5847	0.230366
TFWF	1207	529	5771	0.135253
PTIF	1208	11892	12761	0.25829
SFYI	1209	3605	2879	0.230366
TFFW	1210	402	4935	0.135253
VHYF	1211	1264	289	0.243892
CVFL	1212	8368	14128	0.21466
SLWV	1213	4274	4951	0.219023
SKYF	1214	12942	2265	0.401396
LWYS	1215	2303	2462	0.208115
YVFY	1216	1949	1941	0.208115
VFMW	1217	533	3545	0.149651
PVYI	1218	9148	7139	0.270942
VVMW	1219	3713	5576	0.204188
WFIV	1220	728	8108	0.130017
FWAF	1221	1680	9092	0.146161
CWFW	1222	101	7372	0.106894
LFFL	1223	550	13964	0.106457
WVWV	1224	1157	7574	0.142234
WFVS	1225	3348	5378	0.198953
SMVY	1226	10157	5191	0.304538
IWFV	1227	409	5959	0.130017
FLVW	1228	1164	12230	0.124346
LVHW	1229	3100	4212	0.203752
CSWF	1230	1735	1195	0.21815
PLFL	1231	6029	14394	0.187173
LIYW	1232	1025	7651	0.13918
SLIF	1233	8811	16531	0.206806
LVFL	1234	5398	18973	0.160995
VWLY	1235	756	2470	0.167976
VSVF	1236	5594	2816	0.27007
CFFM	1237	2931	6094	0.185428
CHFS	1238	5934	1251	0.314136
VFAF	1239	3910	4466	0.217277
GVFY	1240	13827	11411	0.289267
ILVY	1241	6544	11133	0.210297
HLFF	1242	1894	6124	0.165794
VYYF	1243	107	59	0.208115
SVMY	1244	10129	5165	0.304538
LMWF	1245	480	10212	0.115183
NVFF	1246	11284	16115	0.232548
WIVV	1247	4822	11555	0.184555
CYFW	1248	185	797	0.167103
IVFS	1249	9554	11632	0.241274
WAMF	1250	5320	11551	0.191536
VVYI	1251	5291	4208	0.244764
SHFW	1252	2049	1275	0.223822
WTAF	1253	4771	4577	0.231675
FAWY	1254	1899	3147	0.189791
PFVW	1255	2616	5298	0.184991
WFYS	1256	1514	2570	0.188045
YVIF	1257	2937	5429	0.190227
KVLF	1258	16975	10148	0.337696
PVWS	1259	6276	2989	0.279668
ILWY	1260	482	4692	0.13918
CIYW	1261	1587	2370	0.192845
YVWF	1262	835	5131	0.147906
IAYY	1263	4687	1677	0.275742
KVYY	1264	10590	1134	0.404887
FLYL	1265	2219	10373	0.150087
PLIF	1266	7877	17694	0.192845
LFVF	1267	3301	17432	0.140925
SMYW	1268	1952	897	0.233421
WSIF	1269	2771	8141	0.170157
MMFW	1270	1505	9677	0.140489
LLFV	1271	4979	17699	0.160995
PCFY	1272	658	29	0.264398
VWHY	1273	812	279	0.227312
FLVV	1274	7464	16061	0.195462
CMVF	1275	9158	11146	0.239965
WILY	1276	1861	11646	0.13918
CWMY	1277	2725	2774	0.212478
SIHY	1278	4947	873	0.309773
CTLF	1279	11464	14125	0.245637
TIVF	1280	6851	8371	0.232112
NTYF	1281	13146	8409	0.307155
VLIF	1282	4870	15809	0.166667
TTWF	1283	2623	2097	0.220768
FLHY	1284	3745	5004	0.209424
LMYY	1285	2418	1948	0.219023
FIYI	1286	2335	8346	0.161431
WIFV	1287	1725	13628	0.130017
FLFI	1288	977	15228	0.112129
CVWW	1289	634	2637	0.161431
FLHF	1290	3347	10991	0.165794
IMWF	1291	421	8144	0.120855
TIWF	1292	1190	4447	0.160995
CYWF	1293	169	756	0.167103
WTVV	1294	8865	10000	0.244328
MTWF	1295	2416	5415	0.180628
LLWF	1296	307	18046	0.0898778
SFHF	1297	4456	3301	0.240401
CLYW	1298	1694	2966	0.187173
SIHF	1299	6179	3756	0.266143
FWFS	1300	1094	6901	0.144415
VVWW	1301	196	2473	0.142234
GLFY	1302	7400	6481	0.254799
FKYW	1303	7451	3526	0.29014
IFYL	1304	1233	5418	0.155759
TTFW	1305	3335	3168	0.220768
PYFV	1306	1882	565	0.245201
SFHY	1307	3820	841	0.284031
IFYW	1308	134	5192	0.11911
PSYV	1309	10404	3143	0.339878
VHFW	1310	457	859	0.183682
MYFY	1311	1296	1470	0.198953
PKWF	1312	6412	1198	0.327225
PLLY	1313	8476	11456	0.230803
VIYI	1314	4668	6135	0.215969
ITVY	1315	9291	6797	0.275742
FLYW	1316	405	10103	0.113438
IMFW	1317	572	9416	0.120855
PTFI	1318	9663	9363	0.25829
GTFF	1319	12513	11107	0.276614
IVHW	1320	1942	1851	0.209424
ISYV	1321	6478	2894	0.284904
PFYM	1322	4578	3850	0.236038
STFI	1323	10763	9169	0.272251
PLIY	1324	8796	11081	0.236475
WVWF	1325	217	17388	0.0876963
WIAF	1326	2144	5915	0.171902
ILWF	1327	291	15092	0.0955497
IIVY	1328	6460	9949	0.215969
FVHW	1329	2141	4292	0.183682
WVFM	1330	3020	13620	0.149651
WSVV	1331	7161	6297	0.25349
LVMF	1332	6969	17086	0.1863
WAWY	1333	1022	2680	0.173211
WALY	1334	5260	8241	0.20986
LAYY	1335	5545	2762	0.27007
LVYI	1336	5793	9381	0.210297
VSYW	1337	1097	234	0.242583
KVWY	1338	8423	1757	0.344677
ILYW	1339	772	6378	0.13918
VTIF	1340	8350	11052	0.232112
SWHY	1341	3377	997	0.267452
LFAY	1342	6509	8486	0.22644
VWFM	1343	791	4588	0.149651
FLMF	1344	2008	14486	0.131763
CWVS	1345	7447	4783	0.272688
FFLF	1346	337	20203	0.0863874
FSVW	1347	3372	5467	0.198953
FWVF	1348	717	16298	0.104276
WSLF	1349	3138	10521	0.164485
FYYV	1350	301	176	0.208115
GLFW	1351	3431	6215	0.19459
PLVW	1352	5808	10291	0.205061
FKWF	1353	6797	6501	0.24651
FFIF	1354	471	19286	0.0920593
FMLF	1355	2210	15411	0.131763
CTYW	1356	4315	2412	0.252618
VTHY	1357	4161	313	0.329407
FSIY	1358	4686	4547	0.230366
WLIY	1359	1989	12236	0.13918
CYIF	1360	2163	2189	0.209424
CSYY	1361	4417	456	0.32199
IFFI	1362	851	12400	0.117801
WYFV	1363	418	3183	0.147906
MFVF	1364	4367	14196	0.16623
HVFF	1365	2910	4156	0.200262
SWFW	1366	891	9684	0.127836
NLFF	1367	7839	16450	0.19808
LIWY	1368	983	7409	0.13918
IFHY	1369	2138	1801	0.215096
WIYI	1370	1105	6848	0.144852
STIY	1371	12169	6418	0.315881
MAWF	1372	4472	9237	0.191536
FFMF	1373	860	14632	0.111693
MMWF	1374	1135	7855	0.140489
WYVV	1375	1663	1856	0.202443
PMVY	1376	11297	7820	0.290576
PVMY	1377	11679	8277	0.290576
FLIF	1378	1876	20805	0.112129
FILF	1379	1767	20253	0.112129
LIVY	1380	7211	12571	0.210297
PTFL	1381	9021	9136	0.252618
SFLW	1382	1823	6120	0.164485
FIFV	1383	3256	15463	0.146597
IWYV	1384	1052	2723	0.173647
VWIY	1385	605	1633	0.173647
LSYV	1386	9208	6359	0.279232
CCFF	1387	497	260	0.213787
CVIW	1388	4977	8532	0.203752
FLFW	1389	26	19048	0.069808
PFLW	1390	1367	6879	0.150524
VCFF	1391	319	375	0.19459
FFLV	1392	1960	11676	0.140925
STLW	1393	7141	6655	0.25
STIF	1394	13936	13923	0.272251
CFMF	1395	3958	8965	0.185428
CTVF	1396	14525	13717	0.280105
CKFY	1397	15012	4554	0.380454
PFAF	1398	6547	6449	0.243455
CIIF	1399	6695	15154	0.191536
LFMY	1400	3876	10598	0.175393
LAYW	1401	2468	2610	0.20986
LVFI	1402	5833	18824	0.166667
VTLY	1403	8323	6206	0.27007
WVHY	1404	4245	4049	0.227312
IMYY	1405	2540	1794	0.224695
WLVW	1406	501	12971	0.107766
TFLY	1407	3239	3412	0.215532
LSWF	1408	1646	5545	0.164485
LTFS	1409	11121	10423	0.266579
PIYI	1410	6750	6926	0.242147
ILVF	1411	6118	19676	0.166667
TFYV	1412	3075	1245	0.25
WVWY	1413	730	7793	0.131326
SSVY	1414	7340	1014	0.353839
FSFI	1415	3833	8345	0.186736
FCYY	1416	397	96	0.227312
IWMY	1417	928	3235	0.164485
TMFW	1418	1653	3520	0.180628
KIFY	1419	10719	3773	0.332461
VSYY	1420	1544	39	0.302792
FTYL	1421	4541	5909	0.215532
MLWF	1422	903	13655	0.115183
TIVY	1423	6247	3173	0.275742
NTFF	1424	13731	14956	0.263525
LLHF	1425	5486	13123	0.185864
IVWV	1426	3408	7621	0.184555
FLMY	1427	3185	8510	0.175393
FKFV	1428	14460	8993	0.317627
WMIF	1429	1330	14433	0.120855
VMVY	1430	7698	5905	0.264398
PIFI	1431	6789	13914	0.198517
PIFV	1432	8875	12716	0.227312
WAIW	1433	1661	7151	0.155323
VLFL	1434	4789	17069	0.160995
SVWI	1435	5550	6822	0.224695
TTYY	1436	5164	683	0.324607
MAYF	1437	7521	7009	0.251745
VTWY	1438	1252	421	0.233421
WLAY	1439	4365	6212	0.20986
MVHF	1440	8004	8528	0.245637
FVLV	1441	7833	16994	0.195462
FAVW	1442	4537	7933	0.200698
VLFS	1443	8511	10780	0.235602
MVVF	1444	12041	19715	0.220768
FIFS	1445	3737	8157	0.186736
TVLY	1446	8844	6843	0.27007
IIYW	1447	959	6208	0.144852
STVW	1448	8428	4994	0.284468
TFFS	1449	2700	1073	0.24651
LLYV	1450	6659	12412	0.204625
FSYI	1451	4149	3668	0.230366
SSFV	1452	11523	6225	0.310209
CVWV	1453	5803	6355	0.232548
TFIY	1454	3703	3740	0.221204
WFMY	1455	1440	9758	0.138743
WAYV	1456	4954	3759	0.244328
TSFW	1457	2619	1605	0.22993
FMFW	1458	168	12951	0.0951134
IFIF	1459	1917	18886	0.117801
FWFY	1460	332	16703	0.0933682
WTMY	1461	4282	4422	0.224258
FFFI	1462	233	15573	0.0920593
LWMY	1463	1698	6653	0.158813
CAWY	1464	3501	1184	0.263525
FVWL	1465	1345	13343	0.124346
VWYV	1466	1185	1168	0.202443
LFFI	1467	1011	15494	0.112129
CLLF	1468	7212	19106	0.180192
ISWF	1469	883	2609	0.170157
NWYF	1470	5867	10399	0.205061
WSFS	1471	3435	2191	0.239092
IFVW	1472	518	6760	0.130017
CMFS	1473	8380	5319	0.280105
VMHF	1474	2989	1340	0.245637
NLYF	1475	9385	11235	0.24171
WVLV	1476	5814	15631	0.178883
WVLW	1477	902	16466	0.107766
LVLW	1478	3733	18120	0.144415
VFAY	1479	5740	3565	0.260908
IFLF	1480	1606	19343	0.112129
VMYY	1481	2017	507	0.25349
MVLF	1482	8994	21450	0.1863
TVYV	1483	8305	3440	0.304538
VFWS	1484	2185	2917	0.198953
WIIF	1485	940	19453	0.101222
FFAW	1486	877	5595	0.146161
PCFW	1487	353	273	0.204188
FKLF	1488	14424	13121	0.283159
ITHY	1489	5230	1222	0.300611
VWAF	1490	2987	4308	0.200698
WTYI	1491	3283	4550	0.204625
LWFM	1492	456	9987	0.115183
FIIF	1493	2125	19878	0.117801
FFYI	1494	1016	8379	0.135689
FVHV	1495	6928	5833	0.254799
PHYY	1496	1643	24	0.3137
IVLW	1497	3071	13712	0.150087
WTAY	1498	5905	2844	0.275305
FAIF	1499	7334	17413	0.188482
SLFL	1500	7748	15503	0.201134
CIIY	1501	7889	9761	0.235166
CLVW	1502	4399	7939	0.19808
SAVY	1503	16865	8276	0.355585
IMWY	1504	485	1927	0.164485
SLLY	1505	10274	12252	0.244764
SMFV	1506	11455	11756	0.260908
WAFM	1507	4672	9794	0.191536
SIYV	1508	9003	5592	0.284904
CWWY	1509	223	1893	0.150524
IIFW	1510	452	14974	0.101222
SLIY	1511	10148	11181	0.250436
VWYL	1512	964	2977	0.167976
CLIF	1513	7633	18742	0.185864
SMHF	1514	6368	2745	0.285777
PTYV	1515	12922	6010	0.330716
VVMY	1516	10137	9272	0.264398
VFYI	1517	1658	2668	0.190227
WFFY	1518	512	19209	0.0933682
IFWV	1519	342	5331	0.130017
FALY	1520	7465	10277	0.22644
SKWF	1521	10033	2825	0.341187
ILFV	1522	5089	16542	0.166667
VLMF	1523	5945	14318	0.1863
WLIF	1524	941	22014	0.0955497
FYVY	1525	2246	2393	0.208115
LTLY	1526	10228	13668	0.235602
WSFW	1527	1018	10412	0.127836
SLWW	1528	801	4905	0.147906
LIFW	1529	597	19052	0.0955497
SFVS	1530	9016	3695	0.310209
IVIW	1531	3342	13365	0.155759
IVYI	1532	6160	9339	0.215969
MHFF	1533	3526	6927	0.191099
MVVY	1534	13151	13864	0.264398
FLYS	1535	3518	3154	0.224695
IVFI	1536	6015	17913	0.172339
WLMF	1537	1484	17458	0.115183
TFWY	1538	650	1421	0.178883
IYYF	1539	398	933	0.179319
WWVY	1540	750	7966	0.131326
WKLF	1541	10586	9644	0.266579
CLWS	1542	5954	5981	0.23822
SLYS	1543	7435	2066	0.319372
IFWF	1544	34	16419	0.0754799
FHVF	1545	4824	8724	0.200262
SVWL	1546	6837	10292	0.219023
IVWW	1547	106	5891	0.113438
SIIF	1548	9508	16735	0.212478
LFYW	1549	354	9523	0.113438
WEFF	1550	15206	14423	0.282723
VIFI	1551	5500	16318	0.172339
VIMF	1552	5033	10687	0.191972
VVWL	1553	3921	10044	0.178883
VTFL	1554	7505	10362	0.22644
NFYF	1555	6959	10099	0.22164
PYLF	1556	2669	2802	0.210733
TVVW	1557	7080	7221	0.244328
WTYS	1558	4188	1352	0.27356
SIFS	1559	9173	6114	0.281414
SFYL	1560	4255	4320	0.224695
WVVI	1561	5832	14406	0.184555
FYAW	1562	2481	4429	0.189791
SMFS	1563	6856	2447	0.301047
FAIY	1564	7692	9832	0.232112
TTVF	1565	12326	8973	0.291885
SSLF	1566	10624	8603	0.275742
CSFS	1567	9031	2691	0.329407
WIFS	1568	3488	10544	0.170157
FSAY	1569	6269	1958	0.301047
SLWS	1570	5573	3490	0.259162
CFWV	1571	1054	2403	0.17801
SIIY	1572	9513	9418	0.256108
KFYF	1573	7708	2810	0.306719
FMFL	1574	1887	13865	0.131763
LTVY	1575	12139	11424	0.27007
LMWY	1576	820	3517	0.158813
SYAF	1577	7656	3064	0.301047
PLWV	1578	3336	4629	0.205061
CWAF	1579	4559	5417	0.219895
FHLF	1580	4227	13879	0.165794
SLMF	1581	8525	12274	0.22644
FYLF	1582	1238	11018	0.130017
WFYF	1583	424	18175	0.0933682
WVYM	1584	3825	7280	0.193281
CVFI	1585	10302	16657	0.220332
IVMF	1586	7471	16910	0.191972
KMFF	1587	8320	3218	0.308464
SIVW	1588	5761	7225	0.224695
PLHW	1589	3134	2311	0.22993
WLYS	1590	3217	4027	0.208115
VWFI	1591	214	4072	0.130017
PFIW	1592	2137	8699	0.156195
WWAY	1593	1553	4039	0.173211
WAMY	1594	6231	6838	0.235166
FHFV	1595	1975	2508	0.200262
WFIS	1596	2682	7792	0.170157
SALF	1597	16338	17044	0.277487
LTIY	1598	9604	11723	0.241274
PAWW	1599	725	489	0.210297
PCYF	1600	831	53	0.264398
SMLF	1601	9828	14595	0.22644
IFFM	1602	2009	12778	0.137435
WTYL	1603	3471	5719	0.198953
VLFI	1604	4641	15033	0.166667
THFF	1605	3948	3289	0.231239
LWLY	1606	1426	11071	0.133508
VAYY	1607	5090	1056	0.304538
CWVV	1608	6574	7786	0.232548
WMYV	1609	2988	5203	0.193281
WTVW	1610	3101	8610	0.173211
VKWF	1611	5941	1699	0.301047
TWLF	1612	2618	10584	0.155323
PSFV	1613	12454	8641	0.296248
LTLF	1614	9670	21484	0.191972
SLHW	1615	3361	1827	0.243892
VHVF	1616	4122	2087	0.254799
FWYF	1617	447	18436	0.0933682
WVVS	1618	10248	10888	0.25349
SHVF	1619	7497	3256	0.294939
FCYW	1620	201	856	0.167103
FTMF	1621	5590	11165	0.197208
MTYY	1622	5563	2083	0.284468
FFVS	1623	5097	7092	0.215532
FTWF	1624	1883	12816	0.135253
PMLF	1625	9036	15791	0.212478
LWAY	1626	5044	7743	0.20986
FSAF	1627	6294	4606	0.257417
YFFF	1628	285	9629	0.109948
MFFW	1629	261	14690	0.0951134
LFYL	1630	2127	9966	0.150087
WMMF	1631	2397	13612	0.140489
WVIS	1632	7473	10571	0.224695
TMVF	1633	9786	10410	0.251745
PKYY	1634	11622	990	0.431065
WMFS	1635	2744	5034	0.189791
IKYF	1636	11895	4810	0.332461
SFIW	1637	2554	7412	0.170157
WFLY	1638	849	13871	0.113438
SCFF	1639	1320	441	0.234729
FMMF	1640	3001	11714	0.157068
CMYY	1641	3928	1197	0.272688
FTAY	1642	10585	6825	0.291885
FEFF	1643	15082	11948	0.299302
FMIF	1644	2778	16183	0.137435
LFFM	1645	2485	16767	0.131763
FAFS	1646	7884	6945	0.257417
WWAF	1647	804	8646	0.129581
PMFV	1648	11879	14564	0.246946
FIHY	1649	3837	4533	0.215096
MLYY	1650	3930	4325	0.219023
IAYW	1651	1953	1553	0.215532
CTIF	1652	13534	16681	0.251309
FLWY	1653	464	10615	0.113438
CTVY	1654	15162	9274	0.323735
CILF	1655	7556	18514	0.185864
LLHY	1656	6340	7740	0.229494
GWYF	1657	4492	5480	0.21815
KAFF	1658	18383	9838	0.359511
SFMW	1659	2162	3703	0.189791
FSVV	1660	12786	12439	0.27007
YAWF	1661	1873	3094	0.189791
SYAY	1662	8042	1545	0.344677
FTHF	1663	6436	7701	0.231239
LFFW	1664	39	20261	0.069808
NFFF	1665	6378	17530	0.17801
SALW	1666	7742	6348	0.260908
NWFF	1667	5047	17793	0.161431
YSFF	1668	2077	2359	0.204625
LFLF	1669	1846	22945	0.106457
FMWF	1670	125	12068	0.0951134
FLFM	1671	2184	15294	0.131763
STYS	1672	8332	782	0.384817
WFYY	1673	1346	9727	0.136998
PMVF	1674	13282	16992	0.246946
FIYW	1675	665	10553	0.11911
TYYF	1676	776	147	0.239092
PWWS	1677	1193	961	0.208551
IIHY	1678	4373	3152	0.240838
TIFW	1679	1821	6714	0.160995
FYVV	1680	3595	3742	0.219023
FIYL	1681	2100	8655	0.155759
FYIF	1682	1171	9122	0.135689
VIYV	1683	6413	6072	0.244764
VIHW	1684	1087	829	0.209424
PYWF	1685	63	220	0.174084
TVIY	1686	10198	7988	0.275742
IHFF	1687	2051	5721	0.171466
TTLF	1688	10258	10356	0.257417
CYLF	1689	2839	3689	0.203752
IIWF	1690	558	16131	0.101222
MKFF	1691	14886	10563	0.308464
LVWV	1692	5269	14078	0.178883
FFLS	1693	3805	9306	0.181065
SWWY	1694	878	2494	0.171466
CMIF	1695	7347	12679	0.211169
MIYY	1696	3611	3298	0.224695
CVLW	1697	5396	10470	0.19808
LLVW	1698	3443	16998	0.144415
YVFW	1699	971	5704	0.147906
GWFY	1700	5133	6824	0.21815
KTFY	1701	14331	3397	0.392234
MLVF	1702	8617	20720	0.1863
WAAF	1703	8746	10047	0.242583
GFFW	1704	3974	11122	0.17452
ITIY	1705	9259	10230	0.246946
VTFI	1706	8589	11432	0.232112
FSWF	1707	1463	8584	0.144415
CLFL	1708	6582	17537	0.180192
WSMF	1709	2994	5675	0.189791
VAWY	1710	2609	1062	0.244328
PHLF	1711	6620	6224	0.24651
FTYI	1712	6106	8433	0.221204
HLVF	1713	4410	5039	0.220332
GMFF	1714	10096	13285	0.236475
KIYF	1715	11342	4341	0.332461
WKWF	1716	4761	4732	0.22993
TYVF	1717	3889	2086	0.25
IVYS	1718	8711	5254	0.284904
LVIW	1719	4404	18724	0.150087
HVYF	1720	3162	1597	0.243892
FSMF	1721	4398	6746	0.20637
WALW	1722	2346	10979	0.149651
IFYI	1723	2191	7857	0.161431
FIAF	1724	4995	11255	0.188482
LVWS	1725	8501	13542	0.219023
PYVF	1726	4066	2558	0.245201
FLYI	1727	2730	10973	0.155759
PMFS	1728	8489	4837	0.287086
HVLF	1729	5187	6639	0.220332
GSFF	1730	11211	8242	0.285777
ITFV	1731	9152	12387	0.232112
IFMF	1732	2870	16535	0.137435
IVWL	1733	3025	13528	0.150087
GYFF	1734	4950	4592	0.234729
WIFF	1735	278	25361	0.0754799
NSYF	1736	8390	2870	0.316318
WVVL	1737	6432	17457	0.178883
WVII	1738	4094	16049	0.155759
PVWI	1739	4356	6090	0.210733
VLYV	1740	7126	7929	0.239092
PFMW	1741	2368	5992	0.175829
MFFV	1742	4826	15753	0.16623
PLWW	1743	175	3198	0.133944
WSFL	1744	2266	7525	0.164485
WMIY	1745	2449	8148	0.164485
VCFY	1746	495	84	0.23822
VFVV	1747	7408	9646	0.22993
PIHW	1748	2608	1355	0.235602
CILY	1749	8600	11900	0.229494
NVWF	1750	10141	17201	0.215969
WYFF	1751	298	16222	0.0933682
WVWS	1752	3442	8121	0.182373
FVFP	1753	994	987	0.201571
PTLW	1754	8121	9992	0.236038
LFIF	1755	2304	22925	0.112129
WTHF	1756	4591	6122	0.21466
SFAY	1757	8383	3717	0.301047
PWVV	1758	8513	10179	0.239529
GIFF	1759	10183	17105	0.216841
WKFV	1760	11566	7103	0.301047
YFVF	1761	1010	3508	0.164485
WLLF	1762	1067	25833	0.0898778
FAYV	1763	7520	6009	0.260908
SYWV	1764	1035	210	0.242583
FMLY	1765	3981	10957	0.175393
CLFI	1766	6377	15605	0.185864
PTYS	1767	10247	1834	0.370855
LFHY	1768	3638	4804	0.209424
MFWY	1769	537	5201	0.138743
SFYM	1770	5596	4210	0.25
FKVF	1771	17499	13251	0.317627
VYLF	1772	1629	3079	0.184555
WWFS	1773	1138	11055	0.127836
VTIY	1774	9330	6864	0.275742
PFWL	1775	733	4243	0.150524
KSFF	1776	13217	4368	0.357766
LYFV	1777	2482	5087	0.184555
WKIF	1778	10985	9535	0.272251
PSVF	1779	13048	9448	0.296248
CTFV	1780	14474	13625	0.280105
MWYY	1781	1145	2242	0.182373
WSVW	1782	2264	4765	0.182373
TVHY	1783	6543	1205	0.329407
SFAF	1784	7995	7096	0.257417
SYLY	1785	4304	1631	0.268325
ITLY	1786	9850	12099	0.241274
VLHW	1787	1608	1689	0.203752
YVFV	1788	4271	4945	0.219023
CKWF	1789	8609	2829	0.320244
IFAY	1790	6492	7669	0.232112
WLFI	1791	536	18491	0.0955497
VMWY	1792	487	615	0.193281
HLYF	1793	3329	4148	0.209424
FAFI	1794	5640	13007	0.188482
GAFF	1795	16806	16247	0.287522
SAHF	1796	13565	6204	0.336824
TFFL	1797	1874	5135	0.171902
PSLF	1798	11178	11194	0.26178
LIHY	1799	5792	6023	0.235166
WYAV	1800	3150	1568	0.244328
WWYV	1801	545	6688	0.131326
SAFS	1802	15647	7204	0.352094
CWLS	1803	7169	8112	0.23822
PSVY	1804	9244	2399	0.339878
PIWW	1805	159	2449	0.139616
LWMF	1806	1398	16867	0.115183
WTYW	1807	1991	7063	0.162304
WLHF	1808	2904	13231	0.149215
VWVV	1809	4600	6304	0.213351
WIMY	1810	2356	7840	0.164485
LTHF	1811	8917	9146	0.251309
CSVF	1812	11400	8118	0.289267
PSHF	1813	6273	1264	0.321117
LFYM	1814	3725	10207	0.175393
TSYY	1815	2881	77	0.33377
CTLY	1816	13726	11260	0.289267
PIYS	1817	7782	2672	0.311082
SLLW	1818	5743	14163	0.184555
WLMY	1819	3090	11594	0.158813
ITVF	1820	12406	18135	0.232112
LTHY	1821	7985	3739	0.294939
PLYS	1822	10045	5003	0.30541
TVFV	1823	12256	12936	0.260908
FWMY	1824	1227	8727	0.138743
FSHF	1825	5316	4653	0.240401
STFL	1826	11772	11372	0.266579
KVIF	1827	19908	13701	0.343368
MFLF	1828	3292	20320	0.131763
FIHF	1829	3766	11126	0.171466
TWYY	1830	2281	1592	0.222513
WTIV	1831	7014	11256	0.215532
VTFS	1832	11531	7077	0.301047
YVMF	1833	3141	3729	0.20986
ITYV	1834	9567	7173	0.275742
KWFY	1835	7203	3281	0.29014
SSVW	1836	6402	2422	0.29363
TSVF	1837	9048	4327	0.301047
LFYI	1838	2297	9361	0.155759
IFYM	1839	3253	7698	0.181065
FFIS	1840	4006	8857	0.186736
FTLW	1841	3763	15016	0.155323
TLLF	1842	7895	17937	0.191972
VSWF	1843	449	460	0.198953
LHFY	1844	2953	3386	0.209424
LSFS	1845	9535	7130	0.275742
FWYY	1846	1657	11287	0.136998
MFYV	1847	4581	6726	0.20986
CSYW	1848	3248	1046	0.26178
PMLY	1849	9366	9174	0.256108
SYVV	1850	7453	2336	0.3137
CHWF	1851	2493	3140	0.20288
TKYF	1852	9401	985	0.392234
CFVW	1853	1531	3487	0.17801
LVWW	1854	546	13431	0.107766
SWAF	1855	6322	6350	0.240838
CWAY	1856	6057	3796	0.263525
ITHF	1857	7320	6149	0.256981
CHVF	1858	8857	6462	0.273997
LWIY	1859	1473	9830	0.13918
PSFS	1860	8958	2377	0.336387
WMAF	1861	3900	7749	0.191536
NIYF	1862	9161	10023	0.247382
PHWF	1863	864	613	0.20986
SYYY	1864	1618	72	0.291885
VFYM	1865	4052	5598	0.20986
VTMF	1866	9725	10332	0.251745
IWHY	1867	1586	1962	0.198517
ILVW	1868	3027	13537	0.150087
LKWF	1869	9301	7783	0.266579
PFWM	1870	1122	2671	0.175829
WAMW	1871	2755	7239	0.174956
FIFI	1872	2307	20798	0.117801
SYMF	1873	4268	2500	0.25
KYFF	1874	6753	2107	0.306719
IVMY	1875	9581	12561	0.235602
VTFV	1876	11085	11173	0.260908
TLFV	1877	7758	10857	0.22644
KVYW	1878	9494	2375	0.344677
FYFS	1879	1819	1959	0.204625
VYFW	1880	225	2128	0.147906
ILHF	1881	5919	13111	0.191536
KVLY	1882	17213	6630	0.381326
MWMY	1883	2765	5867	0.184119
ILYV	1884	7139	12411	0.210297
ITFL	1885	6538	13466	0.197644
VTVW	1886	6624	6476	0.244328
CMLF	1887	7770	14699	0.205497
LMYW	1888	1041	4293	0.158813
VFIW	1889	419	6044	0.130017
WILF	1890	1350	24965	0.0955497
FSYS	1891	3790	548	0.299302
VLIY	1892	7305	12752	0.210297
CTIY	1893	14276	11315	0.294939
VWAY	1894	4481	3070	0.244328
WMLF	1895	2056	20546	0.115183
VIFS	1896	9311	11182	0.241274
LWHY	1897	2926	5079	0.192845
ISFV	1898	8747	10260	0.241274
MYYF	1899	547	559	0.198953
SIFV	1900	11861	15481	0.241274
CMHY	1901	7722	2739	0.308464
CFVS	1902	11238	7904	0.289267
SIYI	1903	8801	8352	0.256108
VMLF	1904	6001	14513	0.1863
PCWF	1905	322	238	0.204188
GFFS	1906	11711	8866	0.285777
WAHF	1907	6362	8329	0.225567
PWMW	1908	1199	4713	0.15925
LFMF	1909	3400	20835	0.131763
PMYV	1910	10608	6993	0.290576
LSVF	1911	11105	15232	0.235602
VVWV	1912	4556	6216	0.213351
VVYS	1913	9071	3536	0.3137
MFWS	1914	2757	5081	0.189791
SFLS	1915	9013	6495	0.275742
SYFL	1916	4302	4398	0.224695
MWFV	1917	3080	13858	0.149651
VYAF	1918	5754	3576	0.260908
MWLF	1919	1816	19344	0.115183
MIFW	1920	1627	16186	0.120855
ILHY	1921	5642	5751	0.235166
MYVF	1922	3761	4978	0.20986
WVHV	1923	5462	5108	0.23822
IWLY	1924	1215	8541	0.13918
SFIV	1925	8705	10202	0.241274
SSFS	1926	7229	1044	0.350349
SMVW	1927	7503	7842	0.244328
FVWS	1928	4742	8748	0.198953
FWLY	1929	1131	15735	0.113438
SWWS	1930	2688	2094	0.222513
FHFL	1931	1691	5454	0.165794
CLHW	1932	3699	3595	0.222949
LWFL	1933	339	18487	0.0898778
WKVY	1934	11596	3786	0.344677
PYAY	1935	8103	2070	0.330716
FTAF	1936	10447	12016	0.248255
WIYS	1937	3110	3315	0.213787
SCFW	1938	515	217	0.21815
PILW	1939	5023	13926	0.176265
SYIY	1940	4480	1557	0.273997
LIWF	1941	880	21523	0.0955497
WIIV	1942	3765	14901	0.155759
TLWY	1943	1881	2433	0.198953
VYMF	1944	1972	1889	0.20986
ITLF	1945	10478	21731	0.197644
FKYV	1946	14184	5017	0.361257
FTHY	1947	7039	4161	0.274869
CKYF	1948	14477	4103	0.380454
CFMY	1949	6156	7453	0.229058
FMFS	1950	2865	3493	0.20637
FMIY	1951	4326	10762	0.181065
CWHV	1952	5200	3131	0.257417
MVIF	1953	11163	24434	0.191972
WWVF	1954	412	20797	0.0876963
SWVS	1955	7231	3109	0.29363
FTVW	1956	5469	12264	0.189791
VWWF	1957	15	8432	0.0876963
LLYS	1958	9007	10199	0.244764
WSIY	1959	3125	3364	0.213787
FMAF	1960	6292	10923	0.208115
LCFF	1961	743	3113	0.160122
LVMW	1962	4945	15306	0.169721
PWVW	1963	2530	7644	0.168412
LTFV	1964	12284	19003	0.22644
ITFS	1965	10882	9330	0.272251
WTWF	1966	1081	13642	0.118674
PLMF	1967	9884	17430	0.212478
LSFV	1968	12018	16828	0.235602
TLYW	1969	2451	3396	0.198953
CFYW	1970	690	2356	0.167103
IWMF	1971	1206	13567	0.120855
TAWY	1972	4690	1704	0.275305
FIVW	1973	1999	14999	0.130017
SYVW	1974	2640	1141	0.242583
WVMV	1975	7452	14234	0.204188
GIYF	1976	9772	9231	0.260471
PMIF	1977	10893	18204	0.21815
PIVW	1978	6773	11533	0.210733
SYFI	1979	3549	2799	0.230366
SVFM	1980	14042	15897	0.260908
LTVF	1981	13890	21863	0.22644
WLYL	1982	2231	14959	0.133508
PYFS	1983	3082	472	0.28534
WLFL	1984	766	23319	0.0898778
SIFI	1985	9914	17499	0.212478
WLVS	1986	8189	12918	0.219023
IWIY	1987	1127	6931	0.144852
CYHF	1988	3040	870	0.263089
LYFS	1989	3976	3862	0.224695
SWVW	1990	2886	6412	0.182373
PSHY	1991	3941	87	0.364747
ISVY	1992	6569	2985	0.284904
TLHF	1993	6328	5245	0.251309
WSAF	1994	4057	2789	0.240838
FYAV	1995	7621	6181	0.260908
MFLY	1996	4635	12944	0.175393
WFMF	1997	778	20881	0.0951134
LVMY	1998	11527	17043	0.22993
[truncated: 6,002 more rows]
