# Supplementary material for: Accelerating the prediction and discovery of peptide hydrogels with human-in-the-loop
Source: Nat Commun. 2023 Jun 30;14:3880. doi: 10.1038/s41467-023-39648-2 (PMC10313671; doi:10.1038/s41467-023-39648-2)
Supplement: Supplementary file 6 — Supplementary Data 3 [file 41467_2023_39648_MOESM6_ESM.xlsx]

## Sheet: Sheet1
Supplementary Data 3. Top 8000 Cg
Peptide	Cg	rank-APHC	rank-AP	logp'	rank-APH	(the statistical tests are all one-sided)
LVFF	1	94	316	0.140925	3356
FVFF	2	43	21	0.120855	2011
LLFF	3	299	141	0.106457	8555
WVFF	4	261	87	0.104276	7725
FLFF	5	313	9	0.0863874	8544
WLFF	6	1062	37	0.069808	20055
PVFF	7	4	330	0.201571	277
IVFF	8	113	415	0.146597	3327
LFFF	9	583	58	0.0863874	12699
SVFF	10	11	863	0.215532	503
FVLF	11	195	663	0.140925	5436
FFFF	12	1050	14	0.0663176	19338
LVLF	13	795	4422	0.160995	15671
CVFF	14	12	392	0.19459	483
MVFF	15	235	1931	0.16623	6191
VVFF	16	8	122	0.175393	407
ILFF	17	491	417	0.112129	10632
LIFF	18	802	996	0.112129	15342
LLLF	19	2173	5468	0.126527	30318
PLFF	20	14	92	0.167103	492
FLLF	21	1113	1271	0.106457	19495
WVLF	22	462	806	0.124346	10002
SLFF	23	37	548	0.181065	1147
WFFF	24	3468	98	0.0497382	40531
FVIF	25	263	1064	0.146597	6399
VLFF	26	55	78	0.140925	1540
LVIF	27	1010	5513	0.166667	17839
FVVF	28	138	1523	0.175393	3722
FIFF	29	710	129	0.0920593	13496
WLLF	30	1762	1067	0.0898778	25833
CLFF	31	42	247	0.160122	1303
LVFY	32	90	1246	0.184555	2297
LVVF	33	660	6003	0.195462	12583
FVFY	34	45	309	0.164485	1312
IFFF	35	448	43	0.0920593	9304
WIFF	36	1735	278	0.0754799	25361
WAFF	37	135	442	0.146161	3525
WVIF	38	368	709	0.130017	7977
WVVF	39	167	970	0.158813	4012
LLVF	40	1094	5154	0.160995	18241
LAFF	41	545	4339	0.18281	10441
LVFW	42	242	245	0.124346	5425
FLVF	43	384	1174	0.140925	7943
MLFF	44	495	1073	0.131763	9671
FWFF	45	3031	38	0.0497382	36138
PFFF	46	18	22	0.147033	509
IVLF	47	991	5151	0.166667	16710
LTFF	48	185	1564	0.171902	4238
LWFF	49	1005	11	0.069808	16824
PVLF	50	325	5404	0.22164	6911
WLVF	51	404	516	0.124346	8063
LLIF	52	2497	6474	0.132199	31475
FAFF	53	85	448	0.16274	1946
FTFF	54	150	585	0.151832	3476
SFFF	55	67	295	0.160995	1476
FLIF	56	1378	1876	0.112129	20805
FVFW	57	301	56	0.104276	6284
IIFF	58	996	1469	0.117801	16385
FVYF	59	16	64	0.164485	388
PVIF	60	565	7528	0.227312	10261
LILF	61	2720	7021	0.132199	33082
IVIF	62	1146	6055	0.172339	18049
LVFL	63	1234	5398	0.160995	18973
FFLF	64	1346	337	0.0863874	20203
SVLF	65	225	5015	0.235602	4605
WLIF	66	1524	941	0.0955497	22014
LVYF	67	36	445	0.184555	809
WTFF	68	295	557	0.135253	5933
ILLF	69	3266	8612	0.132199	36895
FILF	70	1379	1767	0.112129	20253
LMFF	71	358	618	0.131763	6994
MVLF	72	1482	8994	0.1863	21450
VIFF	73	99	193	0.146597	2026
WVFY	74	276	923	0.147906	5508
PIFF	75	51	360	0.172775	1100
LLFY	76	197	653	0.150087	3942
FVFV	77	168	1422	0.175393	3461
LVFV	78	1109	7896	0.195462	17131
LFLF	79	1669	1846	0.106457	22945
IVVF	80	765	6438	0.201134	12555
FFFY	81	324	88	0.109948	6256
PVVF	82	530	9431	0.256108	9296
WWFF	83	6972	147	0.0331588	61079
LVWF	84	361	364	0.124346	6810
PVFY	85	3	753	0.245201	110
PLLF	86	874	5893	0.187173	13959
VFFF	87	58	4	0.120855	1177
LFFY	88	140	108	0.130017	2988
FLFY	89	122	76	0.130017	2488
WILF	90	1890	1350	0.0955497	24965
MFFF	91	679	455	0.111693	11112
SAFF	92	52	3086	0.257417	1047
LLFW	93	810	85	0.0898778	12829
CIFF	94	126	729	0.165794	2561
LLFL	95	2065	4369	0.126527	26315
FLYF	96	182	150	0.130017	3550
SVIF	97	435	7105	0.241274	7618
WVFW	98	967	110	0.0876963	14846
LLYF	99	224	708	0.150087	4182
IVFY	100	69	840	0.190227	1216
FFIF	101	1354	471	0.0920593	19286
SLLF	102	806	6465	0.201134	12620
FVWF	103	570	158	0.104276	9428
SIFF	104	193	1970	0.186736	3614
WMFF	105	789	133	0.0951134	12294
PWFF	106	27	2	0.130454	579
SVVF	107	151	5700	0.27007	2922
CFFF	108	60	48	0.140052	1102
ILVF	109	1411	6118	0.166667	19676
PAFF	110	44	2345	0.243455	903
FMFF	111	240	52	0.111693	4324
FVFL	112	390	892	0.140925	6677
IAFF	113	424	3478	0.188482	7208
LFIF	114	1755	2304	0.112129	22925
FTLF	115	705	3746	0.171902	10980
CTFF	116	64	1903	0.225567	1092
LTLF	117	1614	9670	0.191972	21484
PVYF	118	1	490	0.245201	54
WVYF	119	98	149	0.147906	1686
PVFW	120	19	219	0.184991	400
MVVF	121	1444	12041	0.220768	19715
ILIF	122	3248	8846	0.137871	35345
SWFF	123	132	229	0.144415	2469
VVLF	124	287	3022	0.195462	4991
CWFF	125	81	10	0.123473	1354
FFVF	126	709	798	0.120855	10978
CVLF	127	515	5623	0.21466	8313
PLVF	128	513	6076	0.22164	8305
FLFW	129	1389	26	0.069808	19048
CVFY	130	31	1642	0.23822	566
WVFV	131	330	1441	0.158813	5720
LIIF	132	2841	7504	0.137871	32215
WFLF	133	2744	410	0.069808	31414
TVFF	134	59	1184	0.20637	1026
LLWF	135	1296	307	0.0898778	18046
PLIF	136	1266	7877	0.192845	17694
LLFV	137	1271	4979	0.160995	17699
CVIF	138	553	6177	0.220332	8728
VVVF	139	177	3760	0.22993	3120
MVIF	140	1953	11163	0.191972	24434
ITFF	141	234	1734	0.177574	4007
PTFF	142	6	638	0.232548	146
SVFY	143	21	2047	0.259162	423
VLLF	144	1061	4285	0.160995	15268
VLVF	145	315	3133	0.195462	5304
MLLF	146	2993	9993	0.151832	33170
FWLF	147	2826	434	0.069808	31767
STFF	148	48	2386	0.24651	852
GVFF	149	329	6133	0.245637	5510
FLFV	150	311	612	0.140925	5172
FFYF	151	478	144	0.109948	7597
CVVF	152	414	7118	0.249127	6718
WVFL	153	774	1017	0.124346	11398
LFVF	154	1267	3301	0.140925	17432
SLVF	155	237	4619	0.235602	3926
LVFI	156	1402	5833	0.166667	18824
FIIF	157	1493	2125	0.117801	19878
IILF	158	3337	8903	0.137871	35478
WAVF	159	369	3724	0.200698	6070
IVYF	160	49	568	0.190227	823
LIVF	161	2108	8429	0.166667	25440
PMFF	162	34	408	0.192408	547
LIFY	163	375	1393	0.155759	6022
FVFI	164	547	1501	0.146597	8257
WTLF	165	663	2371	0.155323	9750
WLFY	166	668	377	0.113438	9790
VVFY	167	20	749	0.219023	364
IMFF	168	621	1267	0.137435	9215
FVLY	169	219	1822	0.184555	3503
FVVV	170	984	9762	0.22993	13841
MVFL	171	2819	13990	0.1863	31211
WIIF	172	1485	940	0.101222	19453
FSFF	173	118	371	0.160995	1813
WLYF	174	539	243	0.113438	7987
WFIF	175	2237	324	0.0754799	26175
IFLF	176	1480	1606	0.112129	19343
MIFF	177	1100	2543	0.137435	15112
WALF	178	879	3789	0.16623	12340
FIVF	179	772	2156	0.146597	10971
CLLF	180	1468	7212	0.180192	19106
FLWF	181	2344	178	0.069808	26885
SLIF	182	1233	8811	0.206806	16531
MAFF	183	687	5861	0.208115	9857
LVLL	184	6376	27942	0.181065	55471
LFYF	185	323	315	0.130017	5047
FLFL	186	1197	800	0.106457	16032
IFIF	187	1459	1917	0.117801	18886
WVWF	188	1325	217	0.0876963	17388
LWLF	189	2073	906	0.0898778	24592
IFFY	190	107	57	0.135689	1551
WIVF	191	749	1152	0.130017	10509
MVFW	192	520	1499	0.149651	7613
MVFY	193	322	3757	0.20986	4970
VVIF	194	391	3643	0.201134	5845
LVVV	195	4837	31482	0.25	45662
VAFF	196	129	2410	0.217277	2047
WFVF	197	1044	494	0.104276	14206
SVYF	198	7	1132	0.259162	117
WLFW	199	3235	53	0.0532286	33931
IWFF	200	1059	17	0.0754799	14371
IVFW	201	207	117	0.130017	3114
SVFW	202	40	630	0.198953	645
CLVF	203	633	5904	0.21466	8935
FIFY	204	316	394	0.135689	4775
MWFF	205	865	120	0.0951134	11896
LSFF	206	230	1632	0.181065	3409
WLFV	207	605	574	0.124346	8485
WFFY	208	1518	512	0.0933682	19209
WVVV	209	596	5564	0.213351	8385
PVFV	210	589	8773	0.256108	8312
LVMF	211	1332	6969	0.1863	17086
LVLY	212	885	6472	0.204625	11977
WLFL	213	1984	766	0.0898778	23319
LVFS	214	901	9344	0.235602	12121
VTFF	215	39	783	0.20637	609
NVFF	216	1246	11284	0.232548	16115
PVFL	217	753	7028	0.22164	10274
PLYF	218	24	580	0.210733	368
SMFF	219	84	1285	0.20637	1152
PILF	220	868	5482	0.192845	11715
PLFY	221	9	264	0.210733	126
MLVF	222	1702	8617	0.1863	20720
MMFF	223	593	2064	0.157068	8227
IIIF	224	3240	8905	0.143543	33550
FALF	225	1080	5647	0.18281	14264
LFFW	226	1664	39	0.069808	20261
LLLL	227	9467	33674	0.146597	72055
IVFL	228	1202	4794	0.166667	15544
CAFF	229	125	3065	0.236475	1823
LIFW	230	1529	597	0.0955497	19052
MVFV	231	3126	19301	0.220768	32771
FVVY	232	156	2694	0.219023	2337
FVIY	233	253	2160	0.190227	3667
SVWF	234	72	854	0.198953	919
WVMF	235	419	1100	0.149651	5938
VILF	236	849	3475	0.166667	11275
LFWF	237	2346	142	0.069808	26117
ILFY	238	307	965	0.155759	4409
ILYF	239	410	1328	0.155759	5811
IVWF	240	270	189	0.130017	3874
TLFF	241	142	754	0.171902	2158
FAVF	242	930	7684	0.217277	12255
LIYF	243	386	1229	0.155759	5394
FLVV	244	1274	7464	0.195462	16061
GFFF	245	628	4143	0.191099	8467
CLIF	246	1513	7633	0.185864	18742
LLVV	247	5218	27851	0.215532	47293
FFFW	248	3522	31	0.0497382	35480
LAVF	249	4554	28059	0.237347	43120
PFFY	250	2	30	0.190663	38
LALF	251	4680	23650	0.20288	43801
VVFW	252	92	179	0.158813	1148
WAIF	253	698	3214	0.171902	9255
VVFL	254	780	5094	0.195462	10196
FVLW	255	835	930	0.124346	10862
IFVF	256	823	2084	0.146597	10626
FVLL	257	2194	7364	0.160995	24526
FTIF	258	1185	5453	0.177574	14878
FIYF	259	290	303	0.135689	3983
WWLF	260	5009	525	0.0532286	45746
LVLW	261	1478	3733	0.144415	18120
PFLF	262	357	1580	0.167103	4919
FFFV	263	309	100	0.120855	4204
LIFI	264	2991	7051	0.137871	31130
MTFF	265	409	3307	0.197208	5507
WLVV	266	861	4266	0.178883	11068
VLIF	267	1282	4870	0.166667	15809
CMFF	268	54	363	0.185428	655
LVAF	269	3194	21263	0.237347	32606
IVFV	270	1034	6667	0.201134	13118
PFIF	271	522	2523	0.172775	6912
LVVY	272	597	7027	0.239092	7773
VWFF	273	160	1	0.104276	2204
FFWF	274	4853	253	0.0497382	44535
LVIY	275	896	6647	0.210297	11356
WLWF	276	4259	197	0.0532286	40340
LTIF	277	2221	11906	0.197644	24443
FVMF	278	349	1460	0.16623	4677
CLFY	279	116	1395	0.203752	1380
PLFW	280	93	89	0.150524	1076
IFYF	281	256	226	0.135689	3387
LLFI	282	2035	3964	0.132199	22788
NLFF	283	1367	7839	0.19808	16450
FVAF	284	399	4278	0.217277	5152
FWVF	285	1348	717	0.104276	16298
SVFV	286	464	8221	0.27007	6049
SFLF	287	436	2557	0.181065	5722
VLFY	288	74	459	0.184555	844
LFFV	289	812	1638	0.140925	10184
IIVF	290	2390	9331	0.172339	25740
SLYF	291	82	1675	0.224695	922
FKFF	292	146	4428	0.263089	1964
SLFY	293	56	1332	0.224695	648
VLFL	294	1434	4789	0.160995	17069
FTVF	295	821	5879	0.20637	10204
SILF	296	1192	7812	0.206806	14553
FVLI	297	2355	8362	0.166667	25304
MLIF	298	3577	11850	0.157504	35143
LMVF	299	2437	11246	0.1863	26013
LVFM	300	2654	12273	0.1863	27888
FVLV	301	1441	7833	0.195462	16994
PIIF	302	964	5969	0.198517	11897
WVFI	303	818	1060	0.130017	10066
WTIF	304	757	2636	0.160995	9408
WIFY	305	883	703	0.11911	10867
ITLF	306	1945	10478	0.197644	21731
CVYF	307	26	1153	0.23822	309
FIFW	308	2186	198	0.0754799	23696
PVFI	309	986	8481	0.227312	12065
VMFF	310	109	302	0.16623	1202
WMVF	311	804	2071	0.149651	9842
LLFS	312	1105	6781	0.201134	13361
LVLI	313	6135	26585	0.186736	52131
MVLL	314	9771	46819	0.20637	72512
LFFS	315	275	1677	0.181065	3510
FLLY	316	1023	2752	0.150087	12458
FLFI	317	1288	977	0.112129	15228
CVFW	318	117	555	0.17801	1274
LTVF	319	1981	13890	0.22644	21863
LMLF	320	2839	8145	0.151832	29140
IVFI	321	1536	6015	0.172339	17913
WVLL	322	2452	6017	0.144415	25863
LIWF	323	1941	880	0.0955497	21523
LTFY	324	149	2228	0.215532	1901
MLFL	325	3767	11506	0.151832	36281
WTVF	326	466	3037	0.189791	5782
LVIL	327	6604	28473	0.186736	54814
LLMF	328	2817	7964	0.151832	28758
ILFL	329	2441	4716	0.132199	25668
FAIF	330	1499	7334	0.188482	17413
FTFY	331	157	1445	0.195462	1920
FWYF	332	1617	447	0.0933682	18436
CVFV	333	897	9773	0.249127	10784
SFFY	334	38	523	0.204625	418
WFYF	335	1583	424	0.0933682	18175
LIFV	336	3273	11737	0.166667	32225
FIFI	337	1872	2307	0.117801	20798
SFIF	338	637	3571	0.186736	7673
FVIV	339	1070	6534	0.201134	12794
FLLL	340	5146	11848	0.126527	45513
PTLF	341	620	7857	0.252618	7420
IIFY	342	379	1247	0.161431	4589
PLFL	343	1231	6029	0.187173	14394
MFLF	344	1828	3292	0.131763	20320
LAIF	345	5381	26564	0.208551	46985
CILF	346	1655	7556	0.185864	18514
WVLY	347	531	2091	0.167976	6381
LLLY	348	2652	9776	0.170157	27272
CVFL	349	1212	8368	0.21466	14128
PFYF	350	22	157	0.190663	223
VIVF	351	377	3112	0.201134	4540
MVWF	352	567	1286	0.149651	6729
FWIF	353	3304	829	0.0754799	32194
VVYF	354	5	155	0.219023	44
FWFY	355	1460	332	0.0933682	16703
LWVF	356	1119	1297	0.124346	13078
FTYF	357	196	1671	0.195462	2338
LILI	358	8526	31044	0.157941	65845
SLWF	359	231	740	0.164485	2695
WLMF	360	1537	1484	0.115183	17458
SVFL	361	913	8438	0.235602	10637
LFMF	362	1909	3400	0.131763	20835
FMLF	363	1355	2210	0.131763	15411
FMVF	364	867	3132	0.16623	10131
PFVF	365	420	3312	0.201571	4965
STLF	366	695	9557	0.266579	8179
ILWF	367	1327	291	0.0955497	15092
CVWF	368	101	426	0.17801	1022
KLFF	369	272	6684	0.283159	3190
SLFW	370	124	326	0.164485	1376
WIYF	371	666	341	0.11911	7709
FLVY	372	254	1572	0.184555	2947
LVVL	373	6223	31057	0.215532	51931
WVVY	374	188	1877	0.202443	2193
WSFF	375	437	716	0.144415	5117
MILF	376	3403	10617	0.157504	32755
PLFV	377	500	4868	0.22164	5862
MVFI	378	2803	13106	0.191972	28069
KVFF	379	163	6979	0.317627	1842
LFFL	380	1223	550	0.106457	13964
ILFW	381	948	96	0.0955497	10909
WMLF	382	1895	2056	0.115183	20546
PWLF	383	355	714	0.150524	4146
LAFY	384	378	4407	0.22644	4397
LVLV	385	6188	30831	0.215532	51594
FIFV	386	1383	3256	0.146597	15463
TFFF	387	199	313	0.151832	2259
LLLW	388	3776	5038	0.109948	35617
VLFW	389	303	91	0.124346	3459
LLVL	390	6741	27486	0.181065	54841
FVIW	391	923	1159	0.130017	10550
SFVF	392	233	2754	0.215532	2638
VFFY	393	25	32	0.164485	228
PIVF	394	974	7977	0.227312	11147
TAFF	395	370	5541	0.248255	4275
WLLL	396	5360	8992	0.109948	46379
LVIW	397	1719	4404	0.150087	18724
LTYF	398	227	2701	0.215532	2549
TVVF	399	476	7135	0.260908	5503
WWVF	400	1954	412	0.0876963	20797
WVLW	401	1477	902	0.107766	16466
LLVY	402	988	6161	0.204625	11250
IIYF	403	538	1651	0.161431	6064
FAFY	404	91	1009	0.20637	849
FVVW	405	550	1567	0.158813	6198
WIFW	406	3984	265	0.0589005	36846
VIFY	407	70	406	0.190227	597
SAVF	408	993	15683	0.311955	11248
FFLY	409	680	657	0.130017	7624
SVFI	410	786	7821	0.241274	8824
LVVW	411	981	4264	0.178883	11064
VIIF	412	907	3523	0.172339	10181
WVIY	413	362	1588	0.173647	4090
PIFY	414	17	297	0.216405	113
FLLW	415	3219	1836	0.0898778	30906
IIFI	416	3255	7825	0.143543	31141
LVIV	417	5548	28701	0.221204	47324
VLYF	418	89	443	0.184555	802
PVVV	419	6106	43363	0.310646	50757
MVYF	420	161	1872	0.20986	1727
WAFY	421	148	1068	0.189791	1614
CTLF	422	1279	11464	0.245637	14125
PVIY	423	517	8082	0.270942	5801
WFMF	424	1997	778	0.0951134	20881
MVVV	425	8328	50085	0.275305	64268
IVVV	426	4966	30640	0.255672	43440
GLFF	427	415	3645	0.211169	4626
CVFS	428	470	9073	0.289267	5292
LWYF	429	610	156	0.113438	6796
LWFY	430	441	74	0.113438	4869
LIFL	431	3699	7592	0.132199	34467
FILI	432	4616	11680	0.137871	41167
PVWF	433	29	121	0.184991	243
LTFW	434	445	1062	0.155323	4893
FLLV	435	3234	10187	0.160995	30764
NWFF	436	1667	5047	0.161431	17793
IAVF	437	3789	23581	0.243019	35134
ILFV	438	1522	5089	0.166667	16542
CIIF	439	1399	6695	0.191536	15154
SWLF	440	646	2122	0.164485	7075
CLYF	441	173	1703	0.203752	1835
TVLF	442	665	5898	0.22644	7247
SIIF	443	1548	9508	0.212478	16735
FVIL	444	2384	7762	0.166667	23844
IMVF	445	2848	12940	0.191972	27776
NVIF	446	5219	31990	0.25829	44866
FIWF	447	3311	727	0.0754799	31231
MLFW	448	1060	643	0.115183	11679
CFFY	449	65	272	0.183682	531
SALF	450	1597	16338	0.277487	17044
LLIL	451	9104	31502	0.152269	67863
SLFV	452	449	5140	0.235602	4800
LWIF	453	2521	1364	0.0955497	25032
FVFM	454	946	3178	0.16623	10273
FLMF	455	1344	2008	0.131763	14486
LMFV	456	2905	12379	0.1863	28072
PVLY	457	348	6112	0.265271	3731
IVIY	458	809	5909	0.215969	8749
IVMF	459	1586	7471	0.191972	16910
FFIY	460	658	775	0.135689	7100
WIFI	461	2224	1379	0.101222	22347
WFFW	462	7832	148	0.0331588	61093
NFFF	463	1665	6378	0.17801	17530
SFYF	464	106	1032	0.204625	936
FFMF	465	1373	860	0.111693	14632
WFFV	466	1042	274	0.104276	11332
MLFV	467	2721	11560	0.1863	26557
VVFV	468	990	8003	0.22993	10783
PIYF	469	35	530	0.216405	253
PAVF	470	3493	28163	0.297993	32486
FFFI	471	1462	233	0.0920593	15573
CIFY	472	134	1566	0.209424	1362
IVLY	473	931	6079	0.210297	10040
MLFY	474	647	2672	0.175393	6894
IFWF	475	1544	34	0.0754799	16419
ITIF	476	2427	12414	0.203316	23987
LMFL	477	3478	9573	0.151832	32300
LMFY	478	397	1662	0.175393	4069
NVLF	479	4354	27206	0.252618	38943
VVFI	480	1078	6048	0.201134	11640
WVIV	481	887	4093	0.184555	9501
PWYF	482	32	69	0.174084	239
LLLI	483	9007	30938	0.152269	67136
LVWL	484	2182	4802	0.144415	21885
WIFV	485	1287	1725	0.130017	13628
LILY	486	2036	7442	0.175829	20675
WVLV	487	1476	5814	0.178883	15631
CVFI	488	1585	10302	0.220332	16657
LFFI	489	1467	1011	0.112129	15494
NTFF	490	1424	13731	0.263525	14956
FLIY	491	935	2457	0.155759	9963
LLLV	492	8454	34401	0.181065	64217
LLFM	493	3202	8521	0.151832	30059
VIFI	494	1551	5500	0.172339	16318
FLLI	495	5187	12278	0.132199	44247
IVLL	496	6349	26169	0.186736	51425
FILY	497	908	2349	0.155759	9588
FVII	498	2555	8957	0.172339	24991
PVVY	499	477	9591	0.299738	4980
WLFI	500	1791	536	0.0955497	18491
CIVF	501	980	6986	0.220332	10383
SIVF	502	725	7089	0.241274	7593
FVYV	503	77	1128	0.219023	604
PTIF	504	1208	11892	0.25829	12761
IALF	505	4510	21889	0.208551	39744
LMVV	506	9287	48635	0.240838	68255
FTFW	507	706	811	0.135253	7332
MVMF	508	2756	14678	0.211606	26402
FVVL	509	2299	10645	0.195462	22520
MFVF	510	1364	4367	0.16623	14196
PVMF	511	940	8995	0.246946	9845
LMIF	512	3367	9843	0.157504	31103
LKFF	513	631	9629	0.283159	6525
VFLF	514	505	622	0.140925	5207
IVVY	515	521	5988	0.244764	5333
MFIF	516	2114	3951	0.137435	21062
WMVV	517	2177	11132	0.204188	21522
MLLL	518	13321	53920	0.171902	85677
FFVY	519	336	975	0.164485	3365
CLFL	520	1708	6582	0.180192	17537
WVIL	521	2055	4918	0.150087	20582
WVLI	522	2271	5450	0.150087	22204
MFFY	523	489	1092	0.155323	4966
FSLF	524	817	3483	0.181065	8447
VVMF	525	555	4720	0.220768	5664
WVFS	526	457	3028	0.198953	4581
WFWF	527	8752	399	0.0331588	65682
PVLL	528	6240	33905	0.24171	50497
VFVF	529	214	814	0.175393	2001
FVVI	530	2499	12184	0.201134	24089
LFFM	531	1645	2485	0.131763	16767
PMVF	532	1674	13282	0.246946	16992
MTLF	533	2415	13710	0.217277	23386
SLFL	534	1500	7748	0.201134	15503
LAFW	535	546	1717	0.16623	5501
MWLF	536	1919	1816	0.115183	19344
LAWF	537	952	3050	0.16623	9796
CLFV	538	918	6092	0.21466	9395
WTFY	539	351	1582	0.178883	3507
PALF	540	2976	21494	0.263525	27910
FVYY	541	53	539	0.208115	380
FFFL	542	1143	47	0.0863874	11879
WVFM	543	1330	3020	0.149651	13620
WAFW	544	359	146	0.129581	3564
LFLY	545	891	1902	0.150087	9116
LLIY	546	2215	7801	0.175829	21556
CTIF	547	1652	13534	0.251309	16681
SAIF	548	2584	21615	0.283159	24778
WTYF	549	292	1294	0.178883	2817
MMFL	550	4967	18746	0.177138	42258
FYFF	551	638	94	0.109948	6410
VVWF	552	96	90	0.158813	723
WWIF	553	4791	531	0.0589005	41101
LVII	554	6461	27294	0.192408	51795
WLVY	555	405	1281	0.167976	3881
ILVV	556	5603	28016	0.221204	46371
WVVW	557	619	843	0.142234	6167
IAIF	558	4954	24181	0.214223	42095
WVVL	559	1737	6432	0.178883	17457
NLLF	560	5974	29107	0.21815	48563
FVAY	561	317	5304	0.260908	3038
WMIF	562	1429	1330	0.120855	14433
LLVW	563	1698	3443	0.144415	16998
MMVF	564	3106	15994	0.211606	28774
IWLF	565	2436	1124	0.0955497	23254
FFVV	566	618	2394	0.175393	6127
PAIF	567	4296	28323	0.269197	37566
CLWF	568	327	328	0.143543	3125
IILI	569	9175	33446	0.163613	67285
PFFW	570	131	19	0.130454	1136
TLVF	571	699	5739	0.22644	6976
TVIF	572	916	7302	0.232112	9161
LVVI	573	6094	30016	0.221204	49177
WLLY	574	2033	3332	0.133508	19937
IMLF	575	4035	12093	0.157504	35619
WILI	576	3981	6347	0.121291	35218
WVIW	577	1182	608	0.113438	11936
WVAF	578	366	2603	0.200698	3518
LMFW	579	1072	542	0.115183	10879
FLIV	580	2563	7906	0.166667	24243
STIF	581	1394	13936	0.272251	13923
CLFW	582	267	221	0.143543	2483
FMFV	583	834	2617	0.16623	8290
SVVV	584	2947	27421	0.324607	27308
SFWF	585	455	551	0.144415	4304
MMLF	586	3766	13978	0.177138	33632
PWVF	587	274	1404	0.184991	2571
ITVF	588	1820	12406	0.232112	18135
LFIY	589	813	1921	0.155759	8040
PIFW	590	190	269	0.156195	1673
FLVL	591	3074	9022	0.160995	28308
WLLW	592	4487	1537	0.0732984	38843
PVLW	593	758	4617	0.205061	7437
LFMM	594	6441	24504	0.177138	51365
VTLF	595	839	6395	0.22644	8275
LVYL	596	1153	6290	0.204625	11540
IFFW	597	1181	3	0.0754799	11787
FMIF	598	1644	2778	0.137435	16183
WLVL	599	2456	5193	0.144415	23141
VLFV	600	1097	5381	0.195462	10934
PLVV	601	5484	34508	0.276178	45174
WIWF	602	4455	348	0.0589005	38518
ILFI	603	2745	5257	0.137871	25557
WMFV	604	1186	2567	0.149651	11816
CTFY	605	137	3734	0.269197	1179
FTFV	606	468	3311	0.20637	4427
FLVW	607	1228	1164	0.124346	12230
FMVV	608	3208	17254	0.220768	29025
FMFY	609	278	436	0.155323	2544
NVWF	610	1750	10141	0.215969	17201
IIFW	611	1510	452	0.101222	14974
CWLF	612	563	721	0.143543	5290
SIFY	613	162	2352	0.230366	1326
WAWF	614	846	731	0.129581	8206
CTVF	615	1396	14525	0.280105	13717
IVLI	616	6731	27977	0.192408	52776
VIFW	617	429	203	0.130017	3979
LTFV	618	1964	12284	0.22644	19003
MAVF	619	4817	29695	0.262653	40775
FSFV	620	345	3077	0.215532	3112
LLAF	621	4632	20956	0.20288	39552
NLIF	622	6873	33509	0.223822	53573
LAFL	623	6851	30127	0.20288	53415
WLLV	624	3250	7165	0.144415	29139
ISFF	625	342	1720	0.186736	3058
PWIF	626	634	1397	0.156195	5958
VFIF	627	498	685	0.146597	4602
GIFF	628	1759	10183	0.216841	17105
LVAY	629	2726	21686	0.280977	25212
LILW	630	4044	5639	0.11562	35213
MALF	631	4624	24398	0.228185	39388
PMLF	632	1625	9036	0.212478	15791
TLLF	633	1842	7895	0.191972	17937
PVIW	634	1015	6083	0.210733	9979
ILLL	635	10517	36323	0.152269	73568
LVLS	636	6139	34724	0.255672	48995
PIFI	637	1431	6789	0.198517	13914
PSFF	638	47	1236	0.24171	304
CFIF	639	747	2182	0.165794	7050
FWFW	640	9033	444	0.0331588	66143
LVMM	641	12487	60769	0.231675	81891
MVIL	642	9793	45343	0.212042	69902
PTVF	643	994	12437	0.287086	9645
FAFW	644	238	188	0.146161	2028
FLAF	645	1092	4397	0.18281	10600
SWVF	646	228	1574	0.198953	1925
LLIV	647	7466	30000	0.186736	57007
STVF	648	643	10577	0.301047	5967
VIYF	649	68	280	0.190227	398
PLFI	650	1150	5272	0.192845	11171
LFVY	651	527	2388	0.184555	4793
MVVL	652	9751	49904	0.240838	69668
LTFI	653	2027	9227	0.197644	19301
LVHF	654	528	4272	0.220332	4791
FVFS	655	293	2715	0.215532	2566
LWFL	656	1933	339	0.0898778	18487
IIWF	657	1690	558	0.101222	16131
PTYF	658	23	1598	0.276178	124
IFFV	659	574	823	0.146597	5250
FAWF	660	825	1382	0.146161	7741
SVLY	661	365	6507	0.279232	3241
MLWF	662	1422	903	0.115183	13655
LIVV	663	7579	36194	0.221204	57604
TWFF	664	544	395	0.135253	4878
MVFM	665	5889	27185	0.211606	47224
LWFW	666	4153	73	0.0532286	35783
CLFS	667	569	6477	0.254799	5132
MIVF	668	2786	11646	0.191972	25314
LTFL	669	2026	8491	0.191972	19185
FLIL	670	5128	11257	0.132199	42367
CWFY	671	104	140	0.167103	688
PWFY	672	15	8	0.174084	52
IFMF	673	1732	2870	0.137435	16535
LLWL	674	4014	4774	0.109948	34657
MIIF	675	3988	12391	0.163176	34431
TIFF	676	425	1623	0.177574	3747
PVFS	677	582	9589	0.296248	5271
SMVF	678	968	9770	0.260908	9172
NVVF	679	4999	33070	0.287086	41447
WWYF	680	3520	788	0.0767888	30905
PVLI	681	6576	35409	0.247382	51451
MVLW	682	2914	9250	0.169721	26251
PVIL	683	7112	37954	0.247382	54663
FWFV	684	1163	263	0.104276	11100
VLWF	685	412	97	0.124346	3587
LFVV	686	2800	12101	0.195462	25332
FHFF	687	762	1192	0.145724	7025
LVYV	688	674	6105	0.239092	6166
IVIL	689	6360	26108	0.192408	49918
PTFY	690	10	910	0.276178	36
LIFM	691	4087	11891	0.157504	35202
PVIV	692	6003	37243	0.28185	47716
MLVV	693	7500	38751	0.240838	56930
VAVF	694	2187	17717	0.271815	20283
WKFF	695	294	4091	0.24651	2512
SIYF	696	166	2289	0.230366	1247
FSYF	697	86	645	0.204625	533
LIII	698	8219	28960	0.163613	61566
FIVV	699	2685	12370	0.201134	24473
WTFW	700	1203	748	0.118674	11382
ITYF	701	268	2719	0.221204	2232
FIFL	702	2185	1751	0.112129	20161
VVLL	703	5405	25568	0.215532	43908
PLWF	704	133	81	0.150524	1013
CVVV	705	5298	36325	0.303665	43151
MVLY	706	2183	13270	0.22993	20105
PAFY	707	30	1982	0.287086	139
IMIF	708	4170	12904	0.163176	35513
SVVY	709	247	6997	0.3137	2004
SFFW	710	269	190	0.144415	2235
CWVF	711	297	1106	0.17801	2484
LLIW	712	3785	4901	0.11562	32731
ITFY	713	147	1764	0.221204	1121
VLLL	714	8539	33349	0.181065	62995
MLYF	715	681	2361	0.175393	6043
LLYL	716	2556	7852	0.170157	23142
VLFI	717	1604	4641	0.166667	15033
FVHF	718	338	2177	0.200262	2798
LVYY	719	103	1433	0.228185	639
FVYW	720	245	202	0.147906	1968
FAYF	721	136	1179	0.20637	1021
LIIY	722	2090	7441	0.181501	19293
SVIY	723	557	8298	0.284904	4781
SLFI	724	1051	5710	0.206806	9742
VLMF	725	1523	5945	0.1863	14318
SAFY	726	80	3583	0.301047	457
PLLL	727	9411	42108	0.207243	67290
PFFV	728	175	1279	0.201571	1325
WLFS	729	761	2038	0.164485	6819
IVFS	730	1249	9554	0.241274	11632
WLIL	731	4486	6426	0.11562	37755
ILMF	732	3759	10434	0.157504	32340
FILW	733	3320	1981	0.0955497	28833
LILL	734	9917	33194	0.152269	69987
WIVV	735	1247	4822	0.184555	11555
CFVF	736	510	2714	0.19459	4357
MVLI	737	9495	43302	0.212042	67643
CVVY	738	507	8431	0.292757	4339
LWMF	739	1806	1398	0.115183	16867
FSFW	740	543	614	0.144415	4587
FIIY	741	1086	2825	0.161431	9989
WAMF	742	1250	5320	0.191536	11551
PMIF	743	1977	10893	0.21815	18204
FTFI	744	1147	4010	0.177574	10589
CVIY	745	691	7763	0.263962	6068
FLIW	746	3199	1820	0.0955497	27897
VLVV	747	4378	25556	0.25	36882
SYFF	748	100	707	0.204625	583
FLYV	749	331	1456	0.184555	2705
LLHF	750	1425	5486	0.185864	13123
LWWF	751	4541	112	0.0532286	38011
MMLL	752	15669	65740	0.197208	91922
VVVV	753	4386	29649	0.284468	36920
MMMM	754	20297	85300	0.247818	102767
IMVV	755	9255	47868	0.24651	66401
WAYF	756	172	855	0.189791	1253
SSFF	757	123	2721	0.255672	842
WAVV	758	2853	18964	0.255236	25279
WYFF	759	1751	298	0.0933682	16222
LTLI	760	7614	35346	0.217714	57247
IFIY	761	629	1471	0.161431	5420
WEFF	762	1550	15206	0.282723	14423
WFMM	763	3085	6010	0.140489	27139
VFMM	764	4799	22218	0.211606	39602
WVII	765	1738	4094	0.155759	16049
CIYF	766	205	1685	0.209424	1489
FFYY	767	432	676	0.153578	3611
GVFY	768	1240	13827	0.289267	11411
IIII	769	8377	30354	0.169284	61986
SLVV	770	2860	22687	0.29014	25328
PVII	771	7401	39730	0.253054	55903
GVLF	772	2983	20704	0.265707	26275
WWMF	773	3442	765	0.078534	29700
CTYF	774	206	4192	0.269197	1502
VILI	775	6402	26039	0.192408	49786
TAVF	776	3097	25246	0.302792	27235
SWYF	777	220	1028	0.188045	1648
LYFF	778	486	211	0.130017	4056
VLVL	779	4968	23462	0.215532	40706
NTIF	780	6326	39373	0.289267	49211
KLLF	781	2321	21121	0.303229	20890
LVAI	782	14545	71918	0.263089	88527
FKFW	783	403	4715	0.24651	3255
STYF	784	112	3661	0.29014	653
WLVW	785	1406	501	0.107766	12971
MMVV	786	11452	60955	0.266143	77160
SAWF	787	204	2952	0.240838	1483
IVII	788	6669	28009	0.19808	51434
PMFY	789	33	704	0.236038	142
NAFF	790	5433	33211	0.274433	43710
GFFY	791	881	6794	0.234729	7905
LLLS	792	8278	39321	0.221204	61503
WAFL	793	2124	5981	0.16623	19373
LVFG	794	4863	29576	0.265707	40010
LSFW	795	472	1177	0.164485	3945
WAFV	796	959	4840	0.200698	8693
FFFM	797	1079	347	0.111693	9897
WLLI	798	4960	7496	0.11562	40619
CFLF	799	871	2102	0.160122	7775
FVYL	800	280	1221	0.184555	2237
MVLV	801	10276	51795	0.240838	71556
PVFM	802	2235	15155	0.246946	20189
WLIV	803	2163	4652	0.150087	19649
FLFM	804	1671	2184	0.131763	15294
LSLF	805	2339	10469	0.201134	20963
WIFL	806	3013	1571	0.0955497	26391
MMFV	807	4533	21132	0.211606	37869
WFFL	808	2714	93	0.069808	24111
YVFF	809	286	587	0.164485	2277
WVVI	810	1561	5832	0.184555	14406
FTLY	811	735	4750	0.215532	6395
NLVF	812	4814	27644	0.252618	39577
LIVY	813	1380	7211	0.210297	12571
WILY	814	1276	1861	0.13918	11646
IFFI	815	1362	851	0.117801	12400
IIFV	816	3290	10582	0.172339	28319
PVVW	817	926	7363	0.239529	8243
WMFY	818	844	958	0.138743	7393
FIII	819	4575	11027	0.143543	38045
VVVY	820	320	5507	0.27356	2550
CIFI	821	2374	9422	0.191536	21099
LVYW	822	208	404	0.167976	1452
WWFY	823	3787	929	0.0767888	32200
SMLF	824	1601	9828	0.22644	14595
IAFY	825	289	3192	0.232112	2267
NIFF	826	3021	13642	0.203752	26286
SWIF	827	1001	3030	0.170157	8947
FIVY	828	490	2312	0.190227	3956
IVLW	829	1497	3071	0.150087	13712
MVMM	830	19115	83642	0.256981	100264
FLVI	831	3580	10889	0.166667	30563
GVIF	832	2910	20784	0.271379	25416
IVFM	833	3000	12061	0.191972	26108
LLVI	834	7045	27473	0.186736	53449
WVMM	835	4321	17812	0.195026	36083
FWWF	836	9749	719	0.0331588	68744
FVWL	837	1465	1345	0.124346	13343
WFVV	838	641	1342	0.158813	5348
SVMF	839	626	6937	0.260908	5237
WLIY	840	1359	1989	0.13918	12236
WMFL	841	2548	2462	0.115183	22494
WTFV	842	560	2561	0.189791	4564
ILVY	843	1241	6544	0.210297	11133
MFFV	844	1742	4826	0.16623	15753
MFFW	845	1629	261	0.0951134	14690
IVIV	846	5517	27079	0.226876	43844
GAFF	847	1795	16806	0.287522	16247
CVMF	848	1009	7804	0.239965	8969
NTLF	849	4793	31065	0.283595	39116
NLWF	850	2506	8694	0.181501	22035
STFY	851	75	3000	0.29014	382
VFMF	852	430	1040	0.16623	3392
IVAF	853	3916	22108	0.243019	32841
ILLY	854	4121	14240	0.175829	34421
MWVF	855	1122	2094	0.149651	9924
MVVY	856	1534	13151	0.264398	13864
WLFM	857	2352	2085	0.115183	20637
LIFS	858	2489	11600	0.206806	21819
LIVI	859	7875	32067	0.192408	58536
LAYF	860	678	5025	0.22644	5583
FSIF	861	1108	4361	0.186736	9756
GVVF	862	2955	23855	0.300175	25496
MFFL	863	2079	2903	0.131763	18533
VVFM	864	2138	11604	0.220768	18935
FSVF	865	519	3613	0.215532	4095
VFYF	866	76	61	0.164485	381
LTLY	867	1526	10228	0.235602	13668
VMVF	868	1033	6371	0.220768	9047
CSFF	869	121	1768	0.234729	722
IVVL	870	6264	29408	0.221204	48324
LVLM	871	10210	45045	0.20637	70711
SFFV	872	223	1937	0.215532	1523
PIFV	873	1432	8875	0.227312	12716
SVLW	874	579	4099	0.219023	4632
VTVF	875	808	8050	0.260908	6785
MLFI	876	3298	8333	0.157504	27891
IFFL	877	985	257	0.112129	8529
FMFW	878	1458	168	0.0951134	12951
IMFY	879	501	1854	0.181065	3904
PMFV	880	1648	11879	0.246946	14564
SIFW	881	496	1377	0.170157	3875
IWVF	882	1164	1082	0.130017	10183
PLVY	883	573	6744	0.265271	4543
FILV	884	4030	12417	0.166667	33460
LWFV	885	1155	818	0.124346	10091
PLMF	886	1967	9884	0.212478	17430
FTLI	887	3952	16474	0.197644	32913
FWFL	888	2959	124	0.069808	25403
PVLV	889	5835	34783	0.276178	45550
CMVF	890	1275	9158	0.239965	11146
SIFI	891	1985	9914	0.212478	17499
WFFS	892	744	907	0.144415	6076
CLFI	893	1766	6377	0.185864	15605
SVLL	894	5281	29681	0.255672	42007
PLLY	895	1313	8476	0.230803	11456
LILV	896	9218	36609	0.186736	65578
VVVL	897	4608	26049	0.25	37595
CWIF	898	794	1234	0.149215	6569
FWMF	899	2268	636	0.0951134	19627
FMFL	900	1574	1887	0.131763	13865
CVLY	901	798	7729	0.25829	6603
PVVL	902	7836	44817	0.276178	57950
NWLF	903	3750	13324	0.181501	31213
FHLF	904	1580	4227	0.165794	13879
FKLF	905	1488	14424	0.283159	13121
TVFY	906	194	3060	0.25	1235
SIWF	907	568	1518	0.170157	4329
MVIV	908	8613	44184	0.24651	62333
SWFY	909	155	621	0.188045	976
CAVF	910	4079	28175	0.291012	33645
PVYY	911	13	1112	0.288831	26
FFAF	912	558	1200	0.16274	4234
LIMF	913	3915	10396	0.157504	32265
IILY	914	2349	7778	0.181501	20113
FAFV	915	1161	6521	0.217277	9889
IMFV	916	3082	12054	0.191972	26096
IVVI	917	6573	31296	0.226876	49838
SVLI	918	4504	26755	0.261344	36667
IVIW	919	1531	3342	0.155759	13365
CLVV	920	5200	30743	0.269197	41146
GWFF	921	831	2569	0.17452	6743
FLHF	922	1290	3347	0.165794	10991
IFLY	923	829	1561	0.155759	6717
LLYV	924	1450	6659	0.204625	12412
FVAI	925	4955	26372	0.243019	39469
MLVL	926	9760	42627	0.20637	68054
VIFL	927	2012	5353	0.166667	17371
MLMF	928	4360	15028	0.177138	35554
PVAF	929	2490	20846	0.297993	21194
LAFV	930	6631	32952	0.237347	50043
WMFW	931	2736	268	0.078534	23172
MAIF	932	6320	30982	0.233857	48020
WILW	933	4252	1414	0.0789703	34438
FIVI	934	3921	12520	0.172339	32092
MIFY	935	1091	3727	0.181065	9129
MVVW	936	2038	9038	0.204188	17560
TLIF	937	2176	8876	0.197644	18644
LWFS	938	523	1142	0.164485	3851
PFMF	939	899	3751	0.192408	7264
WFFI	940	2931	249	0.0754799	24661
ILVL	941	7028	26788	0.186736	52418
CWFS	942	97	870	0.21815	453
PMVV	943	9841	57266	0.301483	68350
VVMM	944	11702	60944	0.266143	77148
IVLV	945	6469	29890	0.221204	49028
WIII	946	3018	4110	0.126963	25265
LFAF	947	2101	6994	0.18281	18005
ILIY	948	2851	9626	0.181501	23939
IFFS	949	416	1679	0.186736	2971
FLYY	950	239	554	0.173647	1518
WFFM	951	2501	817	0.0951134	21161
LVMY	952	1998	11527	0.22993	17043
PILI	953	7201	32559	0.218586	53390
FFIV	954	838	1148	0.146597	6695
GTFF	955	1319	12513	0.276614	11107
PTFW	956	95	807	0.215969	437
FFFS	957	314	474	0.160995	2174
CFFS	958	102	1391	0.234729	482
CWYF	959	203	325	0.167103	1224
VLVY	960	542	4793	0.239092	3922
MTVF	961	2751	17375	0.251745	23092
LSFV	962	1968	12018	0.235602	16828
FFLI	963	3275	3136	0.112129	27029
IFVY	964	300	1322	0.190227	2024
WFLY	965	1638	849	0.113438	13871
CVHF	966	215	4124	0.273997	1279
FAFL	967	2330	7716	0.18281	19631
IIFL	968	3905	7339	0.137871	31786
VFFW	969	447	5	0.104276	3144
WFIY	970	1201	591	0.11911	9994
LVVS	971	5917	36394	0.29014	45378
PLIY	972	1324	8796	0.236475	11081
MFMM	973	8605	36392	0.202443	61897
FFLV	974	1392	1960	0.140925	11676
FLFS	975	577	1980	0.181065	4246
MVIY	976	2416	14074	0.235602	20426
IWYF	977	751	180	0.11911	5820
NFIF	978	4776	20161	0.203752	38056
FTFL	979	976	2810	0.171902	7915
TTFF	980	216	2605	0.237347	1269
LMLL	981	11832	44996	0.171902	77547
LAMF	982	6772	31942	0.228185	50505
NWWF	983	3425	6832	0.144852	28095
LMMF	984	3509	11423	0.177138	28699
TVYF	985	50	1143	0.25	182
LFLL	986	5161	9338	0.126527	40500
MTIF	987	3476	17204	0.222949	28468
LVIS	988	5914	32680	0.261344	45245
MVFS	989	2103	15157	0.260908	17797
ILLI	990	10984	38007	0.157941	73893
FLII	991	5309	11815	0.137871	41440
WFVY	992	598	674	0.147906	4352
PVVI	993	8222	47048	0.28185	59694
PLLW	994	2367	6533	0.170593	19813
VTFY	995	79	1507	0.25	327
LVWY	996	332	683	0.167976	2272
VVLY	997	654	5330	0.239092	4794
CIFW	998	525	567	0.149215	3724
WIMF	999	2057	1843	0.120855	17369
LMWF	1000	1245	480	0.115183	10212
CFYF	1001	179	562	0.183682	1055
WMMF	1002	1631	2397	0.140489	13612
FLYL	1003	1265	2219	0.150087	10373
MFWF	1004	2014	387	0.0951134	16955
MFMF	1005	2619	5997	0.157068	21929
WVYV	1006	154	909	0.202443	864
LVWV	1007	1692	5269	0.178883	14078
MIFW	1008	1920	1627	0.120855	16186
VTIF	1009	1340	8350	0.232112	11052
ILIL	1010	9588	31714	0.157941	66625
FFLW	1011	3865	396	0.069808	31235
IMFL	1012	4003	10416	0.157504	32313
WLIW	1013	3722	845	0.0789703	30203
PMFW	1014	192	423	0.175829	1106
VVFS	1015	1120	10492	0.27007	9048
IIIY	1016	2087	7238	0.187173	17523
VIFV	1017	2047	8515	0.201134	17182
MIFI	1018	4265	12180	0.163176	34052
FVWY	1019	615	694	0.147906	4445
FFMM	1020	3147	7434	0.157068	25819
PWFW	1021	575	55	0.113874	4087
LFLS	1022	2941	12239	0.201134	24238
WLVI	1023	2503	4987	0.150087	20791
FVWV	1024	1030	2153	0.158813	8207
PVYV	1025	411	7216	0.299738	2770
LTLL	1026	8364	36775	0.212042	60248
IWIF	1027	2797	1468	0.101222	23031
SMIF	1028	2168	12393	0.232112	18110
PAFW	1029	88	946	0.226876	362
VWLF	1030	800	299	0.124346	6081
MMIF	1031	4358	15486	0.18281	34882
FSFY	1032	144	912	0.204625	789
MVWL	1033	3464	10112	0.169721	28065
PVYW	1034	46	594	0.228621	165
TMFF	1035	244	1242	0.197208	1472
PMFL	1036	2243	10489	0.212478	18588
NWIF	1037	4508	16678	0.187173	35910
SAFW	1038	62	997	0.240838	207
FFYV	1039	217	279	0.164485	1214
CIFV	1040	2208	11176	0.220332	18315
FTVV	1041	2426	16569	0.260908	20110
FKFY	1042	305	6558	0.306719	1955
GVFW	1043	1144	7050	0.229058	9198
KVLF	1044	1258	16975	0.337696	10148
LLII	1045	8926	29085	0.157941	63263
MVIW	1046	3008	9166	0.175393	24581
CIWF	1047	487	484	0.149215	3312
WIVY	1048	469	1266	0.173647	3191
PFIY	1049	271	2104	0.216405	1678
NVYF	1050	727	8123	0.276178	5340
PFFL	1051	407	821	0.167103	2678
LIIW	1052	4166	5721	0.121291	33230
MAFL	1053	9172	43056	0.228185	64341
WIIY	1054	1038	1410	0.144852	8191
FVLM	1055	4413	16136	0.1863	35124
VAFY	1056	232	3589	0.260908	1322
SVIW	1057	873	5460	0.224695	6628
LTLW	1058	2419	7062	0.175393	19955
SVIV	1059	3913	27134	0.295812	31314
FILL	1060	5209	10259	0.132199	40343
PLVL	1061	7884	39109	0.24171	57186
LLMM	1062	13285	55877	0.197208	82753
MWFL	1063	2464	1984	0.115183	20238
SLVY	1064	402	5862	0.279232	2607
IVVW	1065	953	3302	0.184555	7292
PFFI	1066	443	1114	0.172775	2913
LFYY	1067	262	575	0.173647	1571
WTFI	1068	1013	2194	0.160995	7962
VVIL	1069	5596	25674	0.221204	42825
MFYF	1070	667	1019	0.155323	4690
WVWL	1071	2290	1237	0.107766	18772
SVVW	1072	423	4671	0.25349	2754
IIVI	1073	8199	33438	0.19808	59056
ILFS	1074	2010	8787	0.206806	16492
CVLL	1075	7397	35370	0.234729	53863
SAYF	1076	143	4392	0.301047	752
VIWF	1077	354	71	0.130017	2305
PLFS	1078	603	6224	0.26178	4128
SLLY	1079	1505	10274	0.244764	12252
WTFL	1080	1069	1994	0.155323	8380
MSFF	1081	611	3220	0.20637	4214
IKFF	1082	938	10595	0.288831	7141
IAWF	1083	820	2176	0.171902	6015
PLIL	1084	9833	43352	0.212914	67504
WIVI	1085	2567	5561	0.155759	20954
FIIV	1086	3482	10351	0.172339	27841
FVMM	1087	5759	24793	0.211606	43589
LIIV	1088	8339	32943	0.192408	59721
SLLL	1089	8379	38050	0.221204	59903
SVLV	1090	4031	26959	0.29014	31949
WILV	1091	2725	5422	0.150087	22129
MVVI	1092	9384	46684	0.24651	65136
FWLY	1093	1929	1131	0.113438	15735
PVYL	1094	917	8414	0.265271	6821
LLVS	1095	6274	33024	0.255672	46802
LEFF	1096	3049	25151	0.319372	24619
SIFV	1097	1900	11861	0.241274	15481
FTLW	1098	1841	3763	0.155323	15016
FWVV	1099	1138	2321	0.158813	8851
FAVV	1100	5698	32495	0.271815	43188
STFW	1101	169	1784	0.22993	860
WVYL	1102	609	1378	0.167976	4133
MLIL	1103	12607	48795	0.177574	79962
LFLI	1104	5048	9566	0.132199	38900
FVMY	1105	697	3702	0.20986	4879
VVIY	1106	690	5679	0.244764	4792
PKFF	1107	341	8982	0.343805	2088
CLVY	1108	969	8223	0.25829	7274
TFVF	1109	529	2866	0.20637	3495
PAYF	1110	164	3926	0.287086	833
NFLF	1111	4348	17275	0.19808	34283
LVVM	1112	9990	48547	0.240838	68139
LVIM	1113	9952	43584	0.212042	67955
VWVF	1114	265	271	0.158813	1508
IFFM	1115	1602	2009	0.137435	12778
CMFY	1116	259	2440	0.229058	1461
LLLM	1117	12684	47816	0.171902	80176
MIFV	1118	5386	20299	0.191972	41122
MWIF	1119	2559	2528	0.120855	20658
WTVV	1120	1294	8865	0.244328	10000
SVFM	1121	1980	14042	0.260908	15897
LTVV	1122	7643	43124	0.280977	55090
TVFW	1123	406	1557	0.189791	2521
IFVV	1124	2020	8092	0.201134	16286
WSLF	1125	1349	3138	0.164485	10521
LFLW	1126	3491	1325	0.0898778	27644
CVFM	1127	2888	16129	0.239965	23067
NFWF	1128	3002	7181	0.161431	23917
PFWF	1129	236	23	0.130454	1261
VALF	1130	2907	15906	0.237347	23205
SFFI	1131	549	1944	0.186736	3549
LLYY	1132	422	1780	0.193717	2631
LIVW	1133	2856	5635	0.150087	22790
LSYF	1134	210	1835	0.224695	1060
FTWF	1135	1624	1883	0.135253	12816
VFFL	1136	452	231	0.140925	2803
WILL	1137	5154	6991	0.11562	39360
LTWF	1138	1039	1840	0.155323	7805
PIFL	1139	2050	7354	0.192845	16469
VLFM	1140	3079	10543	0.1863	24580
FFLL	1141	3101	2180	0.106457	24775
IWFY	1142	431	36	0.11911	2686
SMFY	1143	158	2384	0.25	754
FLYW	1144	1316	405	0.113438	10103
WWFV	1145	2324	273	0.0876963	18495
PILY	1146	561	4454	0.236475	3602
CAFY	1147	250	4496	0.280105	1361
WWFL	1148	5250	182	0.0532286	39917
PFFS	1149	105	1442	0.24171	397
FIFM	1150	2115	2942	0.137435	16888
VVLI	1151	5811	26139	0.221204	43519
LLYW	1152	911	606	0.133508	6564
LSVF	1153	1911	11105	0.235602	15232
FLWL	1154	3853	1708	0.0898778	30174
MIFL	1155	5119	13914	0.157504	39067
WAVY	1156	463	4319	0.244328	2863
IIVV	1157	7790	35681	0.226876	55835
MMFW	1158	1270	1505	0.140489	9677
SVFS	1159	364	7071	0.310209	2224
LSIF	1160	2920	12407	0.206806	23191
WVMY	1161	700	2802	0.193281	4705
WLAF	1162	1198	2856	0.16623	9087
LFWS	1163	1016	2279	0.164485	7566
IFMM	1164	5979	20973	0.18281	44481
LVWS	1165	1725	8501	0.219023	13542
ILLW	1166	4617	5790	0.11562	35746
FVYI	1167	471	1806	0.190227	2945
WIFM	1168	2757	2783	0.120855	21862
IVYY	1169	83	984	0.233857	282
PLLI	1170	9040	39197	0.212914	63019
WTLI	1171	2737	8480	0.181065	21716
LVAW	1172	3533	16538	0.220768	27731
SMFV	1173	1506	11455	0.260908	11756
MVII	1174	9543	42241	0.217714	65464
PLVW	1175	1352	5808	0.205061	10291
IVWL	1176	1733	3025	0.150087	13528
FIIW	1177	3408	2103	0.101222	26672
FTIY	1178	1043	5753	0.221204	7664
TVWF	1179	298	1110	0.189791	1669
SLMF	1180	1581	8525	0.22644	12274
VVAF	1181	2340	16628	0.271815	18409
NMFF	1182	3200	15345	0.223386	25098
WWFW	1183	17206	933	0.0165794	94311
IVYL	1184	1145	5423	0.210297	8517
SVII	1185	5232	29455	0.267016	39575
LFIV	1186	3434	9072	0.166667	26745
LMMM	1187	15461	67082	0.222513	89363
CAIF	1188	4505	25728	0.262216	34825
SVIL	1189	6202	33037	0.261344	45797
ITFW	1190	480	720	0.160995	2946
LFMY	1191	1400	3876	0.175393	10598
IIVY	1192	1328	6460	0.215969	9949
MAFY	1193	1067	8053	0.251745	7814
GMFF	1194	1714	10096	0.236475	13285
VLIL	1195	8161	30746	0.186736	58057
CLHF	1196	730	5379	0.239529	4822
CLMF	1197	2583	10655	0.205497	20371
SWWF	1198	1154	713	0.127836	8520
MMVL	1199	14248	64439	0.231675	85428
PLIV	1200	7508	37164	0.247382	53694
MMMF	1201	4644	18606	0.202443	35688
MLLV	1202	12013	51619	0.20637	77195
FWAF	1203	1221	1680	0.146161	9092
FIMF	1204	2093	2833	0.137435	16388
LVMW	1205	1962	4945	0.169721	15306
LAVV	1206	19565	86809	0.291885	99545
PLLV	1207	7635	36994	0.24171	54533
MLLW	1208	5338	10751	0.135253	40239
WTLY	1209	805	3360	0.198953	5432
FTVY	1210	784	6254	0.25	5243
ILLV	1211	9948	38254	0.186736	67360
FTLV	1212	2829	14043	0.22644	22112
FAMF	1213	2336	9807	0.208115	18230
SLLW	1214	1818	5743	0.184555	14163
PIII	1215	7126	31894	0.224258	51256
FFIW	1216	3632	450	0.0754799	28159
VVVW	1217	554	3117	0.213351	3369
CMLF	1218	1887	7770	0.205497	14699
WVLM	1219	4422	13122	0.169721	34027
VMFL	1220	2793	9149	0.1863	21773
MLFM	1221	5852	19363	0.177138	43337
NLYF	1222	1475	9385	0.24171	11235
ILFM	1223	4226	10486	0.157504	32454
TFLF	1224	1047	2685	0.171902	7476
VILY	1225	944	4543	0.210297	6584
VIVI	1226	5127	23735	0.226876	38648
SVVI	1227	4615	29829	0.295812	35311
CFWF	1228	622	105	0.123473	3869
YLFF	1229	792	338	0.130017	5267
ITFI	1230	2160	8562	0.203316	16804
PFLY	1231	209	1275	0.210733	981
CTFW	1232	398	2189	0.208988	2256
NWVF	1233	3239	14422	0.215969	25007
VLFS	1234	1443	8511	0.235602	10780
LWLL	1235	5527	6801	0.109948	41231
GFIF	1236	2760	12612	0.216841	21449
WVHF	1237	771	2443	0.183682	5066
MFFI	1238	2252	3057	0.137435	17416
CVIL	1239	7130	34178	0.240401	51133
IAYF	1240	683	4639	0.232112	4288
CTFV	1241	1780	14474	0.280105	13625
LTFS	1242	1409	11121	0.266579	10423
WVLS	1243	2315	10822	0.219023	17853
PLFM	1244	2285	9986	0.212478	17621
LTMF	1245	3132	14194	0.217277	24261
CHFF	1246	221	1620	0.219459	1043
FAVY	1247	1048	8532	0.260908	7417
CALF	1248	4449	24554	0.256545	34042
LFLV	1249	4255	10979	0.160995	32455
WTMF	1250	1071	3206	0.180628	7648
WLMM	1251	5939	16967	0.160558	43640
FVAW	1252	843	3544	0.200698	5608
CTFI	1253	2301	14167	0.251309	17736
PLIW	1254	2609	7326	0.176265	20334
ILIV	1255	8073	31039	0.192408	57094
MAFW	1256	782	2872	0.191536	5088
WIIV	1257	1942	3765	0.155759	14901
LMYF	1258	454	1056	0.175393	2608
LMVL	1259	11306	48197	0.20637	73944
FSYV	1260	145	2489	0.259162	628
VVLW	1261	1019	2965	0.178883	7195
LIIL	1262	9524	30276	0.157941	64871
NILF	1263	6939	30757	0.223822	49671
CVIV	1264	5582	31665	0.274869	41491
FSVV	1265	1660	12786	0.27007	12439
VVVI	1266	5432	28606	0.255672	40448
LAFS	1267	4802	28432	0.277487	36302
LMFM	1268	4619	14781	0.177138	35087
PFVY	1269	201	2422	0.245201	913
VTYF	1270	111	1601	0.25	367
WLYV	1271	600	1194	0.167976	3592
PTFV	1272	1137	11199	0.287086	8100
FIVW	1273	1973	1999	0.130017	14999
LILM	1274	12168	46072	0.177574	77412
PWFL	1275	566	513	0.150524	3320
TALF	1276	3897	23162	0.268325	29740
MWFY	1277	763	492	0.138743	4861
PIIY	1278	702	5248	0.242147	4374
FKIF	1279	2458	18507	0.288831	18901
VMLF	1280	1904	6001	0.1863	14513
IVYV	1281	733	5547	0.244764	4598
ILVI	1282	7939	30366	0.192408	56197
VAIF	1283	3516	18581	0.243019	26848
SILI	1284	6902	31779	0.232548	49353
CMIF	1285	1695	7347	0.211169	12679
VFFM	1286	1026	2238	0.16623	7134
NVFY	1287	2543	17743	0.276178	19634
CLLL	1288	10180	41554	0.200262	68136
NTVF	1289	6102	39126	0.318063	44547
WLYL	1290	1982	2231	0.133508	14959
SFMF	1291	863	3905	0.20637	5705
IVHF	1292	662	4128	0.226003	3980
VLLY	1293	2249	8850	0.204625	17059
SVVL	1294	5566	33232	0.29014	41161
MFFM	1295	3556	7946	0.157068	27125
LSFY	1296	288	2215	0.224695	1417
CMFV	1297	2444	13520	0.239965	18678
WLII	1298	4054	5003	0.121291	30777
VFWF	1299	627	12	0.104276	3732
FKVF	1300	1771	17499	0.317627	13251
KLIF	1301	3196	23972	0.308901	24320
VIII	1302	6524	25111	0.19808	47182
SLIY	1303	1511	10148	0.250436	11181
MTFY	1304	536	4277	0.240838	3051
CFFV	1305	408	1576	0.19459	2229
IMFW	1306	1317	572	0.120855	9416
PVHF	1307	191	3641	0.280977	822
MLLI	1308	12349	46759	0.177574	78003
LFIS	1309	2865	11639	0.206806	21878
WVYY	1310	266	913	0.191536	1258
PIWF	1311	178	80	0.156195	750
LWAF	1312	2169	5013	0.16623	16398
FLAY	1313	612	3902	0.22644	3604
GFLF	1314	3381	14208	0.211169	25622
LLIS	1315	7843	35333	0.226876	55321
FTLL	1316	4051	14467	0.191972	30663
MMFY	1317	1011	4107	0.200698	6925
PTFI	1318	1318	9663	0.25829	9363
SKFF	1319	499	11111	0.357766	2807
KVIF	1320	1827	19908	0.343368	13701
MILI	1321	11261	43182	0.183246	73462
SLLI	1322	7177	32043	0.226876	50934
IFYY	1323	174	327	0.179319	739
LTIY	1324	1598	9604	0.241274	11723
IVMM	1325	12516	58370	0.237347	78645
SWFW	1326	1366	891	0.127836	9684
FIYY	1327	346	828	0.179319	1791
FFII	1328	3286	3161	0.117801	24845
MLLY	1329	4877	18044	0.195462	36409
PWFV	1330	243	635	0.184991	1124
FEFF	1331	1643	15082	0.299302	11948
LFIW	1332	3488	1556	0.0955497	26318
PFFM	1333	743	2663	0.192408	4498
LMFI	1334	3786	8697	0.157504	28615
FFAY	1335	321	1644	0.20637	1610
LAFI	1336	5236	21204	0.208551	38651
LTLV	1337	8241	40240	0.24651	57700
SMVV	1338	6406	40096	0.315445	46205
FVAV	1339	4447	25955	0.271815	33443
NIIF	1340	7390	33298	0.229494	52146
FFMY	1341	1075	1713	0.155323	7324
LLWV	1342	2796	4604	0.144415	21151
FFVW	1343	2112	654	0.104276	15739
PAFL	1344	5166	28077	0.263525	38191
VLVW	1345	906	2472	0.178883	5851
LKFW	1346	1024	8595	0.266579	6906
GVFV	1347	5051	31754	0.300175	37419
WVYW	1348	779	310	0.131326	4774
LTVY	1349	1575	12139	0.27007	11424
SFFL	1350	673	1869	0.181065	3925
TLYF	1351	258	1636	0.215532	1192
CLLY	1352	2869	13484	0.223822	21654
LVYI	1353	1336	5793	0.210297	9381
VMFY	1354	200	1111	0.20986	839
LVMV	1355	8635	41116	0.240838	59758
IAFL	1356	6252	25327	0.208551	45067
FVIM	1357	4333	15526	0.191972	32627
CVLI	1358	7872	37413	0.240401	55279
FVVM	1359	4364	19341	0.220768	32840
WAFI	1360	1174	2855	0.171902	8023
FMWF	1361	1670	125	0.0951134	12068
STFV	1362	920	10559	0.301047	5939
LMVY	1363	2205	11162	0.22993	16408
CVVL	1364	7303	38615	0.269197	51616
CLIY	1365	2155	10929	0.229494	16008
MTFW	1366	914	2584	0.180628	5844
GVYF	1367	442	6108	0.289267	2366
LVAV	1368	15980	77210	0.291885	90215
VFFI	1369	787	724	0.146597	4777
PWMF	1370	473	1061	0.175829	2580
GVFL	1371	5669	30443	0.265707	41358
CVAF	1372	2911	20586	0.291012	21894
FWVY	1373	1008	1208	0.147906	6693
VIFM	1374	2966	10116	0.191972	22291
SLLV	1375	5925	30273	0.255672	42901
LLVM	1376	10115	41966	0.20637	67315
MVYL	1377	2621	13095	0.22993	19792
WMLL	1378	6535	14272	0.135253	46886
VTFW	1379	284	888	0.189791	1306
IAFW	1380	401	722	0.171902	2044
FIYV	1381	790	2684	0.190227	4780
TFIF	1382	1178	3149	0.177574	8017
TILF	1383	2006	7045	0.197644	14741
VFFV	1384	483	1065	0.175393	2623
LFIL	1385	5213	9307	0.132199	38295
WVAY	1386	451	3886	0.244328	2397
STFI	1387	1323	10763	0.272251	9169
WLHF	1388	1808	2904	0.149215	13231
MTFL	1389	3725	16198	0.217277	27855
GFVF	1390	2845	15721	0.245637	21337
WMMM	1391	6459	22612	0.185864	46370
VKFF	1392	381	7097	0.317627	1921
FWLL	1393	4614	2473	0.0898778	34361
CKFF	1394	581	10316	0.336824	3227
FMMF	1395	1640	3001	0.157068	11714
VIVY	1396	367	3415	0.244764	1847
WLWL	1397	5379	1624	0.0732984	39395
VLMM	1398	13759	61965	0.231675	83036
NWYF	1399	1470	5867	0.205061	10399
LWVV	1400	2431	6666	0.178883	18115
IILW	1401	4177	5109	0.121291	31135
LFVS	1402	2678	13883	0.235602	20083
MIYF	1403	937	2658	0.181065	5985
LAVY	1404	3954	24425	0.280977	29465
FAFI	1405	1794	5640	0.188482	13007
VWFY	1406	139	25	0.147906	529
MLVY	1407	2151	10853	0.22993	15769
SMFW	1408	296	921	0.189791	1372
MLMM	1409	18426	74822	0.222513	96479
WTLW	1410	2037	2592	0.138743	14894
WIIW	1411	3570	825	0.0846422	26620
LIYY	1412	433	1793	0.199389	2279
MFVV	1413	3872	17126	0.220768	28780
ITFV	1414	1731	9152	0.232112	12387
MIWF	1415	2005	1361	0.120855	14592
PIVV	1416	7107	39088	0.28185	50044
LVWI	1417	2515	4405	0.150087	18726
ILVW	1418	1868	3027	0.150087	13537
SLVW	1419	670	3606	0.219023	3766
LFYV	1420	742	2179	0.184555	4287
ILII	1421	10094	33230	0.163613	67023
CIFL	1422	2799	8613	0.185864	20826
LVWW	1423	1854	546	0.107766	13431
PFVV	1424	2409	14644	0.256108	17749
MWMF	1425	2021	2670	0.140489	14733
VLLI	1426	8693	31976	0.186736	59797
WVVM	1427	3597	13941	0.204188	26708
FMYF	1428	273	151	0.155323	1211
NFVF	1429	4338	20475	0.232548	32259
SFIY	1430	493	3373	0.230366	2600
CIFS	1431	1123	8477	0.260471	7398
FLLM	1432	7011	18729	0.151832	49354
SVAF	1433	2446	20052	0.311955	18014
MWFV	1434	1917	3080	0.149651	13858
VLVI	1435	6090	26222	0.221204	43617
CILI	1436	9400	39270	0.211606	63347
WVMV	1437	1975	7452	0.204188	14234
MFLL	1438	6850	18050	0.151832	48253
WWVV	1439	1003	894	0.142234	6437
IILL	1440	10161	32234	0.157941	67258
WVMW	1441	1020	595	0.133072	6607
WLLS	1442	4093	13311	0.184555	30404
MWFW	1443	3508	420	0.078534	25927
CVII	1444	7442	35570	0.246073	51957
SLVL	1445	5915	30010	0.255672	42491
FMLL	1446	6134	15621	0.151832	43920
FAAF	1447	3122	18129	0.259162	23080
FYAF	1448	497	2308	0.20637	2598
WIVW	1449	2046	976	0.113438	14753
MVLM	1450	15593	67836	0.231675	88782
LIVL	1451	8983	33055	0.186736	61259
LIYI	1452	2279	6336	0.181501	16575
PILW	1453	1939	5023	0.176265	13926
SVYY	1454	57	2285	0.302792	111
TAIF	1455	3990	23622	0.273997	29437
ITLI	1456	7972	34881	0.223386	55446
WSVF	1457	572	2255	0.198953	3034
PLYL	1458	2278	11318	0.230803	16545
WWWF	1459	17889	1058	0.0165794	95014
FFVI	1460	2696	4466	0.146597	19959
VSFF	1461	119	660	0.215532	352
FLWV	1462	2284	1919	0.124346	16551
IYFF	1463	707	296	0.135689	3953
FVLS	1464	2196	11447	0.235602	15857
VAFL	1465	6938	31909	0.237347	48653
FYLF	1466	1582	1238	0.130017	11018
LFLM	1467	6224	15886	0.151832	44398
MAWF	1468	1372	4472	0.191536	9237
WFIV	1469	1220	728	0.130017	8108
LAAF	1470	10827	56569	0.279232	70739
IIFM	1471	4792	12692	0.163176	35063
ITFL	1472	1885	6538	0.197644	13466
SAFV	1473	2728	21397	0.311955	20045
SFLY	1474	394	2600	0.224695	1857
NAIF	1475	15275	75479	0.300175	87634
WTLL	1476	3276	8872	0.175393	23924
LFVW	1477	2199	1777	0.124346	15762
SVYV	1478	333	6296	0.3137	1510
LAFM	1479	6759	29819	0.228185	47511
PIVY	1480	595	5942	0.270942	3128
FMVY	1481	905	3991	0.20986	5456
WSFV	1482	760	2911	0.198953	4303
TVFV	1483	1823	12256	0.260908	12936
ILYL	1484	3004	7987	0.175829	21996
WVIM	1485	3593	10056	0.175393	26396
FFWY	1486	2613	510	0.0933682	19183
LFWY	1487	870	79	0.113438	5168
MTFV	1488	3742	19863	0.251745	27460
FTMF	1489	1621	5590	0.197208	11165
LWLY	1490	1606	1426	0.133508	11071
LIYV	1491	2250	8962	0.210297	16069
LLAY	1492	4254	21462	0.24651	31092
VIMF	1493	1552	5033	0.191972	10687
PLYV	1494	900	7361	0.265271	5368
NTYF	1495	1281	13146	0.307155	8409
MLVW	1496	2570	6065	0.169721	18752
LKLF	1497	5013	31365	0.303229	36427
VIVV	1498	5033	26022	0.255672	36521
PFYY	1499	28	282	0.234293	40
CVVI	1500	7784	41262	0.274869	53904
LALL	1501	24296	87306	0.222949	107076
PLVI	1502	8172	39376	0.247382	56472
TIVF	1503	1280	6851	0.232112	8371
CLVL	1504	7154	32407	0.234729	49803
PVMM	1505	14230	71050	0.292321	84181
TLFY	1506	373	2116	0.215532	1751
WSFW	1507	1527	1018	0.127836	10412
CMVV	1508	9067	50030	0.294503	61344
IIMF	1509	4557	11831	0.163176	33398
PTFL	1510	1381	9021	0.252618	9136
MILL	1511	12399	46095	0.177574	77433
VLLW	1512	2868	4523	0.144415	20905
VFFS	1513	312	1772	0.215532	1332
KIFF	1514	1170	10900	0.288831	7471
TWVF	1515	791	2497	0.189791	4446
LLWS	1516	2603	7610	0.184555	18971
MWLL	1517	6526	13824	0.135253	46111
LILS	1518	8961	39687	0.226876	60800
LLMY	1519	3413	11837	0.195462	24855
PMYF	1520	73	692	0.236038	141
WFMY	1521	1455	1440	0.138743	9758
FVMW	1522	1058	1272	0.149651	6637
CWFV	1523	450	962	0.17801	2178
FIYI	1524	1286	2335	0.161431	8346
SVHF	1525	211	4117	0.294939	751
SFVY	1526	186	2589	0.259162	677
PFMM	1527	6427	29686	0.237784	45413
SLIV	1528	5442	28394	0.261344	39058
WMWF	1529	3065	220	0.078534	22266
FVMV	1530	2995	13178	0.220768	21714
LTFM	1531	3953	16718	0.217277	28785
FALY	1532	1520	7465	0.22644	10277
SWFV	1533	434	1666	0.198953	2082
VMVV	1534	7837	41582	0.275305	54207
WALL	1535	7677	27139	0.1863	53092
SAFL	1536	5016	28383	0.277487	36227
NAWF	1537	5459	28000	0.257853	39119
MAFV	1538	8759	44270	0.262653	59610
CWFL	1539	858	649	0.143543	4932
CWWF	1540	1089	82	0.106894	6804
IMMF	1541	4441	14123	0.18281	32338
WSIF	1542	1269	2771	0.170157	8141
ILIW	1543	4118	4777	0.121291	29959
FFYW	1544	2657	509	0.0933682	19175
ILHF	1545	1881	5919	0.191536	13111
CMFL	1546	3281	12468	0.205497	23612
LWFM	1547	1492	456	0.115183	9987
WIFS	1548	1568	3488	0.170157	10544
SILY	1549	1176	7681	0.250436	7373
VILL	1550	7434	26093	0.186736	51297
WVVS	1551	1618	10248	0.25349	10888
WTWF	1552	1966	1081	0.118674	13642
LIAF	1553	5697	22362	0.208551	40573
KVFY	1554	456	10219	0.361257	2157
PLYY	1555	87	1250	0.254363	179
FVWI	1556	2188	2073	0.130017	15296
MMFM	1557	6978	26615	0.202443	48428
IFLI	1558	4998	9102	0.137871	35933
PLII	1559	9531	40538	0.218586	63416
LVMI	1560	9192	37969	0.212042	61729
SMFL	1561	3037	13876	0.22644	21844
LLWY	1562	1077	625	0.133508	6641
MLIV	1563	9935	41388	0.212042	65621
IWMF	1564	1971	1206	0.120855	13567
WFLL	1565	4148	1693	0.0898778	30044
WLLM	1566	6976	15098	0.135253	48349
VTFL	1567	1554	7505	0.22644	10362
WAVW	1568	726	1961	0.184119	3857
LFII	1569	5174	9627	0.137871	37079
GLVF	1570	3124	18440	0.265707	22416
CILY	1571	1749	8600	0.229494	11900
WTLV	1572	2175	8412	0.20986	15129
SLFS	1573	485	5378	0.275742	2340
LMLV	1574	11398	47272	0.20637	73032
SVWL	1575	1546	6837	0.219023	10292
FTIV	1576	2889	13831	0.232112	20657
ILAF	1577	6600	26043	0.208551	46146
CTFL	1578	2204	12193	0.245637	15291
LWMM	1579	4555	11189	0.160558	32987
NVFW	1580	2192	9096	0.215969	15205
CFMF	1581	1395	3958	0.185428	8965
VVIW	1582	1127	3159	0.184555	6919
IMWF	1583	1291	421	0.120855	8144
ITLY	1584	1786	9850	0.241274	12099
VTFI	1585	1706	8589	0.232112	11432
MLFS	1586	2343	10777	0.22644	16307
KLVF	1587	2375	21384	0.337696	16591
VWMF	1588	636	461	0.149651	3162
CTFS	1589	807	10516	0.320244	4373
VAFW	1590	474	1828	0.200698	2247
TFFY	1591	251	795	0.195462	952
MWYF	1592	924	561	0.138743	5302
FFIL	1593	3109	2159	0.112129	22238
CFFW	1594	502	44	0.123473	2398
PAFV	1595	3768	24692	0.297993	27120
KVWF	1596	625	7707	0.301047	3106
VVII	1597	6431	27928	0.226876	45017
PIVI	1598	8098	39401	0.253054	55467
STWF	1599	353	2501	0.22993	1492
IILV	1600	9643	36217	0.192408	63844
WMVL	1601	4786	13259	0.169721	34282
SLIL	1602	8823	38744	0.226876	59653
CVLV	1603	6970	35856	0.269197	48135
VVYL	1604	878	5389	0.239092	4886
LIYW	1605	1232	1025	0.13918	7651
WHFF	1606	2373	2250	0.129145	16508
IVAY	1607	3169	20585	0.286649	22502
VILW	1608	2117	3261	0.150087	14557
IIIV	1609	8323	31715	0.19808	56711
LFAY	1610	1342	6509	0.22644	8486
WMYF	1611	936	569	0.138743	5354
TWLF	1612	1612	2618	0.155323	10584
LLIM	1613	11795	43093	0.177574	74540
WTVY	1614	541	3470	0.233421	2547
CVLS	1615	5672	34654	0.309337	40051
WFLV	1616	2110	1534	0.124346	14469
ILWL	1617	3900	3633	0.11562	27860
GVWF	1618	1065	5603	0.229058	6407
WVWV	1619	1224	1157	0.142234	7574
NAVF	1620	15427	78434	0.32897	87574
CIIY	1621	1501	7889	0.235166	9761
WMVY	1622	856	2785	0.193281	4687
FMLV	1623	5035	16505	0.1863	35810
SIFL	1624	3285	12433	0.206806	23239
WAFM	1625	1507	4672	0.191536	9794
MLWL	1626	5411	9803	0.135253	38290
SFVV	1627	1128	8810	0.27007	6791
VWYF	1628	212	45	0.147906	695
SLFM	1629	2281	10407	0.22644	15638
IVYW	1630	249	308	0.173647	910
NFYF	1631	1555	6959	0.22164	10099
IAMF	1632	6760	30058	0.233857	46745
LIHF	1633	2236	6756	0.191536	15298
IMYF	1634	741	1788	0.181065	3768
NTWF	1635	2389	13017	0.246946	16536
MMIL	1636	15584	62578	0.20288	88028
FMFI	1637	2362	2801	0.137435	16267
HLLF	1638	2131	5972	0.185864	14515
VLIY	1639	1892	7305	0.210297	12752
LMIL	1640	12375	45448	0.177574	76814
VVWL	1641	1553	3921	0.178883	10044
FKFV	1642	1428	14460	0.317627	8993
KLWF	1643	1085	8240	0.266579	6434
VMMM	1644	16268	72769	0.256981	90046
SLVI	1645	5180	26800	0.261344	36722
CLFM	1646	3075	11402	0.205497	21766
VLYL	1647	2342	8317	0.204625	16006
WVIS	1648	1632	7473	0.224695	10571
PLYW	1649	326	1012	0.194154	1292
IVMY	1650	1875	9581	0.235602	12561
WALY	1651	1334	5260	0.20986	8241
FTII	1652	5115	19017	0.203316	36243
SMWF	1653	396	1078	0.189791	1634
SVYW	1654	115	1150	0.242583	251
VIIY	1655	1056	4689	0.215969	6173
NALF	1656	13667	68791	0.294503	81676
FVWW	1657	3123	517	0.0876963	22037
IFII	1658	4717	8921	0.143543	33606
GFFW	1659	1704	3974	0.17452	11122
FIAF	1660	1724	4995	0.188482	11255
GFYF	1661	1101	6020	0.234729	6514
PLHF	1662	532	4037	0.24651	2452
VMFV	1663	2698	11610	0.220768	18951
FLMM	1664	7040	22437	0.177138	48302
CLIL	1665	9332	37028	0.205934	61874
CYFF	1666	108	103	0.183682	219
LTII	1667	8607	36854	0.223386	57977
WTIY	1668	776	3015	0.204625	3936
LFWL	1669	3623	1043	0.0898778	25677
SLIW	1670	2149	6320	0.190227	14499
LFVI	1671	4699	12389	0.166667	33413
PTLY	1672	693	7745	0.296248	3426
GLLF	1673	4696	20999	0.231239	33378
FSLV	1674	3180	15165	0.235602	22259
FLWY	1675	1653	464	0.113438	10615
CWFW	1676	1222	101	0.106894	7372
VMIF	1677	2256	6760	0.191972	15220
TLWF	1678	875	1013	0.155323	4674
IFIV	1679	2815	6633	0.172339	19628
FWLV	1680	2886	2699	0.124346	20162
MFFS	1681	892	3477	0.20637	4797
FWLW	1682	8249	1923	0.0532286	56013
LHFF	1683	1180	2172	0.165794	7014
WFLW	1684	6577	506	0.0532286	45498
WAVL	1685	6021	24950	0.220768	41886
CVIW	1686	1388	4977	0.203752	8532
FIIL	1687	5150	9288	0.137871	36295
MIVV	1688	9973	46786	0.24651	65247
IIYI	1689	2508	7130	0.187173	17269
TMVF	1690	1633	9786	0.251745	10410
LFIM	1691	5543	13771	0.157504	38817
CWHF	1692	524	2005	0.20288	2376
VWFL	1693	889	181	0.124346	4733
CIVY	1694	912	6895	0.263962	4896
MTFI	1695	3406	14596	0.222949	23785
FFLM	1696	3283	3935	0.131763	22828
WFLI	1697	4029	1914	0.0955497	28399
SFFS	1698	120	1539	0.255672	265
CVVW	1699	1151	6009	0.232548	6753
CVVS	1700	5194	35727	0.343805	36527
IVLS	1701	7327	36212	0.261344	49923
WVAI	1702	2822	12605	0.22644	19554
PTLI	1703	7704	40392	0.27836	52307
LVML	1704	10264	41270	0.20637	66580
MAMF	1705	8525	40968	0.25349	57251
ILYV	1706	1884	7139	0.210297	12411
FKYF	1707	395	6008	0.306719	1559
ISLF	1708	3090	11480	0.206806	21582
GILF	1709	6205	27902	0.236911	42959
PIFM	1710	2514	10379	0.21815	17235
CVIS	1711	4933	31451	0.315009	34684
LMIV	1712	10564	43760	0.212042	68190
LIWI	1713	4753	5807	0.121291	33487
LTVI	1714	8834	42349	0.252182	59120
IWFL	1715	2044	204	0.0955497	13469
VFVY	1716	171	992	0.219023	519
SWFL	1717	1166	2035	0.164485	6799
CWMF	1718	927	1684	0.168848	4987
WAFS	1719	1073	6219	0.240838	6158
LKFY	1720	1168	13344	0.326789	6813
FAIY	1721	1564	7692	0.232112	9832
IIIW	1722	3972	4821	0.126963	27899
WFAF	1723	898	700	0.146161	4727
IMLL	1724	13033	47779	0.177574	78997
KFFF	1725	585	5076	0.263089	2657
CIII	1726	7874	32399	0.217277	53439
MLVI	1727	9591	39021	0.212042	62985
FIYW	1728	1675	665	0.11911	10553
PVLS	1729	6501	39153	0.316318	44819
FVFG	1730	2949	15139	0.245637	20399
WALW	1731	1722	2346	0.149651	10979
MTYF	1732	714	4569	0.240838	3470
NLFY	1733	2507	12771	0.24171	17031
PVMY	1734	1377	11679	0.290576	8277
LVYM	1735	2821	12865	0.22993	19399
FTVI	1736	4950	21902	0.232112	34649
CFFL	1737	769	949	0.160122	3785
MTLL	1738	11555	52551	0.237347	72951
PVYI	1739	1218	9148	0.270942	7139
WKLF	1740	1541	10586	0.266579	9644
IVLM	1741	10780	44693	0.212042	69223
PMMF	1742	2782	13542	0.237784	19092
WLVS	1743	1986	8189	0.219023	12918
MWMM	1744	5956	19415	0.185864	41203
FLYI	1745	1727	2730	0.155759	10973
WLVM	1746	4198	10769	0.169721	29383
IMVY	1747	2213	10787	0.235602	14639
FLLS	1748	4227	15107	0.201134	29575
VMFW	1749	671	446	0.149651	3108
PVAY	1750	2357	21158	0.341623	15694
MVVM	1751	15203	70143	0.266143	86427
WMLV	1752	4675	12523	0.169721	32856
LIIM	1753	11454	42283	0.183246	72501
MFLY	1754	1996	4635	0.175393	12944
FYAY	1755	344	3094	0.25	1257
CFFI	1756	1095	1908	0.165794	6176
FLVM	1757	4907	15676	0.1863	34288
WIIL	1758	4282	4760	0.121291	29913
MALL	1759	32814	102314	0.248255	116812
MKFF	1760	1691	14886	0.308464	10563
IFLL	1761	4567	6714	0.132199	32155
FWIY	1762	2392	1476	0.11911	15941
PVWL	1763	1116	4119	0.205061	6331
CVYY	1764	130	2529	0.28185	320
LFVL	1765	4560	10843	0.160995	32079
SFFM	1766	929	3543	0.20637	4914
SVYL	1767	1165	9436	0.279232	6659
FTYV	1768	516	4007	0.25	2236
FTIW	1769	2568	4878	0.160995	17355
WSYF	1770	363	873	0.188045	1379
WAIY	1771	785	3439	0.215532	3805
TLFW	1772	869	947	0.155323	4415
LSFL	1773	2790	9438	0.201134	18975
LAVL	1774	23301	88862	0.257417	104846
PIIW	1775	2085	5338	0.181937	13581
PAWF	1776	198	1291	0.226876	563
FLMY	1777	1427	3185	0.175393	8510
CIVV	1778	6567	34179	0.274869	44922
LMVW	1779	3475	8152	0.169721	23880
FTYY	1780	503	3403	0.239092	2131
SIII	1781	7087	31575	0.23822	48012
PILL	1782	8375	33720	0.212914	56134
LFYW	1783	1549	354	0.113438	9523
NIWF	1784	3391	9999	0.187173	23216
GVFI	1785	6024	31172	0.271379	41393
TVFI	1786	2738	12657	0.232112	18587
PVLM	1787	10588	52385	0.267016	67927
FWFI	1788	3448	194	0.0754799	23640
LTIW	1789	3091	8249	0.181065	21197
PLAF	1790	3958	21180	0.263525	27444
LTIV	1791	8077	38428	0.252182	54391
WMFM	1792	2987	4033	0.140489	20400
WLMY	1793	1819	3090	0.158813	11594
TFYF	1794	279	789	0.195462	947
LLMW	1795	3839	5276	0.135253	26499
VVMY	1796	1516	10137	0.264398	9272
SAFI	1797	2933	18630	0.283159	19961
LWVY	1798	816	1312	0.167976	3950
TIIF	1799	2089	7013	0.203316	13493
LMLY	1800	3440	11140	0.195462	23488
FMIV	1801	4237	13762	0.191972	29325
LFYL	1802	1630	2127	0.150087	9966
CTWF	1803	459	1905	0.208988	1828
MMLV	1804	15307	65581	0.231675	86605
MVYV	1805	2309	13888	0.264398	15068
LFVM	1806	5546	17850	0.1863	38282
FSFI	1807	1415	3833	0.186736	8345
FILM	1808	6347	16253	0.157504	43294
PAMF	1809	6129	33750	0.288831	42050
CVLW	1810	1697	5396	0.19808	10470
WWMM	1811	3423	3358	0.123909	23384
WMIV	1812	3041	7410	0.175393	20725
TTLF	1813	1688	10258	0.257417	10356
VAMF	1814	4133	21885	0.262653	28665
MVHF	1815	1440	8004	0.245637	8528
SIVV	1816	5078	29767	0.295812	35192
CVWL	1817	2052	6459	0.19808	13201
LLFG	1818	4539	19958	0.231239	31658
LLAI	1819	17712	72338	0.228621	93306
IVYI	1820	1532	6160	0.215969	9339
FALL	1821	9533	36789	0.20288	62249
MVAF	1822	7811	38418	0.262653	52522
ILYY	1823	655	2192	0.199389	2897
GLIF	1824	4630	21003	0.236911	32231
IFMY	1825	1195	2938	0.181065	6764
WWFS	1826	1773	1138	0.127836	11055
LTIL	1827	9205	37931	0.217714	60494
LIYL	1828	3422	8605	0.175829	23276
IMFI	1829	4586	11025	0.163176	31857
TVFL	1830	2244	9768	0.22644	14493
SLHF	1831	689	5343	0.260471	3115
IVWY	1832	226	213	0.173647	670
MYFF	1833	591	437	0.155323	2548
KLFY	1834	659	9188	0.326789	2908
WVMI	1835	3134	7645	0.175393	21272
CLIV	1836	7333	32870	0.240401	49333
FMLY	1837	1765	3981	0.175393	10957
LIWL	1838	5453	6352	0.11562	37542
WWLL	1839	5959	1844	0.0732984	40743
CAWF	1840	734	3398	0.219895	3346
VMMF	1841	2200	8087	0.211606	14137
NFFY	1842	2143	8888	0.22164	13752
MAVV	1843	23825	95534	0.31719	105507
PSLF	1844	1798	11178	0.26178	11194
WLYW	1845	2615	502	0.0968586	17489
IIFS	1846	3379	12857	0.212478	22832
NIVF	1847	7185	34538	0.25829	48321
LALY	1848	5024	23692	0.24651	34619
FMVL	1849	5448	17382	0.1863	37448
TVVV	1850	5516	33723	0.315445	37818
VWIF	1851	965	305	0.130017	4955
SVWY	1852	127	1225	0.242583	290
LIVM	1853	11122	45910	0.212042	70564
LIMM	1854	14659	58645	0.20288	84355
FVMI	1855	4645	15263	0.191972	32128
MMWF	1856	1374	1135	0.140489	7855
MVMY	1857	3757	19224	0.255236	25708
MWWF	1858	3371	246	0.078534	22717
WAMM	1859	7584	33334	0.236911	50696
VLWL	1860	3111	4564	0.144415	21051
STFL	1861	1826	11772	0.266579	11372
PVIM	1862	11369	56562	0.272688	71675
MMFI	1863	4971	15110	0.18281	34153
FWFM	1864	2371	292	0.0951134	15297
SIIY	1865	1572	9513	0.256108	9418
IWWF	1866	4205	50	0.0589005	28805
LLMV	1867	10214	40317	0.20637	65618
PMVY	1868	1376	11297	0.290576	7820
PILV	1869	7199	33018	0.247382	48292
VVIV	1870	5585	27149	0.255672	38281
FTVW	1871	1956	5469	0.189791	12264
WILM	1872	6086	12361	0.140925	41417
CTLY	1873	1816	13726	0.289267	11260
SWMF	1874	822	2240	0.189791	3842
IAFV	1875	5230	24046	0.243019	35892
ITWF	1876	862	1089	0.160995	4143
PIMF	1877	2453	9698	0.21815	15929
WMFI	1878	2779	2067	0.120855	18462
MVIM	1879	14131	62163	0.237347	82379
PIIV	1880	6947	32599	0.253054	46674
IVAI	1881	15704	71700	0.268761	87557
WVFG	1882	3025	13256	0.229058	20250
WLYY	1883	973	1162	0.157068	4929
STLI	1884	5983	33145	0.292321	40686
LTVW	1885	2589	9404	0.20986	17040
MVWV	1886	3222	11124	0.204188	21503
KLYF	1887	830	10423	0.326789	3877
KVFW	1888	722	7816	0.301047	3211
IVIM	1889	10218	42337	0.217714	65553
MILY	1890	4019	13930	0.201134	27433
FSIV	1891	2653	13011	0.241274	17533
KAFF	1892	1658	18383	0.359511	9838
MLIY	1893	4535	15995	0.201134	31225
FWYV	1894	970	794	0.147906	4881
FTAF	1895	1936	10447	0.248255	12016
PMFI	1896	2683	10678	0.21815	17809
CLLI	1897	10314	40642	0.205934	66041
LLYI	1898	2849	6705	0.175829	18906
STLY	1899	866	9518	0.310209	4121
ITIY	1900	1705	9259	0.246946	10230
ITVV	1901	6639	35490	0.286649	44762
PMLL	1902	11408	50511	0.232548	71681
YFFF	1903	1628	285	0.109948	9629
WTIV	1904	1831	7014	0.215532	11256
GFFV	1905	2711	13676	0.245637	17941
FIVL	1906	4316	10382	0.166667	29514
MFVY	1907	1106	4174	0.20986	5838
WKFW	1908	767	3966	0.22993	3427
WIVL	1909	3505	5843	0.150087	23467
KVVF	1910	2323	22955	0.372164	14676
FWYY	1911	1846	1657	0.136998	11287
MLIW	1912	5112	9101	0.140925	34854
SLYV	1913	801	6855	0.279232	3650
SMYF	1914	222	2093	0.25	590
WFIW	1915	5556	311	0.0589005	37792
MIFM	1916	6854	21820	0.18281	45837
PSFW	1917	187	1107	0.225131	476
PVIS	1918	6819	40425	0.32199	45610
SILW	1919	2275	6256	0.190227	14320
SIVY	1920	724	6747	0.284904	3150
IMVL	1921	11530	47413	0.212042	72067
DVFF	1922	4173	30968	0.354276	28325
LAMM	1923	33608	105127	0.27356	117241
FIFS	1924	1445	3737	0.186736	8157
IIIL	1925	9420	28655	0.163613	61109
TVVY	1926	803	8533	0.304538	3636
CFIY	1927	717	2777	0.209424	3101
IFAF	1928	2522	6849	0.188482	16274
FSFL	1929	1149	2696	0.181065	6089
IAVV	1930	15728	75001	0.297557	87405
FWHF	1931	3749	4331	0.129145	25237
FIHF	1932	1829	3766	0.171466	11126
WAAF	1933	1703	8746	0.242583	10047
LTAF	1934	6054	30412	0.268325	40858
LSVV	1935	6945	37191	0.29014	46353
PTIY	1936	1135	10618	0.30192	5946
LWHF	1937	2088	2822	0.149215	12945
SAVV	1938	10126	61243	0.366492	64900
IIYY	1939	427	1540	0.205061	1525
MILW	1940	5435	10066	0.140925	36919
MLYL	1941	4835	16162	0.195462	32889
SVWV	1942	755	5128	0.25349	3302
IEFF	1943	4270	28549	0.325044	28835
WFYY	1944	1673	1346	0.136998	9727
KVFL	1945	3426	25655	0.337696	22679
SLII	1946	7515	32079	0.232548	49790
PWFS	1947	153	871	0.225131	346
VLAF	1948	3904	17553	0.237347	26210
CLLS	1949	7688	38869	0.274869	50973
PAVV	1950	18964	88683	0.352531	95882
CIVI	1951	7834	35626	0.246073	52031
WLMV	1952	3663	8372	0.169721	24481
FFYL	1953	1107	374	0.130017	5678
PFIV	1954	2717	11592	0.227312	17663
GIIF	1955	5692	25646	0.242583	38393
FFWV	1956	2358	540	0.104276	14755
CLLV	1957	9099	39659	0.234729	59218
CMFW	1958	614	802	0.168848	2487
WVWY	1959	1413	730	0.131326	7793
TTVF	1960	1565	12326	0.291885	8973
FMFM	1961	2459	4043	0.157068	15530
LFMW	1962	3137	2081	0.115183	20621
LIWY	1963	1368	983	0.13918	7409
WFVW	1964	3167	414	0.0876963	20813
CLVI	1965	7786	34438	0.240401	51494
FVVS	1966	2586	15330	0.27007	16601
LMLW	1967	4718	7030	0.135253	31985
LFWV	1968	2162	1335	0.124346	13287
WIYV	1969	657	1023	0.173647	2653
PTVV	1970	8090	49218	0.341623	53585
FFIM	1971	2776	3172	0.137435	17974
LAIY	1972	4570	22078	0.252182	30992
FFVL	1973	2428	2821	0.140925	15261
FTFM	1974	2096	6227	0.197208	12781
IAFI	1975	4920	18744	0.214223	33210
FAVW	1976	1442	4537	0.200698	7933
IVIS	1977	6844	33543	0.267016	45439
LWLW	1978	6124	1910	0.0732984	41046
IVVM	1979	10715	49102	0.24651	67787
IFYV	1980	556	1370	0.190227	2117
LAVW	1981	3861	15401	0.220768	25746
LVHY	1982	719	5443	0.263962	2994
FALW	1983	2000	3657	0.16623	11989
WELF	1984	4467	27175	0.302792	30251
MFIY	1985	2063	4892	0.181065	12507
CTIY	1986	1893	14276	0.294939	11315
FLAI	1987	7367	27785	0.208551	48721
FVYM	1988	1117	4088	0.20986	5669
SIVI	1989	6281	31036	0.267016	41958
MVMW	1990	3582	11156	0.195026	23657
VTFV	1991	1876	11085	0.260908	11173
ILMM	1992	14636	58010	0.20288	83769
FWFS	1993	1300	1094	0.144415	6901
FWAY	1994	893	2330	0.189791	4054
PIYY	1995	41	616	0.260035	37
FVHY	1996	586	3753	0.243892	2290
FFYI	1997	1494	1016	0.135689	8379
FLIM	1998	6717	16990	0.157504	44612
[truncated: 6,002 more rows]
