# Supplementary material for: Accelerating the prediction and discovery of peptide hydrogels with human-in-the-loop
Source: Nat Commun. 2023 Jun 30;14:3880. doi: 10.1038/s41467-023-39648-2 (PMC10313671; doi:10.1038/s41467-023-39648-2)
Supplement: Supplementary file 10 — Supplementary Data 7 [file 41467_2023_39648_MOESM10_ESM.xlsx]

## Sheet: Sheet1
Supplementary Data 7. Experimental results
Peptide	State	APH_rank	APHC_rank	Increase or Decrease	Morphology	Concentration (mM)
LWFW	gel	35783	4153	increase	sphere	30
WVFY	gel	5508	276	increase	sheet	30
PVFY	gel	110	3	increase	needle	30
WAYF	gel	1253	172	increase	fibre	30
WEFF	gel	14423	1550	increase	fibre	30
FKFF	gel	1964	146	increase	sheet	60
FKFW	gel	3255	403	increase	fibre	60
WKFF	gel	2512	294	increase	hybrid(sphere+fibre)	60
YAWF	gel	3094	1661	increase	fibre	60
FFFF	gel	19338	1050	increase	sheet	30
IIII	gel	61986	8377	increase	needle	30
LLLL	gel	72055	9467	increase	needle	30
VVVV	gel	36920	4386	increase	sheet	60
MMMM	gel	102767	20297	increase	hybrid(sphere+fibre)	120
CHFW	gel	1215	756	increase	sphere	30
DVFW	gel	25576	4261	increase	fibre	30
NWWF	gel	28095	3425	increase	sphere	30
LSFW	gel	3945	472	increase	hybrid(sphere+fibre)	60
LFWS	gel	7566	1016	increase	sphere	120
CWHY	gel	898	479	increase	aggregates	120
WALW	gel	10979	1722	increase	fibre	30
FFYY	gel	3611	432	increase	needle	30
WYFF	gel	16222	1751	increase	fibre	30
LVFF	gel	3356	94	increase	sphere	30
GFFY	gel	7905	881	increase	sheet	30
TAVF	gel	27235	3097	increase	sheet	120
VFMM	gel	39602	4799	increase	fibre	120
YVFA	gel	33994	6998	increase	sphere	120
LVFG	gel	40010	4863	increase	aggregates	60
MVFP	gel	33574	5331	increase	fibre	60
FMLF	gel	15411	1355	increase	sheet	30
LLLS	gel	61503	8278	increase	sheet	30
IFYT	gel	4003	4017	decrease	sheet	60
LLSL	gel	66161	11814	increase	sheet	60
WLVW	gel	12971	1406	increase	fibre	90
LWWF	gel	38011	4541	increase	aggregates	30
VFVF	gel	2001	214	increase	sheet	30
MMVV	gel	77160	11452	increase	particle	30
LVAI	gel	88527	14545	increase	fibre	60
WAVV	gel	25279	2853	increase	fibre	60
MMLL	gel	91922	15669	increase	sheet	90
SWYF	gel	1648	220	increase	fibre	120
WWMF	gel	29700	3442	increase	rod	120
SYFF	gel	583	100	increase	fibre	30
WFMM	gel	27139	3085	increase	fibre	30
CWFS	gel	453	97	increase	fibre	30
PWYW	gel	3515	1035	increase	aggregates	120
KVWL	gel	22545	3982	increase	fibre	60
FYAY	gel	1257	344	increase	sheet	120
KLLF	gel	20890	2321	increase	particle	30
SAWF	gel	1483	204	increase	fibre	60
TGFF	gel	1138	1148	decrease	aggregates	120
VAFY	gel	1322	232	increase	sphere	120
SSFF	gel	842	123	increase	fibre	30
CTYF	gel	1502	206	increase	fibre	30
FSYV	gel	628	145	increase	aggregates	60
GVLF	gel	26275	2983	increase	rod	60
STYF	gel	653	112	increase	hybrid(sphere+fibre)	60
ILVV	gel	46371	5603	increase	aggregates	30
IVII	gel	51434	6669	increase	sheet	30
LVII	gel	51795	6461	increase	sheet	30
LVLI	gel	52131	6135	increase	sheet	30
SLVV	gel	25328	2860	increase	fibre	60
VILI	gel	49786	6402	increase	hybrid(sheet+fibre)	60
VLVL	gel	40706	4968	increase	sheet	120
GVFY	gel	11411	1240	increase	fibre	30
IMVV	gel	66401	9255	increase	aggregates	30
LTLF	gel	21484	1614	increase	sheet	30
LTLI	gel	57247	7614	increase	sheet	30
LWFF	gel	16824	1005	increase	hybrid(sheet+fibre)	30
IQII	gel	84921	17904	increase	hybrid(sphere+fibre)	60
LVIF	gel	17839	1010	increase	fibre	60
LVWF	gel	6810	361	increase	needle	90
WVII	gel	16049	1738	increase	fibre	60
LVIY	gel	11356	896	increase	sheet	120
QMVV	gel	106455	26834	increase	aggregates	120
WTIF	gel	9408	757	increase	fibre	30
IVIY	gel	8749	809	increase	aggregates	60
NTIF	gel	49211	6326	increase	fibre	60
FVIY	gel	3667	253	increase	rod	30
LLLF	gel	30318	2173	increase	aggregates	30
LVHF	gel	4791	528	increase	hybrid(sphere+fibre)	30
PIFY	gel	113	17	increase	sphere	30
WIIF	gel	19453	1485	increase	fibre	30
IFIY	gel	5420	629	increase	hybrid(particle+fibre)	60
IVFW	gel	3114	207	increase	sphere	120
VLVV	gel	36882	4378	increase	sheet	120
HLLF	gel	14515	2131	increase	sheet	90
IVIF	gel	18049	1146	increase	sphere	30
LLHF	gel	13123	1425	increase	hybrid(sphere+fibre)	30
LLLY	gel	27272	2652	increase	hybrid(sphere+fibre)	30
CIYF	gel	1489	205	increase	fibre	60
PVFW	gel	400	19	increase	hybrid(needle+fibre)	60
PVII	gel	55903	7401	increase	fibre	90
PWYY	gel	42	66	decrease	aggregates	60
WAFY	gel	1614	148	increase	fibre	60
FHLF	gel	13879	1580	increase	sheet	30
LIEM	gel	122865	45051	increase	hybrid(sheet+fibre)	90
PMFY	gel	142	33	increase	sheet	60
FCWW	gel	13993	3812	increase	aggregates	120
FGWW	precipitate	11809	49248	decrease	sphere	120
VWIT	precipitate	9424	40533	decrease	aggregates	120
WWCP	precipitate	2451	53128	decrease	aggregates	120
IWPW	precipitate	10351	62378	decrease	aggregates	120
WPYY	precipitate	98	33131	decrease	sphere	120
VSWY	precipitate	148	5944	decrease	particle	120
CAYW	precipitate	1606	3512	decrease	aggregates	120
PWWY	sol	140	1012	decrease	aggregates	120
AAAA	sol	158283	158289	decrease	blank	120
DDDD	sol	159997	159997	-	sphere	120
GGGG	sol	138431	143735	decrease	aggregates	120
HHHH	sol	64401	96706	decrease	aggregates	120
KKKK	sol	159990	159990	-	blank	120
RRRR	sol	159962	159962	-	aggregates	120
YYYY	sol	702	33347	decrease	aggregates	120
WFHP	sol	2619	27055	decrease	aggregates	120
EFFK	sol	69593	99869	decrease	aggregates	120
EEKK	sol	137958	143413	decrease	blank	120
LGVF	sol	30097	18549	increase	fibre	120
RWVF	sol	23466	71927	decrease	aggregates	120
VALV	sol	93507	25428	increase	aggregates	120
LRFH	sol	21112	70255	decrease	particle	120
YAYY	sol	293	11402	decrease	aggregates	120
PYYI	sol	984	9663	decrease	aggregates	120
YPYI	sol	2013	52184	decrease	aggregates	120
PGWW	sol	781	48358	decrease	aggregates	120
VYTF	sol	1708	51404	decrease	particle	120
LHII	sol	38254	18434	increase	aggregates	120
QHII	sol	73505	98916	decrease	aggregates	120
LTWF	sol	7805	1039	increase	aggregates	120
LWFI	sol	13586	2325	increase	aggregates	120
IHFV	sol	4387	6098	decrease	sphere	120
LVPF	sol	10062	28570	decrease	aggregates	120
FMYS	sol	1350	5760	decrease	aggregates	120
KFLL	sol	33697	13231	increase	aggregates	120
VFGV	sol	29710	75913	decrease	hybird(sphere+fibre)	120
CCCC	suspension	53861	90563	decrease	sphere	120
EEEE	suspension	159992	159992	-	sheet	120
PPPP	suspension	55157	96095	decrease	particle	120
QQQQ	suspension	157886	157949	decrease	sheet	120
SSSS	suspension	7514	59787	decrease	blank	120
TTTT	suspension	25186	72971	decrease	aggregates	120
WWWW	suspension	158348	158348	-	sphere	120
CWFT	suspension	2625	19218	decrease	aggregates	120
IRVW	suspension	33873	62599	decrease	sphere	120
NVFH	suspension	24425	50995	decrease	aggregates	120
VFHN	suspension	21389	70517	decrease	aggregates	120
CFLW	suspension	8734	3400	increase	aggregates	120
MMYY	suspension	2999	3350	decrease	particle	120
GLLY	suspension	41843	9020	increase	sheet	120
KMLF	suspension	21476	6788	increase	aggregates	120
IWII	suspension	29262	7113	increase	aggregates	120
WVFI	suspension	10066	818	increase	aggregates	120
IIIR	suspension	110806	123513	decrease	aggregates	120
AVIQ	suspension	127186	136107	decrease	aggregates	120
DALV	suspension	149775	144672	increase	aggregates	120
GVNM	suspension	124695	134446	decrease	sphere	120
LALR	suspension	140495	145202	decrease	aggregates	120
LLRQ	suspension	136561	142466	decrease	aggregates	120
MVQG	suspension	132466	139679	decrease	aggregates	120
VALE	suspension	121608	132321	decrease	aggregates	120
FAFP	suspension	885	7309	decrease	particle	120
PWWC	suspension	296	45214	decrease	aggregates	120
TRFS	suspension	22295	48533	decrease	particle	120
NNNN	sol	137650	143194	decrease	aggregates	120
