# Supplementary material for: Accelerating the prediction and discovery of peptide hydrogels with human-in-the-loop
Source: Nat Commun. 2023 Jun 30;14:3880. doi: 10.1038/s41467-023-39648-2 (PMC10313671; doi:10.1038/s41467-023-39648-2)
Supplement: Supplementary file 12 — Source Data [file 41467_2023_39648_MOESM12_ESM.xlsx]

## Sheet: Figure 2
Source Data Figure 2											Fig. 2c Error distribution with respect to simulated AP value							Fig.2d,e,f Ranking of experimentally selected peptides																						Fig.2i,j Distribution of APHC and APH with respect to logP’
Fig. 2a Performance of different algorithms											APsim	Error ratio																												Peptide name	logp'	APH	APHC	r-APH	r-APHC	Diff between r-APH and r-APHC	AP	EXP
	LR	NN	RF	SVM	number of training data						1.03366	0.14305						Accuracy of Cg,x with x = 1, 2, 3																						VAL-ALA-LEU-VAL	0.29188	0.10011	0.06061	93507	25428	68079	0.43047	0
MAE	0.164	0.26	0.186	0.16	1000						1.08299	0.07913							Figure 2d	Figure 2e	Figure 2f																			GLY-LEU-LEU-TYR	0.27487	0.19242	0.12472	41843	9020	32823	0.60582	0
	0.148	0.238	0.142	0.112	5000						1.13231	0.07369						Index	Loop1(55)	Loop2(110)	Loop3(165)																			ILE-TRP-ILE-ILE	0.12696	0.21938	0.14135	29262	7113	22149	0.78466	0
	0.148	0.202	0.121	0.095	10000						1.18164	0.08876						1	0.76364	0.72727	0.7697																			LYS-PHE-VAL-LEU	0.3377	0.20958	0.0973	33697	13231	20466	0.60054	0
											1.23096	0.09192						2	0.70909	0.75455	0.7697																			LEU-HIS-ILE-ILE	0.21728	0.19976	0.0767	38254	18434	19820	0.65464	0
R2	0.772	0.445	0.707	0.799	1000						1.28029	0.09022						3	0.72727	0.75455	0.76364																			LYS-MET-LEU-PHE	0.32853	0.23851	0.14463	21476	6788	14688	0.64507	0
	0.82	0.556	0.829	0.902	5000						1.32961	0.07411						4	0.74545	0.75455	0.78182																			LEU-GLY-VAL-PHE	0.26571	0.21758	0.07633	30097	18549	11548	0.6497	0
	0.817	0.646	0.866	0.927	10000						1.37894	0.06352						5	0.74545	0.77273	0.78182																			LEU-TRP-PHE-ILE	0.09555	0.26135	0.20151	13586	2325	11261	0.9195	0
											1.42826	0.05868						6	0.70909	0.72727	0.76364																			TRP-VAL-PHE-ILE	0.13002	0.27378	0.2401	10066	818	9248	0.87136	0
Fig.2b Training and testing performance of ML model trained with SVM and 10,000 data using one-hot representation											1.47759	0.04724						7	0.72727	0.73636	0.78182																			LEU-THR-TRP-PHE	0.15532	0.28348	0.23157	7805	1039	6766	0.8481	0
											1.52691	0.03983						8	0.70909	0.71818	0.73333																			CYS-PHE-LEU-TRP	0.14354	0.27941	0.18387	8734	3400	5334	0.85876	0
APsim	APprd										1.57624	0.03143						9	0.72727	0.73636	0.75758																			ASP-ALA-LEU-VAL	0.47077	0.01102	0.0027	149775	144672	5103	0.12675	0
1.104	1.29935										1.62556	0.02698						10	0.78182	0.76364	0.76364																			TRP-TRP-TRP-TRP	0	0	0	158348	158348	0	0.79122	0
2.221	2.18294										1.67489	0.02391						mean	0.73455	0.74455	0.76667																			ARG-ARG-ARG-ARG	0.68063	0	0	159962	159962	0	0	0
1.473	1.51824										1.72421	0.02421											0: no hydrogel																	LYS-LYS-LYS-LYS	0.8534	0	0	159990	159990	0	0	0
2.507	2.5234										1.77354	0.02145											1: hydrogel																	GLU-GLU-GLU-GLU	0.99825	0	0	159992	159992	0	0	0
2.295	2.4015										1.82286	0.02275																												ASP-ASP-ASP-ASP	1	0	0	159997	159997	0	0	0
2.308	2.1505										1.87219	0.02171						Figure2d-160000 tetrapeptides			Figure2d-55 tetrapeptides				Figure2e-160000 tetrapeptides			Figure2e-55 tetrapeptides				Figure2f-160000 tetrapeptides			Figure2f-55 tetrapeptides					ALA-ALA-ALA-ALA	0.45201	3.31e-06	3.38894e-07	158283	158289	6	0.00222	0
1.109	1.16593										1.92151	0.02081						r-APH	r-APprd		r-APprd	r-APH	experimental result			r-APHC1		r-APH	r-APHC1	experimental result			r-APHC2		r-APH	r-APHC2	experimental result			GLN-GLN-GLN-GLN	0.49913	0.000138	1.4126e-05	157886	157949	63	0.01398	0
1.215	1.37942										1.97084	0.02277						2204	1		753	110	1			118		842	41	1			129		17839	1038	1			MET-MET-TYR-TYR	0.24433	0.31378	0.18476	2999	3350	351	0.79674	0
1.793	1.83216										2.02016	0.02117						579	2		316	3356	1			70		1483	258	1			36		18049	1136	1			PRO-TRP-TRP-TYR	0.1575	0.38194	0.23248	140	1012	872	0.98102	0
1.593	1.65474										2.06949	0.01968						11787	3		870	453	1			549		653	713	1			708		16049	1210	1			ILE-HIS-PHE-VAL	0.226	0.30247	0.15123	4387	6098	1711	0.79765	0
1.19	1.34275										2.11881	0.01949						1177	4		707	583	1			40		16222	787	1			39		8749	1253	1			CYS-ALA-TYR-TRP	0.26353	0.33076	0.18225	1606	3512	1906	0.80269	0
1.821	1.82216										2.16814	0.01903						3144	5		4428	1964	1			271		1322	947	1			224		11356	1270	1			PHE-MET-TYR-SER	0.25	0.33504	0.1548	1350	5760	4410	0.81858	0
1.449	1.34473										2.21746	0.01745						140	6		855	1253	1			25190		5508	950	1			13044		4387	1438	0			LEU-ALA-LEU-ARG	0.35646	0.02513	0.00257	140495	145202	4707	0.20515	0
1.94	1.8837										2.26679	0.01616						43	7		814	2001	1			7148		628	1086	1			3302		9408	1474	1			GLY-GLY-GLY-GLY	0.56545	0.02839	0.00291	138431	143735	5304	0.1943	0
1.325	1.46835										2.31611	0.01525						52	8		1028	1648	1			547		14423	1207	1			237		11411	1748	1			GLU-GLU-LYS-LYS	0.92583	0.02915	0.00298	137958	143413	5455	0.17405	0
2.172	2.13073										2.36544	0.0152						8544	9		4091	2512	1			386		1502	1302	1			394		19453	1894	1			ASN-ASN-ASN-ASN	0.51309	0.02963	0.00303	137650	143194	5544	0.20339	0
1.651	1.56854										2.41476	0.01578						1354	10		4715	3255	1			27		3515	1466	1			57		13123	2055	1			VAL-SER-TRP-TYR	0.24258	0.38091	0.15291	148	5944	5796	0.87942	0
1.223	1.00313										2.46409	0.01397						16824	11		676	3611	1			361		35783	1664	1			889		30318	2162	1			LEU-LEU-ARG-GLN	0.36824	0.03126	0.0032	136561	142466	5905	0.22696	0
2.01	1.793										2.51341	0.0134						3732	12		1177	3945	1			1056		8734	1761	0			534		21484	2183	1			PHE-ALA-PHE-PRO	0.24346	0.34545	0.13943	885	7309	6424	0.83673	0
1.606	1.59066										2.56274	0.01304						2360	13		2455	898	1			3992		293	1799	0			2450		25328	2291	1			MET-VAL-GLN-GLY	0.39921	0.03756	0.00385	132466	139679	7213	0.2438	0
1.591	1.74697										2.61206	0.01362						19338	14		1240	1215	1			309		1350	2058	0			1002		29262	2905	0			PRO-TYR-TYR-ILE	0.26003	0.34314	0.11998	984	9663	8679	0.82031	0
1.315	1.46291										2.66139	0.01152						8432	15		6	140	0			3505		25576	3294	1			2333		10979	3382	1			ALA-VAL-ILE-GLN	0.35122	0.04594	0.0047	127186	136107	8921	0.27841	0
2.201	1.9992										2.71071	0.01097						432	16		14	19338	1			470		7905	3764	1			100		36882	3562	1			GLY-VAL-ASN-MET	0.40271	0.04989	0.00511	124695	134446	9751	0.28039	0
1.236	1.37605										2.76004	0.00909						14371	17		1873	3094	1			473		12971	3812	1			798		13879	3585	1			VAL-ALA-LEU-GLU	0.47033	0.05495	0.00562	121608	132321	10713	0.28305	0
1.146	1.15894										2.80936	0.00812						2053	18		4435	2999	0			4728		25279	4125	1			1052		27272	3693	1			TYR-ALA-TYR-TYR	0.29363	0.36935	0.10762	293	11402	11109	0.8256	0
1.762	1.74816										2.85869	0.01128						1136	19		3882	4003	1			202		7566	4302	1			106		42	4011	1			ILE-ILE-ILE-ARG	0.29712	0.07247	0.00789	110806	123513	12707	0.36461	0
2.037	1.96433										2.90801	0.00709						479	20		29649	36920	1			229		15411	4307	1			1382		26275	4729	1			CYS-TRP-PHE-THR	0.20899	0.31784	0.07457	2625	19218	16593	0.83383	0
1.979	1.92117										2.95734	0.00818						2011	21		847	148	0			21		984	4382	0			61		40706	5453	1			LEU-VAL-PRO-PHE	0.22164	0.27378	0.05534	10062	28570	18508	0.76259	0
2.454	2.43007																	509	22		30354	61986	1			28		1708	4743	0			14		57247	6958	1			TRP-PHE-HIS-PRO	0.20986	0.31791	0.05773	2619	27055	24436	0.83305	0
2.138	1.7262																	1261	23		33674	72055	1			1223		38011	5796	1			494		1257	9207	1			GLN-HIS-ILE-ILE	0.30541	0.13445	0.01473	73505	98916	25411	0.49324	0
2.305	2.34932																	1266	24		2448	2625	0			667		29700	5952	1			4326		11809	12638	0			THR-GLN-PHE-SER	0.35471	0.23629	0.03552	22295	48533	26238	0.62988	0
1.469	1.59377																	529	25		85300	102767	1			792		1138	6001	1			277		93507	15257	0			ASN-VAL-PHE-HIS	0.31195	0.231	0.03397	24425	50995	26570	0.64311	0
1.998	1.91222					Fig.2g,h Gelation hit rate and the comparison												19048	26		2475	2619	0			1237		23466	6137	0			1129		91922	19370	1			ILE-ARG-VAL-TRP	0.2836	0.20918	0.02781	33873	62599	28726	0.62674	0
1.276	1.37501																	26763	27		286	98	0			7264		30097	6455	0			3655		10062	19433	0			GLU-PHE-PHE-LYS	0.49607	0.14119	0.01445	69593	99869	30276	0.44773	0
2.12	2.01296					Figure2g		first	second	thrid	fourth		Figure2h	APprd	68.9			1397	28		1950	702	0			1101		27235	6513	1			602		28095	21572	1			VAL-TRP-ILE-THR	0.21553	0.27649	0.04147	9424	40533	31109	0.77172	0
1.581	1.74255						yes	16	23	31	88			APH	66			27128	29		118748	122865	1			1870		40010	6742	1			2146		49211	23390	1			HIS-HIS-HIS-HIS	0.38394	0.15026	0.01538	64401	96706	32305	0.49245	0
1.309	1.41461						no	10	7	7	13			APHC	87.1			38	30		176	296	0			189		27139	7899	1			9		20890	26845	1			TYR-TYR-TYR-TYR	0.24084	0.35064	0.0489	702	33347	32645	0.84528	0
1.139	1.25261																	35480	31		1439	2451	0			1085		39602	10276	1			2379		22545	26965	1			TRP-PRO-TYR-TYR	0.21771	0.38777	0.04913	98	33131	33033	0.91162	0
1.904	1.85691																	228	32		22370	7514	0			269		51434	11660	1			16		33697	27274	0			CYS-CYS-CYS-CYS	0.36126	0.16905	0.0173	53861	90563	36702	0.53033	0
1.797	1.72415																	2170	33		33477	25186	0			1736		2013	12168	0			18655		14515	28728	1			PHE-GLY-TRP-TRP	0.15794	0.26746	0.03504	11809	49248	37439	0.82036	0
1.27	1.53714																	16419	34		51650	53861	0			1802		46371	13112	1			1187		10351	33364	0			PRO-PRO-PRO-PRO	0.38918	0.1666	0.01557	55157	96095	40938	0.51678	0
1.232	1.49245																	621	35		55575	55157	0			7557		38254	13394	0			2015		13993	34334	1			PRO-TRP-TRP-CYS	0.18761	0.36895	0.03777	296	45214	44918	0.92293	0
1.7	1.66255																	2686	36		62530	64401	0			913		781	13825	0			387		29710	36435	0			VAL-PHE-GLY-VAL	0.30017	0.21843	0.02236	29710	75913	46203	0.63141	0
2.235	2.14431																	20055	37		75464	69593	0			1330		33873	14817	0			1108		21389	47996	0			PRO-GLY-TRP-TRP	0.23866	0.348	0.03563	781	48358	47577	0.84401	0
2.406	2.37039																	36138	38		99793	110806	0			943		33574	15190	1			2375		106455	71204	1			THR-THR-THR-THR	0.40838	0.22913	0.02347	25186	72971	47785	0.59879	0
2.342	2.24242																	20261	39		120576	121608	0			613		51795	15268	1			1164		73505	78546	0			ARG-TRP-VAL-PHE	0.25785	0.23329	0.02388	23466	71927	48461	0.6778	0
2.651	2.62099																	5949	40		121201	124695	0			16751		9424	15496	0			5723							VAL-PHE-HIS-ASN	0.31195	0.23876	0.02444	21389	70517	49128	0.65382	0
2.271	2.2414																	1017	41		121688	127186	0			826		33994	18110	1			14121							LEU-ARG-PHE-HIS	0.31937	0.23959	0.02453	21112	70255	49143	0.65112	0
2.433	2.51148																	49	42		129235	132466	0			287		52131	21596	1			5490							VAL-TYR-THR-PHE	0.25	0.32931	0.03372	1708	51404	49696	0.81155	0
1.192	1.25004																	9304	43		132691	136561	0			233		55903	21855	1			436							TYR-PRO-TYR-ILE	0.26003	0.32505	0.03328	2013	52184	50171	0.7984	0
1.131	1.2285																	2398	44		137202	137650	0			94		49786	22472	1			171							TRP-TRP-CYS-PRO	0.18761	0.31988	0.03275	2451	53128	50677	0.85937	0
1.641	1.60004																	695	45		142326	137958	0			97		21112	23530	0			229							ILE-TRP-PRO-TRP	0.13962	0.27278	0.02792	10351	62378	52027	0.85442	0
1.625	1.45876																	11127	46		138852	138431	0			6141		24425	25811	0			3390							SER-SER-SER-SER	0.44503	0.2848	0.02915	7514	59787	52273	0.6534	0
1.428	1.53914																	11879	47		149063	149775	0			1502		66401	25889	1			1401							MET-MET-MET-MET	0.24782	0.08543	0.0717	102767	20297	82470	0.41426	1
2.123	2.0167																	1102	48		136899	140495	0			15		22295	26133	0			34							GLN-MET-VAL-VAL	0.32897	0.07956	0.05807	106455	26834	79621	0.37244	1
1.435	1.58823																	27	49		157859	157886	0			8949		21476	28558	0			4931							LEU-ILE-GLU-MET	0.39049	0.05287	0.0379	122865	45051	77814	0.29088	1
1.202	1.29661																	28805	50		158283	158283	0			5764		61503	30128	1			3031							MET-MET-LEU-LEU	0.19721	0.10269	0.08618	91922	15669	76253	0.48087	1
2.04	1.96993																	11438	51		4752	158348	0			977		66161	43860	1			1157							LEU-VAL-ALA-ILE	0.26309	0.10837	0.09094	88527	14545	73982	0.45964	1
1.916	1.85303																	4324	52		159990	159856	0			362		77160	46984	1			201							ILE-GLN-ILE-ILE	0.25175	0.11446	0.07831	84921	17904	67017	0.47762	1
2.248	2.22855																	33931	53		159992	159985	0			5213		41843	48945	0			2389							MET-MET-VAL-VAL	0.26614	0.12787	0.1073	77160	11452	65708	0.49786	1
1.652	1.47422																	4009	54		159997	160000	0			4681		84921	62482	1			10137							LEU-LEU-LEU-LEU	0.1466	0.13692	0.12157	72055	9467	62588	0.59799	1
2.642	2.4272																	4087	55		159962	159020	0			697		88527	69391	1			627							ILE-MET-VAL-VAL	0.24651	0.14674	0.12315	66401	9255	57146	0.54364	1
1.733	1.63574																	6284	56							172							275							LEU-LEU-SER-LEU	0.2212	0.14718	0.10521	66161	11814	54347	0.55941	1
1.869	1.82251																	1551	57							345							93							ILE-ILE-ILE-ILE	0.16928	0.15458	0.12973	61986	8377	53609	0.61295	1
1.962	1.89589																	12699	58							224							615							LEU-LEU-LEU-SER	0.2212	0.15544	0.13044	61503	8278	53225	0.57489	1
1.082	1.09899																	371	59							85							154							LEU-THR-LEU-ILE	0.21771	0.16287	0.13669	57247	7614	49633	0.59082	1
1.385	1.47193																	13	60							12527							23227							PRO-VAL-ILE-ILE	0.25305	0.16532	0.13874	55903	7401	48502	0.57327	1
1.204	1.32827																	381	61							22							30							LEU-VAL-LEU-ILE	0.18674	0.17224	0.15084	52131	6135	45996	0.63133	1
1.147	1.23617																	2132	62							1312							5024							LEU-VAL-ILE-ILE	0.19241	0.17286	0.14742	51795	6461	45334	0.62775	1
1.083	1.21145																	220	63							1776							6079							ILE-VAL-ILE-ILE	0.19808	0.17349	0.14558	51434	6669	44765	0.62434	1
1.237	1.23992																	388	64							5							7							VAL-ILE-LEU-ILE	0.19241	0.17652	0.14813	49786	6402	43384	0.63436	1
1.516	1.61423																	4418	65							6119							4133							ASN-THR-ILE-PHE	0.28927	0.17763	0.14906	49211	6326	42885	0.57468	1
2.284	2.14769																	2071	66							24459							9558							ILE-LEU-VAL-VAL	0.2212	0.18331	0.15631	46371	5603	40768	0.62431	1
1.829	1.79103																	953	67							1779							4258							VAL-LEU-VAL-LEU	0.21553	0.19476	0.16344	40706	4968	35738	0.6477	1
1.978	1.87823																	237	68							1904							15098							LEU-VAL-PHE-GLY	0.26571	0.19614	0.16458	40010	4863	35147	0.61686	1
1.936	1.97205																	239	69							115							155							VAL-PHE-MET-MET	0.21161	0.19696	0.16529	39602	4799	34803	0.65435	1
1.668	1.73972																	1390	70							625							4680							LEU-TRP-TRP-PHE	0.05323	0.20035	0.16815	38011	4541	33470	0.93187	1
1.932	1.72574																	2305	71							1640							599							VAL-VAL-VAL-VAL	0.28447	0.20269	0.17011	36920	4386	32534	0.61646	1
1.261	1.26555																	133	72							1206							7169							VAL-LEU-VAL-VAL	0.25	0.20274	0.17016	36882	4378	32504	0.63677	1
2.171	2.09585																	35783	73							1664							2544							LEU-TRP-PHE-TRP	0.05323	0.20507	0.17324	35783	4153	31630	0.94279	1
2.625	3.01626																	4869	74							728							418							MET-VAL-PHE-PRO	0.24695	0.20984	0.15922	33574	5331	28243	0.64982	1
1.51	1.69225																	4812	75							8002							2679							LEU-LEU-LEU-PHE	0.12653	0.21708	0.20415	30318	2173	28145	0.78121	1
2.516	2.66836																	2488	76							773							173							TYR-VAL-PHE-ALA	0.26091	0.2089	0.14248	33994	6998	26996	0.63951	1
2.05	2.01343																	6594	77							6010							23098							TRP-TRP-MET-PHE	0.07853	0.21846	0.18333	29700	3442	26258	0.88291	1
1.569	1.58121																	1540	78							301							74							ASN-TRP-TRP-PHE	0.14485	0.22212	0.18349	28095	3425	24670	0.76394	1
1.756	1.42893																	5168	79							6172							1011							LEU-LEU-LEU-TYR	0.17016	0.2241	0.19527	27272	2652	24620	0.73707	1
2.039	2.097																	750	80							1697							881							THR-ALA-VAL-PHE	0.30279	0.22416	0.18812	27235	3097	24138	0.63826	1
1.061	1.10069																	1013	81							3399							666							TRP-PHE-MET-MET	0.14049	0.22439	0.18831	27139	3085	24054	0.77373	1
2.454	2.51914																	6804	82							1262							1080							GLY-VAL-LEU-PHE	0.26571	0.22647	0.19006	26275	2983	23292	0.66284	1
2.317	2.35782																	3439	83							1544							9364							SER-LEU-VAL-VAL	0.29014	0.22879	0.192	25328	2860	22468	0.65172	1
2.212	2.17145																	119	84							64							205							TRP-ALA-VAL-VAL	0.25524	0.22892	0.19212	25279	2853	22426	0.67314	1
2.288	2.21685																	12829	85							1077							678							ASP-VAL-PHE-TRP	0.3377	0.22818	0.1721	25576	4261	21315	0.62663	1
2.03	2.11345																	331	86							1163							10835							LEU-THR-LEU-PHE	0.19197	0.23849	0.21582	21484	1614	19870	0.73778	1
1.924	1.97025																	7725	87							192							323							LYS-LEU-LEU-PHE	0.30323	0.24021	0.20158	20890	2321	18569	0.66047	1
2.167	2.17125																	6256	88							288							310							LYS-VAL-TRP-LEU	0.32112	0.23559	0.17559	22545	3982	18563	0.64478	1
1.07	1.17185																	1076	89							737							107							PHE-PHE-PHE-PHE	0.06632	0.24446	0.23134	19338	1050	18288	0.97431	1
2.258	2.19225																	723	90							636							110							TRP-ILE-ILE-PHE	0.10122	0.24412	0.21866	19453	1485	17968	0.87596	1
1.24	1.18959																	3459	91							1060							257							ILE-VAL-ILE-PHE	0.17234	0.24811	0.22825	18049	1146	16903	0.77308	1
1.716	1.80267																	492	92							220							17							LEU-VAL-ILE-PHE	0.16667	0.24872	0.23254	17839	1010	16829	0.78053	1
1.61	1.59234																	24111	93							4813							2802							LEU-TRP-PHE-PHE	0.06981	0.25161	0.23285	16824	1005	15819	0.97587	1
1.404	1.51913																	6410	94							226							496							TRP-TYR-PHE-PHE	0.09337	0.25331	0.21258	16222	1751	14471	0.91049	1
1.991	1.89974																	132	95							1367							6335							TRP-VAL-ILE-ILE	0.15576	0.25372	0.21293	16049	1738	14311	0.80179	1
1.739	1.79239																	10909	96							1655							691							PHE-MET-LEU-PHE	0.13176	0.25562	0.2224	15411	1355	14056	0.83918	1
2.345	2.12449																	3587	97							3649							746							TRP-GLU-PHE-PHE	0.28272	0.25875	0.21715	14423	1550	12873	0.69759	1
2.146	1.93277																	40531	98							1422							2734							HIS-LEU-LEU-PHE	0.18586	0.25848	0.20494	14515	2131	12384	0.77432	1
2.128	1.93819																	2828	99							3489							21256							PHE-HIS-LEU-PHE	0.16579	0.26044	0.21652	13879	1580	12299	0.79977	1
2.169	2.15893																	4204	100							520							191							LEU-LEU-HIS-PHE	0.18586	0.26292	0.22066	13123	1425	11698	0.78093	1
1.72	1.83648																	7372	101							302							621							TRP-LEU-VAL-TRP	0.10777	0.26342	0.22105	12971	1406	11565	0.89578	1
2.386	2.40706																	218	102							806							17227							LEU-VAL-ILE-TYR	0.2103	0.26903	0.23692	11356	896	10460	0.76593	1
2.063	2.04871																	219	103							18							40							PHE-CYS-TRP-TRP	0.10689	0.26008	0.17787	13993	3812	10181	0.8919	1
1.654	1.69367																	7447	104							6259							14523							GLY-VAL-PHE-TYR	0.28927	0.26881	0.22559	11411	1240	10171	0.70697	1
1.252	1.46467																	3869	105							510							413							TRP-ALA-LEU-TRP	0.14965	0.27042	0.21337	10979	1722	9257	0.83609	1
2.695	2.58359																	5891	106							3769							1120							TRP-THR-ILE-PHE	0.16099	0.27655	0.24249	9408	757	8651	0.8302	1
1.916	1.89083																	59	107							157							2318							ILE-VAL-ILE-TYR	0.21597	0.27934	0.2405	8749	809	7940	0.7753	1
2.321	2.46961																	2988	108							337							149							GLY-PHE-PHE-TYR	0.23473	0.28305	0.23752	7905	881	7024	0.76435	1
2.306	2.39676																	1377	109							317							415							LEU-PHE-TRP-SER	0.16449	0.28461	0.23221	7566	1016	6550	0.83772	1
2.092	1.94467																	14846	110							865							816							LEU-VAL-TRP-PHE	0.12435	0.28842	0.26366	6810	361	6449	0.90438	1
1.035	1.00086																	131	111							14977							5884							TRP-VAL-PHE-TYR	0.14791	0.29551	0.27073	5508	276	5232	0.87657	1
2.414	2.49591																	38011	112							5796							3219							ILE-PHE-ILE-TYR	0.16143	0.29595	0.24837	5420	629	4791	0.85825	1
2.035	2.01072																	931	113							8733							25195							LEU-VAL-HIS-PHE	0.22033	0.29968	0.2534	4791	528	4263	0.79903	1
1.206	1.18211																	3027	114							5068							1191							LEU-SER-PHE-TRP	0.16449	0.30552	0.25636	3945	472	3473	0.86794	1
2.22	2.19927																	4851	115							890							1338							PHE-VAL-ILE-TYR	0.19023	0.30797	0.27317	3667	253	3414	0.8403	1
2.088	2.10985																	88	116							406							3580							LEU-VAL-PHE-PHE	0.14092	0.31041	0.29967	3356	94	3262	0.90932	1
1.538	1.62946																	3114	117							253							147							PHE-PHE-TYR-TYR	0.15358	0.30838	0.25879	3611	432	3179	0.88707	1
1.445	1.54524																	4097	118							2391							17496							ILE-VAL-PHE-TRP	0.13002	0.31267	0.2788	3114	207	2907	0.93119	1
1.743	1.80063																	1344	119							4221							918							PHE-LYS-PHE-TRP	0.24651	0.31129	0.26122	3255	403	2852	0.79182	1
1.392	1.55323																	11896	120							845							743							PRO-TRP-TYR-TRP	0.1575	0.30927	0.23174	3515	1035	2480	0.88277	1
1.513	1.62643																	243	121							702							90							TRP-LYS-PHE-PHE	0.24651	0.31919	0.26914	2512	294	2218	0.8018	1
2.035	1.87538																	407	122							11							5							PHE-LYS-PHE-PHE	0.26309	0.32571	0.28612	1964	146	1818	0.79687	1
2.501	2.52141																	31	123							23112							9445							VAL-PHE-VAL-PHE	0.17539	0.32519	0.27809	2001	214	1787	0.88118	1
1.516	1.62373																	25403	124							3529							3259							TRP-ALA-PHE-TYR	0.18979	0.33062	0.28588	1614	148	1466	0.87116	1
1.095	1.08577																	12068	125							3970							1169							TYR-ALA-TRP-PHE	0.18979	0.31289	0.21488	3094	1661	1433	0.84747	1
2.147	2.20882																	256	126							2185							1154							SER-TRP-TYR-PHE	0.18805	0.33016	0.27707	1648	220	1428	0.87256	1
2.221	2.12784																	259	127							5543							13645							CYS-THR-TYR-PHE	0.2692	0.3323	0.27887	1502	206	1296	0.80029	1
1.767	1.75928																	6250	128							5975							26501							CYS-ILE-TYR-PHE	0.20942	0.33252	0.27905	1489	205	1284	0.85241	1
2.177	2.18406																	13496	129							321							741							SER-ALA-TRP-PHE	0.24084	0.33259	0.27909	1483	204	1279	0.82323	1
2.226	2.23397																	33829	130							8412							2615							VAL-ALA-PHE-TYR	0.26091	0.33546	0.27579	1322	232	1090	0.81039	1
1.715	1.70746																	434	131							4581							1226							TRP-ALA-TYR-PHE	0.18979	0.33658	0.28247	1253	172	1081	0.87898	1
1.51	1.60513																	19	132							5325							2534							PHE-TYR-ALA-TYR	0.25	0.33649	0.26518	1257	344	913	0.82036	1
1.611	1.65641																	12294	133							1298							714							SER-SER-PHE-PHE	0.25567	0.34673	0.29099	842	123	719	0.82809	1
1.134	1.3079																	5192	134							450							581							SER-THR-TYR-PHE	0.29014	0.35246	0.29577	653	112	541	0.80891	1
1.256	1.33672																	42	135							1444							4011							PHE-SER-TYR-VAL	0.25916	0.3531	0.28621	628	145	483	0.83283	1
2.11	2.07841																	1481	136							3074							20344							SER-TYR-PHE-PHE	0.20462	0.35485	0.29782	583	100	483	0.8857	1
2.135	2.17967																	620	137							3167							1428							CYS-HIS-PHE-TRP	0.20288	0.33754	0.24252	1215	756	459	0.86567	1
1.587	1.71614																	15	138							163							3597							CYS-TRP-HIS-TYR	0.24651	0.34507	0.25598	898	479	419	0.83367	1
1.387	1.46457																	6519	139							15894							17046							PRO-VAL-PHE-TRP	0.18499	0.36295	0.32839	400	19	381	0.91861	1
2.616	2.5163																	688	140							210							128							CYS-TRP-PHE-SER	0.21815	0.3605	0.29849	453	97	356	0.87854	1
1.714	1.53102																	8555	141							452							374							PRO-MET-PHE-TYR	0.23604	0.38121	0.31988	142	33	109	0.8858	1
1.139	1.2077																	26117	142							2192							1724							PRO-VAL-PHE-TYR	0.2452	0.38628	0.35308	110	3	107	0.88322	1
2.69	2.58993																	71	143							9017							39310							PRO-ILE-PHE-TYR	0.2164	0.38567	0.33371	113	17	96	0.91053	1
1.75	1.78243																	7597	144							137							373							THR-GLY-PHE-PHE	0.27661	0.33947	0.22821	1138	1148	10	0.8034	1
1.602	1.61707																	322	145							2077							18437							ILE-PHE-TYR-THR	0.2212	0.30515	0.17508	4003	4017	14	0.80549	1
1.961	1.84427																	3564	146							433							244							PRO-TRP-TYR-TYR	0.21771	0.40193	0.30731	42	66	24	0.92812	1
1.903	1.88981																	61079	147							3986							4991
1.164	1.1707																	61093	148							6331							5163
2.019	1.94425																	1686	149							121							91
1.899	1.94983																	3550	150							330							210
1.878	1.88375																	1211	151							372							124
1.764	1.6604																	4	152							33601							43089
1.715	1.76784																	1174	153							2369							896
1.526	1.74369																	680	154							15826							25190
2.126	2.05073																	44	155							4							1
1.84	1.85322																	6796	156							240							462
2.14	2.04661																	223	157							39							29
2.463	2.295																	9428	158							796							574
1.058	0.8546																	2449	159							6834							4607
2.048	2.09644																	9982	160							8720							8962
1.913	1.77017																	22	161							2471							19006
1.476	1.47678																	76	162							2408							1348
1.07	1.16906																	8671	163							2356							2610
1.416	1.5405																	5563	164							2549							2795
1.513	1.70412																	905	165							10773							10304
2.122	2.12844																	81	166							1213							8240
1.685	1.64297																	18	167							698							3726
2.036	1.92146																	12951	168							1233							898
1.747	1.62142																	756	169							786							1833
2.273	2.28107																	21049	170							13467							3394
2.285	2.14483																	759	171							2152							21490
2.236	2.07181																	3334	172							15070							32804
1.203	1.40325																	560	173							456							1835
2.295	2.32514																	8	174							688							12344
1.898	1.87617																	3198	175							11237							3824
1.962	1.7945																	296	176							35801							55918
2.091	2.1662																	10	177							3719							11885
1.896	1.99445																	26885	178							4766							2072
1.831	1.97304																	1148	179							146							50
1.842	1.68793																	5820	180							298							517
1.702	1.81776																	4733	181							2299							1947
1.565	1.63236																	39917	182							9575							5148
1.87	1.86646																	7169	183							7400							3182
2.426	2.36877																	795	184							2668							1249
1.792	1.78499																	797	185							186							622
2.274	2.2363																	12667	186							19574							4810
1.724	1.70057																	7140	187							10302							29204
2.158	2.10785																	2028	188							86							103
1.793	1.84193																	3874	189							1007							265
1.932	1.78673																	2235	190							99							137
1.962	1.948																	757	191							1743							307
1.451	1.55062																	1981	192							1488							17866
2.447	2.41918																	2026	193							149							104
2.314	2.34501																	23640	194							3444							1560
2.178	2.33577																	9	195							18632							36014
1.79	1.88865																	2473	196							3758							1392
2.095	2.14617																	40340	197							14259							3674
2.107	2.16477																	23696	198							907							1696
2.051	2.15436																	196	199							1219							18698
1.84	1.73985																	11234	200							1982							713
2.213	2.2268																	856	201							2198							22589
1.438	1.53092																	1968	202							158							127
1.842	1.81162																	3979	203							528							364
1.498	1.51685																	13469	204							3590							2419
1.348	1.42813																	172	205							2317							14881
1.68	1.57135																	291	206							543							489
1.482	1.58205																	651	207							11341							2885
1.637	1.62975																	9159	208							12611							3356
1.518	1.49958																	13586	209							2603							785
1.619	1.66484																	650	210							4052							28223
2.619	2.55681																	4056	211							190							299
1.378	1.46584																	1409	212							1737							6583
1.219	1.19338																	670	213							4470							703
2.241	2.19388																	4072	214							2298							381
2.134	2.13385																	549	215							2653							20761
1.725	1.60024																	662	216							10913							17001
2.232	2.10449																	17388	217							2962							1292
1.966	1.9327																	5316	218							3526							8397
1.86	1.84786																	400	219							76							13
1.387	1.54757																	22266	220							12435							2774
2.004	1.99837																	2483	221							393							163
1.96	1.93419																	1642	222							207							811
2.544	2.57453																	1893	223							7436							4656
2.31	2.41027																	2	224							3183							14404
1.864	1.64493																	2128	225							665							1625
1.6	1.61761																	3387	226							120							190
1.982	1.84111																	107	227							6954							16720
2.187	2.07471																	311	228							3170							2488
1.416	1.57514																	2469	229							33							113
1.28	1.48777																	1414	230							8438							16648
2.403	2.41554																	2803	231							1439							877
2.232	2.11086																	2955	232							13258							5382
1.689	1.71827																	15573	233							1898							833
1.551	1.70537																	332	234							1084							1730
2.01	2.09825																	4211	235							4263							8490
1.925	1.76292																	1156	236							1162							4415
2.394	2.47038																	2979	237							14789							20465
2.081	2.06503																	236	238							862							9705
1.996	1.91935																	270	239							17828							46875
1.257	1.26059																	51815	240							27611							9255
1.399	1.50749																	14182	241							8586							4261
1.746	1.83333																	7976	242							641							1111
2.411	2.41122																	7987	243							1082							607
2.184	2.13701																	730	244							195							764
2.013	2.08619																	5425	245							180							230
2.027	1.98625																	22717	246							10868							3170
1.213	1.46452																	1303	247							142							46
1.476	1.56896																	603	248							7020							25939
1.884	1.83429																	24661	249							5165							1579
1.623	1.66575																	168	250							2912							18383
2.151	2.21543																	1503	251							866							3377
2.431	2.26462																	1577	252							1949							242
2.01	1.70975																	44535	253							3312							3436
1.28	1.48962																	10050	254							14696							29249
2.087	1.90889																	1404	255							13624							6315
1.264	1.49594																	2676	256							2348							18650
1.899	1.91559																	8529	257							2073							1290
1.103	1.19804																	347	258							15361							16952
2.139	2.02246																	192	259							204							70
2.13	2.16812																	4450	260							2849							22438
2.493	2.40172																	14690	261							1537							1054
2.221	2.12137																	33	262							2771							18405
2.047	2.03824																	11100	263							1352							651
1.907	1.89216																	126	264							1115							102
1.228	1.34353																	36846	265							3413							3021
2.223	2.22547																	358	266							1520							3492
1.912	1.83468																	2099	267							7104							28242
2.597	2.49832																	23172	268							5163							1943
2.295	2.20333																	1673	269							391							291
1.829	2.01939																	153	270							1076							2252
1.467	1.4998																	1508	271							72							375
1.173	1.3028																	531	272							106							37
1.071	1.0362																	18495	273							4762							1358
1.29	1.43542																	11332	274							2521							653
1.078	1.25456																	14073	275							23478							10882
2.142	2.25946																	805	276							3759							4515
1.878	1.78477																	1300	277							1201							1683
2.468	2.30221																	25361	278							984							1628
2.575	2.6752																	1214	279							384							67
1.767	1.70921																	398	280							125							77
1.757	1.78708																	20210	281							10149							3171
1.748	1.72591																	40	282							474							588
1.273	1.38003																	365	283							16635							31483
2.302	2.24448																	4703	284							3658							24005
1.801	1.80912																	9629	285							425							700
2.223	2.23078																	98	286							22441							48761
2.478	2.54283																	63	287							476							4484
1.548	1.63486																	6154	288							6610							24269
1.462	1.55726																	339	289							17738							30195
2.283	2.42345																	389	290							1142							6903
2.446	2.51498																	15092	291							5295							1347
1.96	2.01986																	15297	292							1021							1156
2.37	2.31595																	4359	293							14490							5113
1.92	1.91817																	652	294							8734							30313
1.303	1.47325																	1476	295							17							47
2.675	2.48602																	3953	296							322							429
2.312	2.20449																	113	297							482							148
1.559	1.50558																	16222	298							787							1331
1.124	1.08013																	6081	299							2054							1567
2.598	2.63148																	175	300							479							372
2.123	2.2176																	176	301							1139							705
2.503	2.5522																	1202	302							440							82
2.142	2.06142																	3983	303							174							301
1.914	1.86723																	8814	304							13910							4187
1.027	0.86971																	4955	305							1624							1504
2.129	2.05927																	4751	306							9335							12737
2.084	2.17716																	18046	307							4405							1202
1.169	1.2687																	910	308							272							101
2.395	2.41949																	1312	309							119							49
2.341	2.14458																	4774	310							987							545
1.366	1.42157																	37792	311							13376							4438
2.094	2.27551																	24054	312							3788							2173
1.912	1.93881																	2259	313							1120							109
1.325	1.38554																	2480	314							2855							11264
1.769	1.71798																	5047	315							134							252
1.972	1.89479																	3356	316							51							116
1.834	1.85619																	1153	317							29729							11044
1.725	1.70787																	11975	318							14560							3992
2.203	2.13231																	375	319							1217							16595
2.063	1.97589																	28921	320							23297							9877
1.509	1.40594																	29850	321							9743							5341
2.22	2.15751																	238	322							7472							27322
2.281	2.09819																	2429	323							3412							7817
2.31	2.3101																	26175	324							3606							2043
1.679	1.6998																	1224	325							54							143
2.056	1.86816																	1376	326							325							89
2.054	2.06862																	739	327							365							217
2.019	2.17473																	3125	328							1682							416
2.299	2.15214																	3129	329							2134							9627
2.216	2.12804																	277	330							6							4
1.235	1.34237																	24090	331							17139							7590
2.163	2.21116																	16703	332							1038							1280
1.812	1.72006																	280	333							1373							345
1.508	1.37505																	1871	334							9967							7147
2.483	2.56434																	1587	335							16097							34890
1.953	2.06818																	97	336							20693							34458
1.195	1.3655																	20203	337							1188							1322
2.294	2.16167																	5267	338							902							484
2.639	2.62177																	18487	339							2343							1849
1.852	1.65444																	3	340							2155							18157
2.106	2.1422																	7709	341							519							765
2.016	2.11614																	5331	342							6197							699
2.462	2.35356																	6	343							18181							15727
2.736	2.79897																	15223	344							47915							35083
1.674	1.73813																	999	345							1507							2206
1.411	1.53531																	82	346							35468							36977
1.515	1.60473																	9897	347							499							586
2.41	2.13395																	38518	348							8662							4033
1.165	1.15913																	5335	349							8748							3067
2.06	2.12958																	3924	350							4869							3723
1.791	1.73785																	9502	351							14320							2261
2.04	1.94626																	17184	352							855							1643
1.114	1.1359																	273	353							2442							21314
2.351	2.3334																	9523	354							509							748
2.045	2.08114																	3858	355							24230							7580
1.831	1.87181																	43484	356							9706							4380
1.747	1.52904																	137	357							7495							12659
1.939	1.94113																	660	358							2254							17605
2.501	2.52965																	6160	359							5144							1999
1.516	1.60637																	1100	360							130							83
1.065	1.02773																	694	361							1382							12340
2.054	1.96324																	6773	362							7707							4631
2.164	2.08895																	655	363							169							26
2.693	2.66943																	6810	364							811							350
2.406	2.65217																	2675	365							1231							5377
2.048	1.95489																	21752	366							10061							4390
2.208	2.02743																	3284	367							9963							2862
2.052	2.04185																	1330	368							18018							4558
1.407	1.48271																	20	369							5600							15600
2.086	2.08154																	70	370							1713							6350
2.412	2.43279																	1813	371							74							88
1.86	1.7996																	1074	372							405							524
1.227	1.36258																	916	373							2699							13678
1.103	1.14476																	5678	374							1241							1548
1.299	1.41556																	5200	375							23640							30625
2.103	1.98245																	2855	376							8149							24822
1.352	1.39811																	9790	377							4300							864
2.594	2.49678																	16	378							15855							6823
1.553	1.66635																	373	379							25261							27093
1.512	1.61445																	90	380							4631							35091
2.2	2.11414																	11769	381							14700							8250
1.852	1.88274																	553	382							2643							2325
2.092	2.13737																	157	383							1125							8860
2.74	2.77711																	1112	384							4673							4238
2.341	2.25184																	1132	385							700							590
1.206	1.48059																	20505	386							20110							2473
1.951	2.06814																	16955	387							5014							1632
2.53	2.54253																	1123	388							10133							27492
2.152	2.24447																	2180	389							65981							47509
1.231	1.30522																	17794	390							989							2034
1.928	1.84886																	3063	391							1990							335
1.17	1.31078																	483	392							3							6
1.733	1.73865																	345	393							7185							1877
2.779	2.77099																	4775	394							495							414
1.758	1.66992																	4878	395							1910							327
1.408	1.59231																	31235	396							3517							2998
1.105	1.04042																	96	397							2627							23572
1.585	1.43313																	933	398							312							1262
2.036	2.00465																	65682	399							14620							6181
2.13	2.00351																	10056	400							2396							2305
2.003	1.91628																	44222	401							26474							8255
2.219	2.30299																	4935	402							2913							522
2.297	2.1571																	2120	403							184							536
2.294	2.30618																	1452	404							206							97
1.286	1.51828																	10103	405							1293							869
1.085	1.13296																	597	406							779							117
2.022	2.03427																	102	407							68							830
1.831	1.78984																	547	408							392							42
2.419	2.4213																	5959	409							1944							409
1.378	1.51466																	31414	410							4368							2694
2.226	2.12174																	2262	411							11279							36938
2.283	2.40638																	20797	412							1014							1769
2.124	2.10198																	4681	413							729							2560
1.876	1.87568																	20813	414							1814							2006
1.509	1.66023																	3327	415							98							121
1.997	1.92247																	1175	416							5773							3832
1.389	1.39577																	10632	417							854							557
2.65	2.49057																	3183	418							2735							723
2.517	2.32911																	6044	419							2871							1742
1.788	1.92902																	25927	420							3761							2282
1.261	1.30347																	8144	421							5686							1096
2.216	2.26058																	1733	422							1035							297
1.1	1.18677																	1106	423							1182							288
2.489	2.58496																	18175	424							605							1238
1.838	1.79174																	685	425							15954							36387
2.317	2.37266																	1022	426							300							85
1.093	1.27416																	1186	427							4249							30356
2.398	2.23178																	26059	428							8834							2561
2.039	2.10715																	2188	429							15828							6408
1.702	1.75731																	11	430							980							13892
2.168	2.26848																	1001	431							1234							1508
1.703	1.76023																	7947	432							44286							8602
2.257	2.35968																	85	433							1619							32099
2.086	2.09595																	31767	434							2853							2581
1.89	1.72505																	7631	435							8213							15369
1.569	1.71701																	2544	436							1481							273
2.029	2.0884																	2548	437							535							468
1.779	1.73053																	29454	438							13164							2962
2.548	2.50865																	545	439							2217							14238
2.207	2.07668																	2998	440							2149							813
2.195	2.10701																	5929	441							1329							2376
1.795	1.83151																	3525	442							107							150
2.185	2.20955																	802	443							403							123
2.614	2.61044																	66143	444							4763							5759
1.967	2.02951																	809	445							29							23
1.171	1.39638																	3108	446							1494							452
2.109	2.07485																	18436	447							460							1252
2.085	2.00946																	1946	448							30							69
2.304	2.20999																	460	449							3215							3324
1.482	1.63728																	28159	450							3180							2481
1.96	1.71191																	644	451							2532							26132
1.131	1.12775																	14974	452							1212							1182
1.515	1.41939																	3036	453							35301							38917
1.469	1.53241																	2507	454							6275							10629
2.57	2.54377																	11112	455							584							612
2.131	2.15912																	9987	456							857							688
2.962	2.94589																	859	457							154							861
2.168	2.32244																	592	458							3639							24865
1.89	1.89196																	844	459							1731							168
1.504	1.40744																	2611	460							976							439
2.251	2.32573																	3162	461							1588							461
1.526	1.65084																	8469	462							1349							795
2.113	2.22332																	18602	463							1594							2208
2.566	2.48744																	10615	464							10818							2616
2.797	2.70993																	726	465							2038							927
2.335	2.3961																	4683	466							1758							1775
1.581	1.39508																	208	467							5920							995
2.386	2.24665																	401	468							380							2276
1.525	1.67788																	10524	469							45437							8299
1.072	0.92989																	1630	470							18767							4616
2.581	2.38976																	19286	471							1185							1227
1.741	1.58812																	7646	472							3669							2512
1.901	1.85434																	1701	473							7648							23833
1.288	1.38819																	2174	474							215							119
2.192	2.09196																	521	475							4359							23085
2.175	2.06055																	295	476							96							840
1.88	1.78302																	851	477							15602							5393
1.908	1.75937																	6531	478							10130							4175
2.239	2.10709																	2950	479							5984							3154
2.228	2.13837																	10212	480							4800							940
2.015	2.03491																	20239	481							37520							42449
1.712	1.80887																	4692	482							14730							2978
2.118	2.04005																	80	483							1342							21166
2.22	2.25918																	3312	484							879							650
1.992	1.94381																	1927	485							20175							4122
2.085	2.00477																	4799	486							4629							2622
1.81	1.91414																	615	487							27573							7051
2.471	2.43722																	915	488							424							2159
2.217	2.16203																	294	489							445							4228
1.303	1.54522																	54	490							16							3
1.28	1.46636																	392	491							900							669
1.823	1.81232																	4861	492							3968							1061
1.733	1.66381																	395	493							16925							31108
2.264	2.30986																	14206	494							465							909
1.966	2.02904																	84	495							4213							21630
2.281	2.25302																	1771	496							4103							15939
1.153	1.22132																	260	497							709							15064
1.729	1.83916																	174	498							3553							26283
1.579	1.60012																	949	499							1119							4412
1.608	1.62863																	230	500							917							9061
2.347	2.34231																	12971	501							3812							1070
1.258	1.49954																	17489	502							5279							1837
1.611	1.63503																	1808	503							4343							20125
1.879	1.97623																	13308	504							30923							24215
1.779	1.79863																	14359	505							12660							4081
1.671	1.59604																	45498	506							17145							6128
1.769	1.66661																	15058	507							1681							2211
2.015	1.8143																	612	508							39221							14156
1.984	1.90376																	19175	509							615							1385
1.298	1.4767																	19183	510							5404							2264
1.58	1.36422																	2644	511							1269							1533
1.748	1.75501																	19209	512							2526							1403
2.467	2.36665																	3320	513							2382							2109
2.646	2.50499																	31830	514							17351							4211
2.198	2.21316																	217	515							1168							18788
2.288	2.41283																	8063	516							1053							505
2.478	2.29707																	22037	517							3609							2124
2.065	1.97937																	6760	518							602							782
2.436	2.36176																	324	519							6129							10042
2.115	2.03017																	11040	520							12240							17819
1.851	1.83483																	6762	521							3381							3261
1.721	1.68854																	737	522							3252							21834
2.199	2.11812																	418	523							84							27
2.459	2.28009																	319	524							7999							39931
2.131	2.03766																	45746	525							9843							4891
2.12	2.04928																	2656	526							17305							35469
2.151	2.20779																	333	527							753							8492
1.04	1.0928																	156	528							443							2332
1.751	1.77164																	5771	529							6598							803
2.051	1.79591																	253	530							144							134
2.116	2.17014																	41101	531							8310							4248
1.929	1.9729																	967	532							8186							1263
2.207	2.22945																	3545	533							2634							634
2.144	2.13249																	11360	534							2948							1587
2.086	1.95802																	5179	535							1562							1043
1.31	1.53354																	18491	536							8061							1137
1.216	1.31627																	5201	537							20937							3246
2.52	2.64395																	41214	538							25689							4585
1.841	1.64779																	380	539							164							53
1.302	1.44327																	14755	540							5793							1235
2.097	1.93182																	1837	541							4597							15645
1.854	1.81231																	10879	542							1388							729
1.979	1.90086																	774	543							3038							26124
1.33	1.43036																	18593	544							4290							2759
2.569	2.47959																	6688	545							4446							1236
1.98	2.02745																	13431	546							3547							1241
1.573	1.65241																	559	547							876							2519
1.349	1.38021																	1147	548							90							38
1.108	1.08201																	46039	549							15679							5043
2.181	2.07062																	13964	550							1572							1179
1.08	1.31055																	4304	551							401							352
1.846	1.76945																	154	552							3528							9017
1.237	1.4334																	17857	553							70401							15421
1.795	1.90785																	1518	554							1175							455
2.161	2.03171																	1274	555							52							52
2.101	1.90649																	6466	556							3039							2928
2.014	1.80639																	5933	557							2178							393
2.404	2.49532																	16131	558							3540							1725
1.955	1.8826																	354	559							9167							31030
1.203	1.37562																	569	560							1365							2641
2.351	2.3334																	5302	561							903							860
2.364	2.43706																	1055	562							26							76
2.435	2.35412																	6245	563							15205							9156
2.265	2.37737																	1982	564							14750							31190
1.835	1.53284																	27727	565							12983							4575
1.535	1.62445																	1906	566							6908							23563
2.369	2.20643																	3724	567							235							369
2.257	2.17267																	823	568							61							31
2.111	1.96901																	5354	569							1647							841
2.608	2.59957																	63282	570							51865							8232
2.161	2.19563																	13993	571							15359							34334
1.306	1.28931																	9416	572							2205							791
1.869	1.83222																	50	573							7174							14127
1.185	1.29858																	8485	574							4838							516
2.465	2.54282																	1571	575							480							262
1.202	1.35994																	378	576							668							280
2.001	1.99747																	30	577							6193							26225
1.838	1.79043																	3606	578							7490							22119
2.151	2.1112																	325	579							12452							7565
1.838	1.54752																	368	580							407							95
1.792	1.82809																	5405	581							14994							3384
1.552	1.5856																	231	582							1261							17398
2.233	2.27896																	2036	583							5023							28204
2.411	2.48551																	27648	584							16263							3223
1.226	1.375																	3476	585							1037							211
1.869	1.74423																	268	586							5656							13025
1.719	1.59331																	2277	587							151							120
1.913	1.93207																	9985	588							3564							2980
2.175	2.10899																	966	589							3133							23403
1.348	1.31993																	6656	590							19204							32261
1.735	1.60374																	9994	591							11236							2315
2.227	2.25746																	5	592							9248							34747
1.889	1.85455																	4850	593							12758							3713
2.727	2.77981																	165	594							222							71
1.272	1.21241																	6607	595							4076							649
1.582	1.52146																	171	596							1638							583
1.648	1.65798																	19052	597							784							1237
1.15	1.35666																	3837	598							11076							17044
1.38	1.48217																	2763	599							5570							987
1.749	1.66563																	2007	600							1660							646
1.847	1.88966																	15964	601							6493							2605
1.412	1.52842																	580	602							57							347
1.135	1.15404																	45	603							3401							20744
2.412	2.35188																	3843	604							1252							282
2.266	2.24286																	1633	605							8886							5542
1.809	1.87399																	6564	606							1440							559
1.566	1.53714																	7304	607							2698							3792
1.258	1.43161																	11936	608							6186							1266
2.256	2.15564																	215	609							2124							8298
2.585	2.49235																	4937	610							564							2083
2.181	2.03818																	57	611							2768							13838
1.657	1.91576																	5172	612							1837							260
1.948	1.89359																	1706	613							1632							465
1.898	1.7978																	4587	614							225							390
2.282	2.1821																	3195	615							291							1078
1.879	2.02276																	37	616							1044							1765
2.501	2.21942																	16087	617							2865							2458
1.534	1.45733																	6994	618							563							325
2.097	1.87502																	16701	619							6266							1569
2.296	2.26407																	1	620							9104							38887
1.78	1.91815																	976	621							196							216
1.193	1.37639																	5207	622							1096							689
1.812	1.72006																	7097	623							18712							5939
1.738	1.74482																	29258	624							3701							3765
2.524	2.53239																	6641	625							14502							1885
2.309	2.28778																	12051	626							3950							3235
2.127	2.14808																	438	627							168							268
1.113	1.06834																	19485	628							3373							1640
1.083	1.24265																	3395	629							805							1259
2.267	2.23364																	645	630							35							19
2.201	2.14103																	16831	631							4341							1879
2.027	2.16342																	11988	632							20807							7240
1.12	1.08734																	1108	633							3235							25660
2.034	2.01077																	2637	634							1462							843
1.454	1.51392																	1124	635							1560							206
2.149	2.15036																	19627	636							2582							1462
1.21	1.20076																	2089	637							14838							27662
1.824	1.80661																	146	638							886							21
1.34	1.6044																	2206	639							542							2434
1.918	1.87148																	2662	640							6066							26645
1.353	1.4993																	402	641							3680							25535
2.281	2.35523																	7548	642							8396							1497
2.208	2.08449																	11679	643							3535							886
2.032	2.00333																	100	644							12536							30507
1.361	1.50372																	533	645							66							58
1.39	1.3494																	16460	646							11925							7414
1.869	1.85355																	184	647							3391							5551
1.79	1.79066																	3887	648							5762							8712
2.14	2.08162																	4932	649							1307							1600
2.09	2.09014																	1421	650							15886							2696
2.042	2.13136																	28549	651							18080							4831
1.369	1.4231																	1611	652							1013							513
2.36	2.30768																	3942	653							1392							254
2.442	2.52555																	15739	654							616							1184
1.084	1.05176																	785	655							25595							39330
1.504	1.52305																	3130	656							12548							9144
2.05	2.12937																	7624	657							2358							1004
1.281	1.37995																	29	658							3682							22980
2.031	1.97397																	12347	659							5442							4787
1.597	1.6945																	352	660							123							81
1.069	1.06361																	12360	661							3579							4477
1.301	1.35532																	22099	662							59231							46142
1.795	1.80558																	5436	663							531							286
1.635	1.37137																	57656	664							47052							9019
1.77	1.7633																	10553	665							717							1254
2.327	2.26658																	7003	666							4801							1854
2.16	2.07986																	819	667							11617							7450
2.23	2.18748																	16631	668							27964							6099
1.088	1.2507																	1786	669							948							1158
2.32	2.30906																	21	670							9256							5805
1.15	1.25615																	4345	671							513							1942
2.184	2.04779																	191	672							9888							9588
1.811	1.76903																	10628	673							5277							1819
1.376	1.46076																	4352	674							1079							878
2.714	2.54773																	229	675							2706							3441
2.1	2.22032																	3611	676							283							331
1.873	1.8675																	3391	677							3651							1674
2.082	1.92518																	3023	678							1266							328
1.581	1.39508																	22260	679							8092							5988
1.23	1.31788																	20834	680							3028							3685
1.978	2.08759																	1234	681							2727							13063
1.881	1.87581																	1825	682							9244							3982
2.241	2.10977																	2272	683							4653							605
1.889	2.00946																	4407	684							7913							2594
2.692	2.77303																	4602	685							926							587
2.253	2.35795																	1867	686							678							735
1.924	1.91137																	1809	687							3222							19016
1.525	1.63292																	12727	688							10695							3608
2.435	2.50265																	16035	689							6652							2385
2.259	2.10455																	2356	690							193							531
1.611	1.68508																	1839	691							1083							1515
2.415	2.29642																	141	692							714							285
2.356	2.23557																	1082	693							135							508
2.245	2.15159																	4445	694							3316							928
2.147	2.039																	3686	695							5736							5510
1.517	1.54541																	3358	696							12933							3870
2.107	1.97025																	64	697							27565							52445
1.637	1.67613																	2123	698							364							407
2.524	2.4583																	2718	699							5340							6214
2.045	2.09877																	4727	700							4189							1736
1.971	2.0667																	12687	701							7111							4960
2.222	2.21515																	1267	702							809							7899
2.198	2.18903																	10867	703							2466							1173
1.628	1.72468																	142	704							2436							469
2.501	2.48877																	40445	705							45283							8591
1.783	1.71214																	1220	706							1379							9570
1.286	1.25253																	583	707							8							62
1.636	1.46653																	4182	708							488							233
2.004	2.08129																	7977	709							1615							523
1.987	2.02798																	1898	710							2520							1091
1.144	1.06225																	468	711							6436							28339
1.163	1.42072																	25	712							239							2378
1.854	1.89929																	8520	713							841							1102
1.078	1.15732																	4146	714							2465							1684
2.234	2.17049																	1231	715							10629							23259
2.229	1.96683																	5117	716							324							389
2.045	1.90382																	16298	717							494							1140
2.475	2.37095																	3761	718							1531							1549
1.991	2.02772																	68744	719							11937							6753
2.02	1.97672																	2946	720							3089							533
1.722	1.67864																	5290	721							835							970
1.243	1.4044																	2044	722							273							145
2.327	2.42717																	1059	723							6346							960
1.259	1.53602																	4777	724							1784							267
1.416	1.4153																	489	725							4267							3683
1.302	1.27036																	235	726							2625							28939
1.492	1.63956																	31231	727							3266							2767
1.892	1.88964																	8108	728							10088							1021
1.307	1.41174																	2561	729							79							142
2.9	2.84751																	7793	730							17978							3137
2.304	2.29851																	8206	731							1728							817
2.279	2.24003																	954	732							2845							10639
2.178	2.12379																	4243	733							8512							5532
1.202	1.27673																	978	734							4175							2445
2.072	1.9309																	374	735							2052							7990
1.995	1.8922																	10219	736							8699							4594
1.211	1.31052																	10229	737							49195							8493
1.803	1.59083																	3855	738							369							1307
1.463	1.53875																	13037	739							5020							2514
1.832	1.85839																	2695	740							1134							309
1.659	1.4629																	741	741							2869							3332
1.462	1.61166																	30559	742							33629							5885
1.054	1.21529																	3113	743							1414							15057
2.196	2.18886																	629	744							659							6347
1.722	1.83741																	269	745							527							620
2.718	2.70907																	837	746							1827							12539
2.092	2.17187																	3002	747							30268							40075
1.872	1.83337																	11382	748							6223							1328
1.536	1.65315																	364	749							270							22
2.516	2.32138																	7966	750							2863							3238
1.106	0.99806																	13168	751							1673							2216
1.641	1.6746																	5332	752							14427							3940
2.482	2.46853																	110	753							143							10
1.68	1.57135																	2158	754							2868							126
2.001	1.85686																	11317	755							5287							2201
1.962	1.88491																	2470	756							12530							6183
2.361	2.36856																	3632	757							8544							1972
1.594	1.59607																	1399	758							2499							22597
2.307	2.23157																	1456	759							26335							13912
2.279	2.32866																	19793	760							21336							38324
1.781	1.78608																	73	761							10243							33542
2.112	2.06535																	61	762							167							417
2.26	2.06505																	263	763							46							378
1.821	1.73645																	11352	764							4016							1159
2.371	2.35631																	29700	765							5952							2440
2.34	2.46317																	23319	766							4442							2106
2.236	2.21705																	21610	767							2823							2847
2.106	2.19691																	94	768							18439							55196
1.741	1.72431																	284	769							521							5635
2.172	2.23831																	20018	770							1477							2065
1.864	1.85048																	3515	771							1466							2063
2.151	2.15836																	6378	772							2006							820
2.266	2.14514																	19256	773							14236							3500
2.621	2.51098																	654	774							15124							3547
2.395	2.3631																	7100	775							2125							819
2.178	2.22801																	147	776							2014							1956
2.103	2.0361																	3202	777							2751							6616
2.011	1.9057																	20881	778							3562							1431
2.306	2.10496																	2020	779							6712							28663
1.472	1.63819																	731	780							1278							15869
1.54	1.7332																	20062	781							39305							5977
2.568	2.7112																	409	782							4038							10396
2.512	2.51989																	609	783							1092							59
2.2	2.20565																	138	784							2113							24127
1.909	1.88942																	2796	785							1902							488
2.555	2.57227																	810	786							353							535
1.226	1.1116																	6865	787							1109							3880
2.588	2.50766																	30905	788							1576							2796
1.517	1.62195																	947	789							1106							115
1.095	1.16254																	1494	790							3595							6648
1.722	1.76157																	4588	791							1183							665
2.464	2.50451																	1103	792							663							209
1.094	1.20374																	8457	793							2022							2383
2.172	2.10391																	4881	794							1277							458
1.837	1.74123																	952	795							3159							178
1.651	1.74497																	341	796							2233							660
1.847	1.64234																	264	797							411							1083
2.427	2.45823																	10978	798							232							616
1.199	1.3596																	546	799							5309							10600
1.585	1.6511																	16032	800							2264							1509
2.053	1.93889																	4905	801							4502							1621
2.088	2.12938																	2487	802							593							287
2.358	2.19835																	32	803							5551							18228
1.189	1.32671																	8646	804							6869							3297
2.065	2.20363																	10643	805							17278							10308
2.384	2.49848																	10002	806							1717							711
2.359	2.23661																	437	807							2136							312
1.333	1.56126																	21101	808							4820							2217
2.183	1.96108																	9100	809							2422							2019
2.771	2.91108																	258	810							7263							25889
2.184	2.03275																	7332	811							2313							752
2.157	2.01966																	279	812							2400							5154
2.19	2.17189																	34829	813							43692							5989
1.891	2.10661																	2001	814							43							180
1.181	1.38232																	203	815							1305							905
2.096	2.30447																	1778	816							7739							3513
1.698	1.8064																	21161	817							2390							1482
2.115	2.14218																	10091	818							1642							608
2.411	2.36358																	7682	819							16336							28159
2.024	1.90687																	3517	820							21842							3368
1.54	1.63917																	2678	821							1553							1161
1.5	1.61953																	838	822							763							962
1.676	1.68885																	5250	823							1171							261
2.156	2.00454																	2098	824							1401							1219
2.39	2.50533																	26620	825							12773							3943
1.437	1.53719																	5056	826							639							1429
1.866	1.76583																	393	827							4360							2290
2.34	2.24853																	1791	828							555							675
1.968	2.05724																	32194	829							2932							2666
1.915	1.84313																	9543	830							16763							32284
1.109	1.18487																	53	831							1539							22002
2.69	2.55404																	1190	832							1248							11894
1.459	1.61073																	2724	833							3101							8875
2.169	1.9019																	69686	834							14518							7429
1.868	1.78882																	5131	835							1220							868
1.233	1.48243																	48733	836							22231							9639
2.08	1.92638																	1357	837							19406							31119
1.808	1.82514																	1333	838							8527							20232
2.057	2.06985																	3156	839							3062							2343
1.073	1.13371																	1216	840							334							65
2.094	2.23552																	297	841							2270							20766
2.037	1.85955																	2245	842							1140							1467
2.287	2.13335																	6167	843							808							520
2.141	2.03924																	7870	844							15548							18391
1.673	1.71481																	30203	845							19116							3295
2.598	2.47549																	863	846							319							1651
1.326	1.56207																	148	847							30511							16350
1.727	1.70109																	7232	848							761							3514
2.354	2.40198																	13871	849							14378							3807
1.595	1.54385																	287	850							11394							30586
1.141	1.05548																	12400	851							1635							662
1.132	1.20068																	450	852							13827							39093
2.186	2.10858																	1939	853							1963							15189
1.219	1.31861																	919	854							197							64
2.145	1.98264																	1253	855							81							130
1.159	1.17709																	1126	856							2713							1842
2.094	2.12508																	6763	857							35821							9580
1.118	1.23596																	20820	858							9458							7815
1.139	1.11428																	1097	859							29468							25879
1.943	2.00596																	14632	860							1567							891
2.709	2.7667																	2663	861							6243							22982
2.692	2.56087																	4557	862							14585							28585
2.234	2.16624																	503	863							2							8
1.808	1.80824																	613	864							1318							5961
1.479	1.48724																	4377	865							1100							2829
1.15	1.03567																	665	866							1968							1456
1.645	1.68432																	1799	867							14861							29112
2.094	2.01114																	5276	868							3198							1378
1.318	1.44036																	2289	869							20204							22504
1.259	1.36597																	453	870							63							43
1.623	1.6836																	346	871							412							208
1.825	1.7487																	2327	872							2814							6266
1.739	1.82504																	1379	873							318							529
1.907	1.79409																	14058	874							2890							3711
1.444	1.35459																	2848	875							3976							13966
2.071	1.8061																	16615	876							22497							29612
1.792	1.80248																	5595	877							3938							2753
1.104	1.00394																	2494	878							5394							4892
1.297	1.50106																	1817	879							11857							1026
2.207	2.09984																	21523	880							2540							1703
1.059	0.87194																	92	881							2654							6058
2.075	2.07166																	14109	882							5661							5604
2.369	2.41176																	2609	883							2511							1572
2.007	2.00615																	20185	884							12680							2086
1.977	1.72208																	302	885							12220							17236
1.038	0.86813																	7067	886							3298							2142
2.406	2.45345																	122	887							9							432
1.912	1.673																	1306	888							2655							423
1.571	1.62131																	1403	889							348							1287
1.494	1.5482																	16757	890							10369							18649
1.537	1.57854																	9684	891							376							794
1.735	1.78003																	6677	892							1129							754
1.28	1.46194																	59774	893							38354							9285
2.215	2.15282																	6437	894							1893							810
1.638	1.66227																	8811	895							2832							4341
2.121	2.13597																	2896	896							2542							597
2.107	1.9961																	942	897							10316							26702
2.637	2.63742																	7475	898							11266							8002
1.707	1.60011																	27337	899							12737							3719
2.136	2.01805																	4131	900							5185							24819
1.134	1.14005																	11784	901							5875							1750
2.417	2.18463																	16466	902							7170							2027
2.169	1.96367																	13655	903							9889							1664
1.959	1.96972																	3048	904							2176							17115
1.725	1.61995																	7248	905							3424							7468
2.084	1.76511																	24592	906							2978							2030
1.17	1.26741																	6076	907							1006							421
1.456	1.62007																	646	908							18454							20010
2.027	1.704																	864	909							1197							84
1.347	1.44916																	36	910							2733							351
2.265	2.11157																	5026	911							8554							23830
2.091	2.10844																	789	912							351							185
1.987	1.9316																	1258	913							1428							747
1.574	1.60821																	1690	914							1286							4914
1.769	1.83124																	6268	915							8112							23533
1.545	1.64089																	1486	916							7830							2423
2.31	2.41948																	599	917							12306							4091
2.013	1.98384																	42363	918							17764							5000
1.991	1.89076																	1783	919							9755							9728
2.338	2.31252																	2490	920							1003							3617
2.374	2.25604																	1372	921							500							182
2.063	2.08116																	676	922							4559							21589
1.108	1.17633																	5508	923							950							340
1.959	1.97908																	326	924							17584							16564
2.356	2.33373																	1270	925							2048							9058
1.948	1.98707																	14417	926							12751							1552
2.199	2.03223																	2406	927							7821							34238
1.132	1.25323																	3235	928							4878							1511
2.494	2.58203																	32200	929							6600							3430
2.204	2.21005																	10862	930							1659							931
2.042	1.98201																	1286	931							3600							4163
1.81	1.83495																	8678	932							7967							2571
1.852	1.74585																	94311	933							26344							10885
1.316	1.40806																	255	934							6546							37644
2.022	1.88488																	11176	935							3176							11135
1.809	1.81112																	2849	936							400							348
1.461	1.33494																	7227	937							2741							844
2.582	2.39141																	1822	938							22529							13499
1.668	1.80326																	585	939							720							6888
1.134	1.29594																	19453	940							4255							1894
2.339	2.48968																	22014	941							7126							1759
2.334	2.47804																	516	942							12377							40406
1.94	1.91776																	1830	943							1254							596
2	1.87879																	2440	944							5898							33766
1.641	1.60004																	7163	945							24963							22867
1.756	1.72454																	362	946							166							56
2.431	2.40494																	4415	947							5812							511
1.905	1.96769																	34	948							12861							29368
1.216	1.33267																	3785	949							1008							1062
2.254	2.09869																	1246	950							14548							32063
1.224	1.34857																	31290	951							20103							4252
2.02	1.91974																	35	952							14239							87749
2.191	2.05726																	6420	953							7323							8801
2.38	2.35666																	1956	954							21313							48727
2.239	2.13157																	2526	955							11697							8888
1.385	1.42023																	32443	956							9168							6202
2.143	2.09165																	10294	957							22980							36034
1.713	1.66373																	7393	958							7197							1230
2.132	2.25418																	6208	959							1179							1189
2.43	2.5181																	12259	960							4568							7669
2.208	2.3211																	166	961							3148							7237
1.09	1.23662																	2178	962							662							179
2.053	1.86427																	1025	963							14318							5880
1.429	1.45843																	2977	964							2757							4053
1.794	1.83173																	4409	965							2221							424
2.644	2.79107																	5228	966							28934							39673
1.315	1.4328																	83	967							523							316
2.703	2.65765																	1785	968							5612							10090
1.475	1.67341																	6234	969							1858							871
2.089	2.13569																	4012	970							188							213
1.819	1.80713																	5704	971							682							595
1.685	1.72281																	1564	972							18505							54908
2.038	2.11855																	1434	973							160							226
1.922	1.8526																	21622	974							7454							5763
2.027	1.96714																	3365	975							292							317
2.595	2.36912																	14753	976							2405							1940
1.93	1.73015																	15228	977							4657							884
1.896	1.79191																	4215	978							36002							17137
1.545	1.66488																	66556	979							52873							14583
2.424	2.28548																	278	980							3722							8532
2.376	2.32266																	1058	981							2642							1337
2.047	1.90441																	23	982							666							1007
1.758	1.84489																	7409	983							8431							2350
1.412	1.66719																	282	984							454							139
2.064	2.09169																	536	985							6183							46828
1.204	1.34587																	28	986							5993							29347
2.555	2.63496																	19194	987							21437							9236
1.363	1.44373																	467	988							5228							4111
2.36	2.30768																	314	989							228							3010
1.986	1.89397																	10434	990							27238							28825
1.75	1.58295																	3750	991							7440							1866
2.466	2.58489																	519	992							150							376
2.3	2.349																	4318	993							5869							8437
2.227	2.0511																	987	994							518							96
1.954	1.61191																	2255	995							2640							21607
1.275	1.47414																	15342	996							371							815
2.08	2.04685																	207	997							23							12
2.085	2.04393																	5569	998							10269							25917
2.434	2.49397																	14903	999							17988							2680
1.725	1.47833																	6622	1000							9883							29274
1.49	1.58246																	2556	1001							5925							22965
2.276	2.14694																	494	1002							768							412
1.948	1.95912																	711	1003							3387							9442
2.104	2.12439																	292	1004							7164							32692
2.113	1.99299																	244	1005							703							1756
2.389	2.42846																	14988	1006							4451							4128
2.01	1.94177																	506	1007							1825							11238
1.635	1.65708																	3192	1008							1612							474
2.506	2.52111																	849	1009							165							51
1.037	0.95505																	3508	1010							297							809
2.089	2.04694																	15494	1011							2344							814
1.602	1.61707																	1292	1012							1707							654
1.862	1.83315																	4674	1013							11641							956
1.897	1.86045																	3345	1014							1807							6758
1.453	1.66856																	7686	1015							3411							2087
2.213	2.31473																	8379	1016							1551							571
2.163	2.22589																	11398	1017							2590							1268
2.339	2.21228																	10412	1018							1065							1302
2.304	2.2775																	4690	1019							517							447
2.376	2.39918																	12521	1020							4207							1367
2.004	1.88187																	4390	1021							24610							15320
2.332	2.22359																	2680	1022							15932							3962
1.263	1.26636																	2653	1023							2957							636
2.328	2.13134																	7734	1024							2383							2466
2.151	1.97231																	7651	1025							735							910
1.81	1.788																	12552	1026							6142							1042
1.545	1.61303																	1668	1027							21031							51572
1.356	1.45925																	1648	1028							32							167
1.96	2.09132																	964	1029							1526							19087
1.952	1.96963																	18853	1030							8772							2819
1.912	1.88854																	33891	1031							11396							2874
1.704	1.6681																	936	1032							12							48
1.987	1.94723																	1008	1033							8653							7065
1.267	1.45846																	4761	1034							895							1206
2.302	2.29418																	210	1035							2430							2656
2.209	1.96405																	35344	1036							15271							5902
1.132	1.04698																	9611	1037							15549							6351
1.84	1.77116																	19653	1038							24768							6813
1.535	1.66926																	8550	1039							2998							1220
1.944	2.01451																	3392	1040							1203							259
2.531	2.55448																	4293	1041							2252							1039
1.203	1.37819																	66997	1042							31368							8948
2.437	2.31282																	25677	1043							8689							3676
2.156	2.2297																	21401	1044							11643							3317
1.986	1.92028																	125	1045							29255							38744
1.343	1.5223																	17902	1046							6697							19297
2.072	1.89901																	193	1047							2418							4566
2.236	2.18109																	12314	1048							10431							3072
2.528	2.49359																	975	1049							11521							50549
2.172	2.19901																	7892	1050							2456							1963
2.146	2.13508																	3333	1051							12179							29566
1.237	1.43286																	2723	1052							1897							467
1.438	1.45392																	980	1053							3453							10573
1.629	1.69923																	2403	1054							3898							715
2.161	2.08633																	687	1055							497							977
2.117	2.07512																	2608	1056							764							266
1.74	1.74766																	1137	1057							2730							1368
1.484	1.4282																	95014	1058							50286							12832
1.598	1.58476																	1228	1059							1413							5807
2.086	1.93642																	10066	1060							2534							510
1.214	1.46432																	2580	1061							1947							591
2.254	2.20469																	4893	1062							2360							475
2.212	2.12252																	6140	1063							1191							2900
1.235	1.49809																	6399	1064							661							330
1.109	1.16593																	2623	1065							772							160
1.243	1.42637																	562	1066							2684							1937
1.339	1.41505																	25833	1067							6941							2126
1.841	1.72284																	1614	1068							858							203
2.535	2.60119																	403	1069							1135							3660
2.478	2.40945																	2756	1070							11419							3573
1.174	1.27365																	540	1071							3994							24554
1.582	1.66139																	74	1072							1012							14102
1.038	0.93946																	9671	1073							1608							568
1.093	1.11656																	328	1074							8649							34774
1.581	1.46826																	532	1075							8894							23861
2.439	2.53114																	2382	1076							2045							530
1.105	1.31643																	865	1077							990							3739
2.492	2.23084																	1634	1078							1424							399
1.641	1.5409																	3408	1079							2323							6010
1.369	1.50553																	13449	1080							2976							1344
1.716	1.78814																	13642	1081							13677							2191
1.897	1.7728																	10183	1082							534							908
1.485	1.60799																	1640	1083							5026							4947
1.888	1.75302																	855	1084							7471							9896
1.581	1.71713																	1613	1085							4373							1468
1.48	1.46652																	4250	1086							5662							22662
2.124	1.97678																	829	1087							1540							4046
1.582	1.62952																	1938	1088							5227							27585
1.204	1.18323																	4143	1089							7211							994
2.097	2.04247																	10826	1090							6116							3437
1.873	1.87466																	1394	1091							658							4077
1.266	1.36611																	4966	1092							2319							512
2.307	1.98628																	1445	1093							4717							1735
2.147	2.21556																	6901	1094							487							626
1.091	1.07269																	8086	1095							3893							1845
1.947	1.89404																	3450	1096							3684							19514
1.713	1.83839																	234	1097							692							2249
1.658	1.72214																	790	1098							512							1488
1.785	1.59471																	1105	1099							8265							30336
1.113	1.2061																	5938	1100							1622							339
2.158	2.09324																	17875	1101							9835							5843
2.292	2.35309																	7914	1102							12491							31642
2.441	2.4267																	1662	1103							395							644
2.111	2.05327																	186	1104							4171							27283
2.489	2.57991																	6848	1105							2736							915
1.984	1.97381																	2484	1106							110							281
2.269	2.30498																	476	1107							234							406
1.884	1.83097																	2832	1108							2426							270
2.072	1.94841																	7123	1109							11490							27644
1.878	1.85621																	1669	1110							4734							247
2.297	2.28915																	839	1111							3583							466
1.366	1.475																	26	1112							447							405
2.446	2.36753																	33618	1113							3673							3462
1.838	1.81125																	2913	1114							1708							218
2.218	1.99999																	4898	1115							6056							26887
2.197	2.09682																	2006	1116							5677							2085
2.464	2.54512																	5052	1117							415							448
1.497	1.61235																	89	1118							4740							22529
2.689	2.57255																	2884	1119							5457							2684
2.171	2.27823																	4349	1120							1534							5835
1.397	1.482																	796	1121							21726							7780
1.622	1.66019																	2671	1122							7403							2494
2.151	2.09627																	15692	1123							7107							7277
1.903	1.80278																	23254	1124							3803							2392
1.754	1.85529																	8608	1125							3500							4983
2.069	2.03161																	249	1126							485							235
2.108	2.20475																	6931	1127							9825							3117
2.593	2.42318																	604	1128							346							24
1.749	1.76081																	6345	1129							8214							3613
2.358	2.29309																	58	1130							4557							10871
1.295	1.47045																	15735	1131							6773							3338
1.146	1.17454																	117	1132							1							2
1.172	1.31249																	4393	1133							7084							28610
1.702	1.66707																	15793	1134							6335							1974
1.126	1.23405																	7855	1135							14729							1546
2.376	2.26866																	143	1136							7613							28412
1.561	1.68032																	5693	1137							501							1059
1.521	1.54908																	11055	1138							1509							1098
1.071	1.14834																	21990	1139							25303							4377
1.888	1.81525																	387	1140							2858							8392
2.107	2.12085																	866	1141							2275							5286
1.893	1.81172																	3851	1142							434							251
1.468	1.54812																	182	1143							851							15
2.629	2.57535																	925	1144							5720							2069
1.498	1.51877																	2242	1145							7045							4825
1.115	1.15681																	5018	1146							9556							10284
2.314	2.14653																	5019	1147							25934							5836
2.192	2.14423																	6695	1148							3593							556
1.674	1.66953																	8214	1149							3455							3567
1.499	1.73391																	251	1150							60							35
1.436	1.67095																	1639	1151							15918							12412
2.062	2.15999																	10509	1152							673							892
1.762	1.81871																	309	1153							7							11
2.209	2.10023																	14	1154							5737							30609
1.085	0.86415																	470	1155							2200							12012
1.951	1.86159																	2972	1156							15419							4986
1.074	1.0201																	7574	1157							10882							999
2.054	2.00568																	1899	1158							15533							7454
1.641	1.6746																	10550	1159							1798							828
1.7	1.74583																	123	1160							1436							1212
1.5	1.70347																	112	1161							9614							30322
2.23	2.18574																	4929	1162							6189							2317
1.949	1.90147																	2909	1163							12092							10353
2.132	2.23471																	12230	1164							1716							950
1.993	2.01925																	2911	1165							15073							9334
1.194	1.26197																	44143	1166							43712							8723
2.409	2.34574																	3629	1167							13346							27011
1.111	1.17447																	901	1168							1945							20551
1.603	1.41973																	1298	1169							5257							9538
2.551	2.63141																	1098	1170							3951							20184
2.214	2.04224																	9122	1171							1755							2057
1.993	2.08763																	9127	1172							4059							1128
1.741	1.81145																	15860	1173							8643							31821
1.563	1.51277																	7943	1174							660							470
1.165	1.26477																	17	1175							449							1205
2.118	1.92044																	1449	1176							1882							438
2.217	2.10945																	3945	1177							203							365
1.273	1.37575																	3321	1178							7671							8226
2.126	1.9388																	1021	1179							25							54
1.99	1.91031																	608	1180							307							3040
1.254	1.35434																	591	1181							6451							28011
2.13	2.0211																	11542	1182							8551							6480
1.783	1.67673																	5796	1183							5768							3221
1.647	1.42835																	1026	1184							801							33
1.247	1.37645																	1168	1185							1441							766
1.079	1.1762																	248	1186							1669							3787
1.978	1.91402																	23699	1187							13858							5205
1.42	1.50619																	33041	1188							7169							3443
2.096	2.13997																	6347	1189							1506							1562
2.052	1.9104																	4447	1190							8219							1390
1.638	1.67049																	18387	1191							16491							2360
1.774	1.71905																	7025	1192							182							775
1.654	1.64693																	961	1193							9147							5572
2.035	2.08497																	3592	1194							5422							491
1.888	1.6207																	493	1195							7229							31211
2.531	2.28443																	2171	1196							1643							2040
1.776	1.81024																	21183	1197							8780							1997
2.249	2.15241																	1209	1198							2274							21776
1.863	1.85603																	4713	1199							5024							2066
2.285	2.25304																	4234	1200							1993							1160
1.711	1.69936																	658	1201							766							13431
1.74	1.79501																	3040	1202							8606							8484
1.963	1.72825																	4255	1203							16028							10015
1.705	1.74753																	3575	1204							6121							6201
1.546	1.60186																	13159	1205							7853							3339
2.434	2.40718																	13567	1206							3152							1152
2.193	2.17633																	4444	1207							5268							20333
1.214	1.24743																	6693	1208							872							1407
2.483	2.36511																	5458	1209							1674							4325
2.349	2.25212																	656	1210							49							45
1.694	1.7286																	246	1211							1930							2516
1.765	1.70934																	3421	1212							1110							258
1.717	1.87366																	5479	1213							6793							8004
2.465	2.25135																	16314	1214							11649							8495
1.524	1.60716																	8541	1215							10625							4692
1.818	1.89712																	247	1216							706							245
2.22	2.05077																	5280	1217							11143							14306
1.757	1.90072																	1308	1218							10889							5425
2.038	2.02448																	641	1219							5668							24643
2.017	2.09898																	3778	1220							11687							18425
1.676	1.60715																	2237	1221							1054							867
1.333	1.46593																	29719	1222							11045							4420
1.199	1.29922																	716	1223							29327							61162
1.986	1.96673																	33095	1224							8656							4117
1.271	1.30941																	290	1225							1670							606
2.103	1.97308																	34440	1226							6922							6122
2.309	2.42066																	8727	1227							4178							1631
1.715	1.6875																	1142	1228							241							195
2.276	2.28851																	5394	1229							248							379
1.511	1.57986																	6315	1230							9733							1501
1.786	1.63722																	490	1231							358							146
1.871	1.76081																	38156	1232							5976							4759
2.373	2.46013																	5418	1233							1867							1909
2.127	1.94523																	6569	1234							938							890
1.294	1.56722																	2940	1235							9205							25282
1.972	1.75338																	304	1236							93							79
1.151	1.26387																	18772	1237							13852							4648
2.368	2.47653																	11018	1238							1892							2296
2.544	2.51159																	3530	1239							677							380
2.382	2.56465																	1215	1240							42							293
2.277	2.33156																	7432	1241							8244							5696
2.023	2.00641																	1472	1242							3498							131
1.812	1.70794																	8702	1243							12584							10163
2.053	1.84048																	18802	1244							28218							2538
1.18	1.29779																	159	1245							1058							19696
2.054	1.91766																	2297	1246							245							98
1.209	1.45785																	4589	1247							1306							558
1.125	1.33732																	6387	1248							14471							34704
2.254	2.11744																	47114	1249							22143							5517
1.926	1.82236																	179	1250							2633							2247
2.059	1.97996																	2703	1251							5814							1020
1.249	1.35306																	421	1252							20071							5646
1.302	1.49433																	2276	1253							3120							21104
2.482	2.46784																	33275	1254							30955							4026
2.139	2.09229																	4202	1255							3011							1461
1.316	1.53682																	946	1256							20440							18565
2.035	1.91205																	11220	1257							2696							1855
1.185	1.25559																	5293	1258							15698							16123
2.055	2.00104																	95916	1259							68759							14781
1.716	1.50819																	190	1260							5360							27442
1.241	1.42039																	300	1261							8521							13519
1.052	0.90124																	1644	1262							1756							8135
2.397	2.30625																	6433	1263							25028							45166
1.396	1.54355																	289	1264							102							2255
1.141	1.24185																	69	1265							6347							5701
2.17	2.19326																	3191	1266							1844							1384
2.059	2.01323																	9215	1267							1112							527
1.931	1.98646																	973	1268							21204							42179
2.207	2.08224																	10069	1269							19127							39329
2.464	2.38392																	2712	1270							3094							3464
2.066	2.11978																	19495	1271							2958							1357
1.735	1.86973																	6637	1272							1946							562
2.52	2.4976																	24365	1273							10990							1946
1.404	1.53506																	23715	1274							31116							8718
1.835	1.8583																	981	1275							5416							3060
1.096	1.15123																	3231	1276							4027							2331
1.709	1.6092																	7884	1277							5386							4503
1.921	1.85756																	6529	1278							11580							29428
1.937	2.07422																	1325	1279							1004							105
1.081	1.16246																	1446	1280							5260							8792
1.897	1.89657																	3881	1281							3561							920
1.875	1.79512																	9013	1282							2142							1577
1.751	1.65127																	16153	1283							15365							6239
1.212	1.31725																	2758	1284							612							2108
2.248	2.22813																	1152	1285							161							55
1.911	1.98504																	6729	1286							3578							623
2.142	2.10973																	105	1287							12843							24908
1.585	1.68617																	992	1288							5776							28129
1.438	1.6003																	2136	1289							176							353
2.119	2.06478																	7973	1290							12307							31299
2.253	2.1511																	563	1291							1099							500
2.245	2.00073																	306	1292							664							7078
2.727	2.66018																	20589	1293							25378							4726
1.409	1.58468																	2817	1294							2482							368
1.224	1.39416																	8875	1295							18872							31807
2.758	2.7062																	1470	1296							3876							3027
1.943	1.80636																	13078	1297							442							913
1.4	1.40623																	537	1298							2291							732
1.267	1.55176																	33660	1299							11834							5729
2.325	2.35215																	1831	1300							22512							33201
1.844	1.90411																	310	1301							451							2073
2.179	2.38947																	2907	1302							3246							14582
1.899	1.83239																	4031	1303							4338							9507
2.377	2.38909																	15005	1304							18499							4289
1.824	1.59138																	1087	1305							7085							18043
2.158	2.08858																	10542	1306							16169							5519
2.412	2.31176																	19233	1307							6837							4995
1.221	1.34491																	10336	1308							30615							28821
2.097	1.94531																	445	1309							7289							11195
1.383	1.54475																	173	1310							2552							20589
1.242	1.3903																	14898	1311							3947							4347
2.585	2.68498																	3950	1312							981							1353
2.103	2.00336																	55	1313							214							8069
1.223	1.47556																	6679	1314							13004							16857
1.616	1.68247																	923	1315							7771							38740
2.586	2.66569																	9599	1316							3926							3467
1.366	1.564																	3583	1317							2335							6390
1.212	1.30656																	571	1318							339							4177
1.349	1.45956																	10733	1319							28005							27367
2.196	2.17882																	441	1320							548							15263
1.849	1.86618																	1015	1321							11965							33794
2.258	2.28605																	2024	1322							486							396
2.418	2.31764																	6697	1323							4054							23135
2.326	2.26427																	30502	1324							15136							3767
2.236	2.24941																	27644	1325							4823							2907
2.215	2.2236																	2958	1326							15298							22299
2.11	2.04254																	99	1327							9670							40955
2.096	1.98801																	5811	1328							807							420
2.178	2.30376																	714	1329							10217							26265
1.091	1.19324																	14433	1330							7884							1699
1.811	1.75377																	202	1331							178							485
1.446	1.40217																	648	1332							526							99
2.437	2.27274																	7023	1333							260							1211
2.313	2.36045																	1048	1334							7325							37096
1.143	1.19089																	13287	1335							8323							1106
1.768	1.72826																	4151	1336							8987							32309
1.154	1.29528																	150	1337							1738							23828
2.243	2.11611																	461	1338							755							824
1.999	1.95727																	634	1339							4779							1444
2.489	2.41244																	47	1340							4461							13814
2.118	2.08639																	9068	1341							30565							27251
1.628	1.69799																	5348	1342							1111							419
1.495	1.53456																	11876	1343							349							1633
2.381	2.33977																	584	1344							2669							22386
2.661	2.48282																	13343	1345							6295							3293
2.2	2.1147																	9727	1346							2755							2121
1.449	1.5995																	13482	1347							32774							4950
2.271	2.1834																	15274	1348							14479							2728
2.201	2.07383																	276	1349							175							851
1.249	1.20379																	24965	1350							4664							2309
2.422	2.39316																	1922	1351							2421							5251
2.071	2.21448																	4196	1352							5012							20946
1.615	1.64921																	17288	1353							12037							10406
2.391	2.4055																	20978	1354							20612							4190
1.586	1.72793																	34041	1355							23698							4939
2.114	2.04409																	1129	1356							9521							23761
1.902	1.75235																	2308	1357							23247							49921
1.789	1.84653																	2278	1358							326							554
2.622	2.65998																	2576	1359							12104							14490
1.127	1.22377																	281	1360							580							694
1.689	1.68876																	14592	1361							6583							2232
1.814	1.69392																	106	1362							12600							43327
2.093	1.90611																	474	1363							7151							34359
1.81	1.75045																	25032	1364							2848							2051
1.542	1.65937																	601	1365							7626							13383
1.337	1.27959																	6876	1366							565							1499
1.289	1.38918																	6879	1367							4146							3204
2.051	2.0094																	10143	1368							2287							2082
1.849	1.84714																	835	1369							3277							22793
1.147	1.17384																	2117	1370							944							174
1.757	1.71898																	5027	1371							29226							31563
2.543	2.36772																	15224	1372							8008							3606
1.884	1.88569																	14193	1373							4099							3061
1.482	1.57957																	6893	1374							10071							13292
2.541	2.31039																	2358	1375							3934							3984
2.099	1.98255																	1110	1376							718							2781
2.531	2.56697																	3875	1377							267							400
1.876	1.71666																	4133	1378							2611							1688
1.443	1.69983																	22347	1379							3908							1502
1.563	1.56684																	491	1380							2472							2096
2.24	2.21303																	17385	1381							20555							3197
2.124	2.10926																	7741	1382							726							578
1.991	1.93432																	720	1383							20871							13603
1.546	1.64595																	6920	1384							24208							33515
1.415	1.5157																	65	1385							1290							9612
2.145	2.11784																	7	1386							1687							5964
1.635	1.66098																	24509	1387							16069							10233
1.849	1.84714																	1561	1388							10325							31535
2.062	2.07769																	420	1389							4549							19936
1.278	1.57944																	1191	1390							4961							4491
2.27	2.31418																	482	1391							77							28
2.092	1.94891																	1466	1392							2872							3392
1.061	1.11286																	6022	1393							723							482
2.322	2.20853																	4306	1394							3477							21414
1.713	1.7466																	1380	1395							780							170
1.2	1.29129																	1573	1396							10927							14324
2.264	2.08106																	5958	1397							2682							1446
1.152	1.08051																	16867	1398							2570							1150
2.171	2.07631																	6123	1399							2361							1433
2.006	1.91781																	5141	1400							6160							13096
1.468	1.66378																	2226	1401							2130							9808
2.49	2.55487																	301	1402							1627							16337
2.125	2.2294																	10816	1403							45614							11674
1.448	1.62342																	2571	1404							313							698
2.065	1.94371																	225	1405							5345							6397
1.439	1.59424																	5178	1406							22776							20277
2.103	1.97962																	307	1407							11230							28495
1.909	1.71565																	2014	1408							10926							27210
1.9	1.88431																	6188	1409							11673							5747
1.194	1.29028																	8191	1410							14032							3128
1.23	1.43776																	2115	1411							2989							6401
2.546	2.54394																	23831	1412							6280							2388
2.429	2.32868																	11236	1413							28802							34737
2.187	2.08678																	34438	1414							15215							4818
1.595	1.56976																	1658	1415							5908							3906
2.117	1.97716																	5555	1416							31333							22835
1.7	1.82283																	12927	1417							29374							42428
2.373	2.29961																	8548	1418							14064							16031
1.597	1.61031																	63356	1419							36143							9304
1.213	1.43218																	5781	1420							4719							3280
2.279	2.14339																	3403	1421							5078							8327
1.85	1.8278																	3461	1422							423							140
1.943	1.80936																	104	1423							1280							2527
2.436	2.3578																	3410	1424							15004							12914
2.156	2.07118																	1530	1425							5832							20282
1.879	1.82151																	11071	1426							10730							3714
1.147	1.1619																	29503	1427							15730							3509
1.234	1.41698																	7361	1428							12361							22178
1.779	1.71046																	617	1429							11049							33995
2.019	1.8681																	496	1430							17017							17636
1.594	1.63164																	783	1431							133							114
1.391	1.57068																	979	1432							14369							12006
2.468	2.35293																	639	1433							421							133
1.839	1.93866																	534	1434							9345							3831
2.444	2.30492																	1400	1435							885							538
2.268	2.14952																	9739	1436							4947							3734
2.616	2.6921																	2306	1437							11945							4027
2.262	2.18082																	7413	1438							10168							28847
2.13	1.98769																	2451	1439							45619							62019
1.841	1.86246																	9758	1440							7005							1425
2.334	2.46812																	5720	1441							1242							264
1.209	1.33216																	397	1442							331							60
1.198	1.22438																	5113	1443							5563							7070
2.24	2.19746																	1512	1444							749							5350
2.115	2.23523																	1920	1445							2577							360
1.071	1.1058																	1425	1446							2088							23203
1.937	1.7771																	1426	1447							10984							40106
2.1	2.0762																	4867	1448							419							1064
2.114	2.01184																	212	1449							1324							14585
2.333	2.33383																	128	1450							103							2555
1.758	1.58808																	25010	1451							23850							13069
2.142	2.12847																	6209	1452							5149							25477
1.966	1.86174																	34968	1453							13491							5299
1.498	1.64901																	121	1454							6763							28041
2.38	2.3339																	8734	1455							1761							3316
2.234	2.23246																	2705	1456							2186							228
1.848	1.80506																	66	1457							2530							6113
2.209	2.06318																	425	1458							25831							48719
1.417	1.52992																	821	1459							374							1065
2.635	2.49454																	4677	1460							935							253
2.136	2.1701																	18185	1461							20712							7330
2.629	2.70518																	3754	1462							1606							4147
2.424	2.37844																	8584	1463							2075							1447
2.671	2.69406																	1752	1464							2886							464
2.106	2.04173																	427	1465							4081							359
1.182	1.34805																	10825	1466							1568							4771
1.19	1.28181																	733	1467							1998							8879
2.04	2.07136																	23031	1468							4064							2137
2.01	2.06691																	16385	1469							705							973
1.414	1.50968																	686	1470							252							422
2.376	2.22419																	5420	1471							4712							1000
2.065	1.91044																	75	1472							171							426
1.621	1.55057																	9830	1473							8385							3143
2.205	2.14959																	4591	1474							2556							15689
2.032	2.05255																	3335	1475							2483							6308
2.272	2.29457																	15941	1476							6413							3215
2.11	2.2103																	577	1477							4022							4404
1.17	1.32212																	5812	1478							14599							14858
2.248	2.20974																	2944	1479							7900							7164
2.11	1.96275																	14888	1480							17398							9455
2.072	1.93985																	338	1481							5713							29820
1.492	1.59579																	1887	1482							12945							43615
1.063	1.10245																	129	1483							1276							8634
2.506	2.45127																	17458	1484							6655							1288
2.116	2.06574																	424	1485							183							2472
1.924	1.78729																	625	1486							951							575
1.359	1.44277																	1207	1487							15702							35266
2.013	1.89526																	937	1488							746							188
1.971	1.63736																	3117	1489							7329							13734
1.244	1.36958																	825	1490							6027							6833
1.231	1.28916																	2414	1491							3820							25147
1.821	1.54855																	14230	1492							4239							3218
1.207	1.38494																	1225	1493							26021							11172
1.823	1.7474																	1798	1494							556							395
1.951	1.70895																	4428	1495							8075							13634
1.724	1.6991																	4664	1496							4111							8063
2.024	1.93265																	1537	1497							6760							30670
1.505	1.54713																	2761	1498							1696							9567
2.253	2.37316																	7613	1499							1010							435
1.66	1.69781																	1219	1500							13123							39675
2.309	2.29592																	8257	1501							1326							370
2.095	1.99815																	4520	1502							40668							20432
1.524	1.54301																	4282	1503							3952							802
1.789	1.9305																	1521	1504							9390							4800
1.145	1.21879																	9677	1505							5774							983
1.982	1.90686																	692	1506							2240							1829
2.098	1.94928																	327	1507							3958							392
2.085	1.95897																	958	1508							177							2074
2.143	2.07542																	16123	1509							3358							3539
1.992	1.93347																	1065	1510							6678							1969
1.749	1.66195																	11403	1511							30758							6735
1.53	1.51492																	786	1512							1143							804
2.261	1.97389																	886	1513							1877							332
1.409	1.57546																	2570	1514							1160							672
1.097	1.07423																	16167	1515							4907							5276
2.245	2.22477																	242	1516							6469							34499
1.729	1.78108																	1936	1517							8320							19107
2.017	1.97892																	4329	1518							694							687
2.239	2.08454																	1358	1519							1192							6634
1.211	1.42825																	3998	1520							1521							1107
1.882	1.89548																	359	1521							38405							62598
2.458	2.54817																	134	1522							8570							47829
1.678	1.75338																	3722	1523							101							175
2.568	2.64313																	22774	1524							19301							8859
1.9	1.93892																	2357	1525							8239							6225
1.708	1.69384																	6349	1526							18916							10451
2.543	2.4391																	2133	1527							1118							9273
1.228	1.21709																	1531	1528							18672							4887
2.094	2.07949																	2655	1529							11315							33934
2.62	2.75359																	366	1530							19765							27658
1.447	1.56339																	3487	1531							255							716
1.596	1.65306																	7829	1532							5986							7748
1.807	1.74349																	2249	1533							31508							31650
1.33	1.48127																	14469	1534							15915							2024
1.234	1.3839																	35291	1535							22898							8344
2.115	2.01438																	703	1536							12020							33371
1.797	1.78427																	38843	1537							20805							4460
1.7	1.66174																	12	1538							2614							25371
1.647	1.63918																	265	1539							126							20
1.851	1.78691																	1525	1540							1447							1170
1.356	1.55275																	3393	1541							3766							1134
1.093	1.12705																	1163	1542							3574							2536
2.29	2.19952																	145	1543							846							6450
1.3	1.51367																	39	1544							2878							6540
1.884	1.90004																	2885	1545							1124							797
1.614	1.67725																	3966	1546							12073							9351
1.179	1.32706																	4695	1547							1912							542
1.586	1.64018																	4077	1548							6226							2415
2.211	2.03529																	1833	1549							13098							31104
1.947	1.98527																	204	1550							2060							4647
2.102	1.89023																	46866	1551							45932							9771
1.993	1.92025																	832	1552							28461							6526
1.409	1.58768																	4039	1553							19260							7188
1.14	1.2954																	22224	1554							29461							4513
1.866	1.81501																	12013	1555							3145							2990
2.136	2.06933																	26318	1556							4379							2424
1.282	1.53232																	2521	1557							2139							189
1.764	1.77231																	7672	1558							8089							14572
1.959	1.88877																	1626	1559							11512							28697
2.56	2.57175																	4684	1560							9948							34259
1.52	1.61605																	6717	1561							4884							1810
1.192	1.37866																	1293	1562							4636							14567
2.789	2.68984																	5757	1563							530							1405
1.393	1.55988																	4238	1564							1288							231
2.107	1.9442																	16496	1565							7139							5596
1.798	1.84847																	1362	1566							328							236
2.376	2.26951																	6198	1567							347							408
2.456	2.42535																	3127	1568							3817							6020
1.453	1.46763																	3563	1569							1850							8051
1.32	1.3512																	520	1570							145							112
1.081	1.22582																	26391	1571							6694							4443
1.825	1.84867																	2947	1572							1344							498
2.065	2.02601																	755	1573							4991							28927
1.74	1.55297																	1925	1574							69							222
1.476	1.5248																	17993	1575							7175							1782
1.181	1.34573																	2229	1576							506							132
1.77	1.77101																	2956	1577							1346							862
1.231	1.43975																	760	1578							7505							28329
2.147	2.18117																	2231	1579							4896							17973
2.517	2.46423																	4919	1580							1403							923
1.545	1.60507																	35560	1581							24750							9761
1.923	1.90231																	3507	1582							7258							944
1.838	1.82227																	8982	1583							7053							5825
1.496	1.64311																	8051	1584							17325							16875
1.203	1.24967																	2685	1585							2236							1436
2.028	1.92813																	1962	1586							2660							4328
1.581	1.62225																	2370	1587							390							852
1.429	1.6121																	4090	1588							8605							1127
1.645	1.65416																	4150	1589							22389							28341
1.198	1.39413																	11323	1590							767							1195
1.191	1.25719																	10513	1591							1117							1513
1.748	1.73376																	1804	1592							1954							1498
1.944	2.02309																	743	1593							4427							1714
2.246	2.2143																	391	1594							5546							27056
1.603	1.73858																	1910	1595							16648							12263
1.909	1.78535																	2962	1596							9917							7713
2.007	1.80716																	1888	1597							2719							2155
2.198	2.2393																	124	1598							1395							108
2.072	1.94867																	1061	1599							893							10884
1.624	1.80365																	22446	1600							17425							2525
2.017	1.87156																	367	1601							1408							136
1.938	1.7794																	155	1602							2545							6216
2.405	2.51311																	13971	1603							3554							4478
1.46	1.54161																	1450	1604							631							319
2.374	2.28765																	10351	1605							11538							33364
2.063	2.03797																	19343	1606							1961							1512
2.026	1.97224																	1453	1607							316							690
2.025	2.06934																	1689	1608							3384							4017
2.207	2.07668																	4028	1609							1866							887
2.165	2.1362																	4763	1610							9792							26973
1.081	1.1813																	830	1611							562							1867
1.549	1.60323																	116	1612							1905							20657
1.293	1.31787																	14024	1613							16387							16007
2.17	2.18942																	1077	1614							1355							472
1.802	1.84024																	2339	1615							11917							21633
2.315	2.29329																	7555	1616							28359							37265
2.154	2.22301																	12187	1617							12364							2263
1.459	1.66806																	72	1618							427							6912
1.045	0.93576																	390	1619							159							255
1.305	1.4151																	1043	1620							20							158
2.399	2.47541																	21173	1621							1555							2197
2.159	2.17003																	91	1622							11437							43644
2.361	2.3201																	3747	1623							2044							314
2.243	2.17167																	39395	1624							18648							5842
2.356	2.09221																	1930	1625							4152							5680
2.27	2.31904																	163	1626							3903							32855
2.257	2.19809																	16186	1627							2437							1583
1.986	2.10116																	1160	1628							1680							1565
1.048	0.88783																	3079	1629							2305							4711
1.229	1.2371																	1448	1630							16004							27076
1.614	1.69037																	3719	1631							3757							24976
1.296	1.51732																	3409	1632							129							196
1.687	1.50265																	177	1633							6215							22396
2.21	2.25231																	868	1634							6483							18722
1.216	1.24172																	7369	1635							14059							12473
2.341	2.33167																	1192	1636							3388							234
2.262	2.28607																	21260	1637							26840							3947
1.969	1.91934																	10184	1638							1239							526
2.351	2.48143																	735	1639							218							249
1.305	1.52812																	2355	1640							10523							33606
2.529	2.48975																	1779	1641							19060							35583
2.078	2.09576																	566	1642							92							25
1.982	1.84922																	24	1643							771							9711
1.506	1.58028																	1610	1644							4044							2017
1.825	1.66118																	2040	1645							1297							3521
1.606	1.63349																	5545	1646							1890							1214
1.73	1.78746																	556	1647							3941							1010
1.014	0.86367																	1003	1648							4244							23143
2.063	1.88541																	169	1649							13040							49938
1.957	1.78733																	10686	1650							8166							1264
1.697	1.82918																	6064	1651							459							579
1.099	1.14482																	5046	1652							12355							12571
1.956	1.81378																	3520	1653							6886							779
1.193	1.46141																	49748	1654							11693							6349
2.422	2.36708																	1529	1655							12463							6375
2.271	2.09698																	1507	1656							9590							6805
2.223	2.32815																	11287	1657							1238							2099
2.113	2.09182																	2668	1658							1881							428
2.058	2.07573																	2904	1659							26767							36575
1.86	1.73059																	6457	1660							15904							33320
1.866	1.84033																	7151	1661							5305							1727
1.114	1.12876																	4069	1662							2864							473
2.295	2.28414																	1856	1663							2076							1420
1.356	1.48381																	724	1664							3923							5472
1.68	1.72007																	2081	1665							7843							9815
2.022	1.72735																	2082	1666							515							183
1.725	1.77266																	2015	1667							22435							12901
1.202	1.35002																	2016	1668							43272							36086
1.144	1.17168																	222	1669							9453							16467
1.88	1.92576																	10871	1670							2093							1398
1.956	1.80584																	2338	1671							1246							219
2.069	1.92369																	8126	1672							9022							26372
1.34	1.50314																	1135	1673							1929							3925
2.75	2.82477																	3232	1674							2123							14498
2.014	2.13906																	922	1675							141							78
1.793	1.88406																	11351	1676							6691							10064
1.987	1.97521																	3510	1677							385							165
1.108	1.10109																	2722	1678							5321							5864
1.122	1.13789																	2971	1679							502							194
1.759	1.79821																	9092	1680							3932							2596
1.609	1.52769																	539	1681							10343							32175
2.524	2.51341																	4615	1682							38439							13521
2.184	2.04481																	1881	1683							1747							2227
2.162	2.12514																	4987	1684							1181							540
1.93	1.81002																	1489	1685							109							214
2.715	2.82325																	3827	1686							7823							14189
2.16	2.03593																	17285	1687							6349							8655
2.257	2.17548																	12370	1688							2580							2441
1.585	1.77434																	824	1689							3338							1914
2.108	2.05775																	10938	1690							6388							3531
2.224	2.18482																	5454	1691							1626							5033
2.228	2.24242																	6850	1692							19041							42493
1.143	1.31248																	30044	1693							11936							5459
1.618	1.60442																	2966	1694							916							592
1.085	0.93001																	6255	1695							3414							4140
1.257	1.22337																	2152	1696							472							3361
1.53	1.57438																	7851	1697							46490							34073
1.439	1.63521																	6653	1698							4883							1387
1.783	1.73423																	3870	1699							10059							20978
2.14	2.18769																	1858	1700							1547							1588
1.973	1.93971																	2520	1701							4971							4768
2.294	2.07448																	5787	1702							24267							5488
2.378	2.35938																	1835	1703							296							161
1.999	1.94412																	6592	1704							19280							33112
2.605	2.47441																	6681	1705							1145							1045
1.87	1.78608																	3445	1706							5837							8130
2.419	2.52802																	23114	1707							19043							5587
1.726	1.74052																	30174	1708							9945							4660
2.024	1.95657																	37696	1709							20630							7271
2.016	1.99487																	2156	1710							17346							2815
1.34	1.27238																	5544	1711							1889							8563
1.236	1.30047																	2492	1712							3643							3230
2.366	2.3072																	7324	1713							2589							737
2.14	2.06839																	6119	1714							34173							6595
2.048	2.01724																	9852	1715							19279							38906
1.66	1.52965																	7183	1716							11368							5139
2.264	2.25443																	5501	1717							264							292
1.934	1.79186																	4459	1718							4017							6586
1.059	0.87194																	3482	1719							5241							1698
2.057	1.97522																	3058	1720							259							240
1.848	1.9312																	3296	1721							8087							1784
1.35	1.34908																	1814	1722							3935							907
1.939	1.92543																	2302	1723							2596							8111
1.191	1.35828																	1182	1724							116							308
2.092	2.09678																	13628	1725							3699							1023
1.794	1.77875																	1254	1726							7638							9205
1.645	1.67159																	15810	1727							2488							11784
2.081	2.17782																	2693	1728							1257							2371
1.556	1.66479																	3810	1729							8433							6502
1.137	1.289																	23265	1730							17338							4750
2.474	2.49698																	1495	1731							7142							35756
2.342	2.09749																	7736	1732							6628							2295
1.054	1.1405																	767	1733							2583							6594
2.879	2.86771																	4007	1734							1934							278
2.326	2.42645																	1195	1735							1196							1463
1.201	1.2879																	2498	1736							70617							41183
1.202	1.44793																	11690	1737							11714							9704
2.187	2.09711																	11212	1738							7767							4577
1.183	1.28088																	7270	1739							15425							26825
1.974	1.93942																	2217	1740							3362							1691
1.85	1.70389																	198	1741							1999							5102
1.748	1.57122																	574	1742							16650							46072
2.285	2.24608																	2092	1743							1177							454
2.051	1.96532																	2027	1744							707							5619
1.972	1.91772																	921	1745							11785							15134
1.264	1.36391																	4646	1746							3361							23354
2.047	2.00828																	379	1747							350							4536
2.346	2.44622																	12584	1748							32527							25418
1.13	1.06419																	874	1749							9296							26057
2.202	1.97736																	5884	1750							1515							1458
1.244	1.42217																	20161	1751							3452							3592
2.195	2.18111																	4849	1752							1702							2613
2.054	2.14869																	13016	1753							31670							25363
1.263	1.47448																	551	1754							11782							18031
1.225	1.45797																	2626	1755							15846							30247
2.506	2.58021																	15808	1756							7828							2299
1.175	1.08107																	16454	1757							14904							9071
1.576	1.71685																	17072	1758							27986							19388
1.44	1.70507																	8682	1759							3773							1523
2.094	2.15215																	254	1760							607							10009
1.754	1.78361																	2658	1761							9449							21898
2.117	2.11945																	10054	1762							6807							11107
2.033	1.96904																	17748	1763							7057							2003
2.628	2.59212																	1121	1764							4167							437
2.194	2.01923																	370	1765							21524							22433
1.933	1.80912																	3405	1766							5711							2926
2.185	2.27726																	20253	1767							2033							1586
2.163	1.97352																	722	1768							45							72
2.454	2.19776																	9887	1769							14127							13215
1.936	1.93238																	3324	1770							9358							24952
1.615	1.73479																	1221	1771							3142							6386
1.244	1.47887																	1332	1772							422							118
2.142	2.03086																	144	1773							614							19150
2.369	2.35939																	753	1774							5588							8746
1.223	1.45893																	3382	1775							3289							4882
1.103	1.31684																	7925	1776							3202							2916
1.628	1.69222																	15762	1777							783							1234
2.059	1.90568																	1541	1778							23646							36916
1.272	1.43862																	1929	1779							12513							53678
1.43	1.50925																	2631	1780							2522							760
2.12	2.31182																	945	1781							7738							25338
1.926	1.79359																	2887	1782							2293							722
1.8	1.73327																	17697	1783							12564							4580
1.923	2.00392																	860	1784							1308							176
1.565	1.62918																	6891	1785							16890							5809
2.325	2.40337																	2234	1786							7349							4897
2.039	1.90801																	2413	1787							16515							43956
2.257	2.35635																	3768	1788							1198							493
1.342	1.52112																	8796	1789							7498							2139
1.313	1.40364																	321	1790							11043							32390
2.129	2.12625																	8237	1791							2938							1716
2.285	2.2022																	9201	1792							1350							3268
2.111	2.191																	2279	1793							1052							895
1.63	1.53115																	330	1794							370							212
1.51	1.58458																	6321	1795							13710							9932
2.028	1.78939																	1637	1796							1740							5746
2.632	2.51541																	5177	1797							6913							7360
2.436	2.18826																	986	1798							4045							6590
1.148	1.26484																	399	1799							3703							12036
1.335	1.42413																	7663	1800							2821							1311
1.146	1.21367																	8021	1801							7549							2949
2.35	2.28609																	214	1802							2443							4028
1.828	1.77173																	480	1803							945							4725
1.713	1.74246																	576	1804							310							1143
1.182	1.23229																	2045	1805							2392							17547
2.2	1.94631																	2945	1806							1240							184
2.033	1.97084																	2734	1807							3753							2712
2.307	2.33099																	463	1808							114							1225
1.695	1.7322																	13133	1809							32310							2727
2.248	2.28375																	778	1810							1451							2151
2.124	2.17719																	272	1811							6465							29215
1.481	1.64205																	206	1812							20210							52206
1.255	1.21537																	414	1813							25276							35524
1.722	1.77502																	14802	1814							11441							2364
2.044	1.94268																	911	1815							6181							7697
1.347	1.46055																	19344	1816							7405							2646
1.621	1.65269																	2968	1817							2057							4437
1.969	1.99862																	7095	1818							34021							5324
1.582	1.69402																	1959	1819							638							1093
1.769	1.48565																	27897	1820							7930							2642
2.746	2.74233																	6714	1821							4477							1081
1.749	1.72649																	3503	1822							2105							551
1.664	1.54869																	6120	1823							1463							1767
1.559	1.47147																	6430	1824							14922							13922
2.503	2.5523																	4633	1825							3475							24295
2.436	2.29232																	7751	1826							1750							1356
1.973	1.88564																	10147	1827							6822							7714
2.315	2.11841																	2247	1828							341							197
1.097	1.06846																	11494	1829							5483							5144
1.923	1.80039																	12591	1830							2500							2826
1.247	1.40525																	3332	1831							13841							39441
2.136	2.13279																	6670	1832							7734							23876
1.28	1.21371																	3021	1833							5635							22526
1.158	1.19498																	794	1834							3873							1117
2.402	2.31581																	1060	1835							136							187
2.412	2.25878																	30906	1836							7469							2945
1.716	1.77668																	32097	1837							2118							3174
2.507	2.53575																	2009	1838							16731							46179
1.554	1.53697																	10195	1839							8076							6522
2.263	2.14764																	7805	1840							7207							924
1.709	1.66229																	11695	1841							24374							4131
2.256	2.43465																	858	1842							329							1690
1.465	1.59918																	17369	1843							4299							1636
2.463	2.41535																	40743	1844							18976							7876
2.192	2.01599																	135	1845							8531							11829
1.459	1.53768																	22945	1846							1935							1605
1.204	1.34024																	3194	1847							1265							1820
2.277	2.05023																	4814	1848							6022							9014
1.713	1.74878																	948	1849							2448							2807
1.228	1.16219																	18041	1850							12719							6278
2.061	2.1305																	2709	1851							11836							14845
1.5	1.48191																	1572	1852							13618							19720
2.202	2.34937																	18067	1853							2300							2914
2.092	2.03955																	3904	1854							4000							625
2.037	1.97849																	8860	1855							17688							3498
1.189	1.27292																	697	1856							927							453
2.134	2.13471																	27468	1857							20838							13109
2.218	2.17831																	3381	1858							969							4641
2.146	2.1418																	5673	1859							3467							2382
1.997	1.77891																	11381	1860							1224							7045
1.885	1.62618																	11646	1861							16016							3743
2.459	2.45876																	27483	1862							18415							7558
2.207	2.14329																	1005	1863							3975							23254
1.82	1.8782																	1441	1864							574							1844
2.519	2.41735																	2833	1865							3969							18220
2.157	2.0929																	4860	1866							6081							11161
1.656	1.69431																	2730	1867							10212							30500
1.789	1.808																	114	1868							4118							14060
2.359	2.61108																	3925	1869							1027							1053
1.881	1.73828																	5834	1870							6105							22439
1.669	1.71892																	517	1871							493							3397
1.497	1.60563																	1727	1872							429							141
2.179	2.09658																	3094	1873							653							1001
1.174	1.31172																	5135	1874							7646							2253
1.671	1.52746																	2877	1875							3875							998
1.113	0.97991																	20805	1876							3825							1507
1.226	1.16977																	2193	1877							799							430
1.896	1.95458																	1527	1878							14843							13308
1.588	1.68158																	1084	1879							6288							3689
2.319	2.07802																	4954	1880							3617							5282
2.124	2.13295																	2433	1881							24739							4841
1.808	1.85821																	565	1882							1705							1430
2.317	2.38609																	12816	1883							7398							1622
2.272	2.24228																	15387	1884							34993							31167
1.79	1.73531																	6306	1885							6378							4487
1.815	1.73867																	356	1886							10037							18913
1.586	1.45747																	13865	1887							5359							2595
2.093	1.90611																	845	1888							2827							329
1.796	1.82276																	5619	1889							3323							1658
1.834	1.67599																	7890	1890							4339							4548
2.502	2.56871																	6949	1891							1828							4422
1.958	2.00486																	5780	1892							10700							3744
1.995	1.88462																	419	1893							15001							55148
2.244	2.23048																	6124	1894							4475							18326
1.816	1.77748																	5642	1895							10018							23948
1.883	1.85751																	9309	1896							6061							1529
1.753	1.74497																	3145	1897							342							411
2.276	2.19695																	578	1898							9676							29333
1.49	1.43367																	3147	1899							3907							1490
1.377	1.36733																	303	1900							3055							25231
1.3	1.49359																	1384	1901							14683							46007
2.323	2.50139																	9116	1902							5617							1607
1.651	1.6752																	1092	1903							741							63
1.624	1.75223																	2121	1904							3459							27570
2.169	2.20353																	1828	1905							4254							490
1.711	1.74993																	4086	1906							45663							56848
2.28	2.14076																	9042	1907							6191							26034
2.425	2.32521																	6176	1908							1315							357
2.351	2.24693																	538	1909							16611							35941
1.924	1.91454																	41046	1910							11207							5118
2.139	2.19648																	9349	1911							4212							13484
1.1	1.33296																	862	1912							14735							2268
2.392	2.39708																	9358	1913							5421							11131
1.593	1.6303																	28399	1914							16341							3119
2.099	2.19922																	2899	1915							19943							2416
2.813	2.82576																	544	1916							20751							54068
2.234	2.11384																	18886	1917							2162							1308
1.253	1.37298																	12515	1918							4558							8047
1.277	1.30524																	16551	1919							13356							1741
1.388	1.47964																	15594	1920							40956							24879
1.067	0.90802																	8040	1921							4588							1142
1.331	1.47914																	2254	1922							3432							7413
1.493	1.68663																	56013	1923							12201							6461
2.746	2.72358																	316	1924							6415							37102
2.002	2.00876																	1790	1925							7486							27549
2.447	2.28794																	2478	1926							29211							28128
1.606	1.62502																	4363	1927							5039							2551
2.532	2.67067																	2516	1928							251							444
1.747	1.79064																	2545	1929							3004							10382
2.003	1.97657																	3214	1930							7690							9501
1.649	1.69766																	6191	1931							387							269
2.276	2.27865																	7979	1932							6566							2448
2.252	2.17318																	6867	1933							33921							8882
2.702	2.78411																	1676	1934							1387							1326
2.094	2.15756																	15382	1935							12929							9865
2.233	2.29371																	2181	1936							12462							47753
1.511	1.67721																	1523	1937							396							86
2.536	2.39174																	1291	1938							8898							49781
1.382	1.48277																	7997	1939							7909							13336
1.774	1.76466																	164	1940							1434							2502
1.314	1.44821																	1249	1941							611							3504
2.079	2.12616																	1851	1942							1141							1883
2.074	2.00619																	3236	1943							1513							565
1.828	1.79214																	3549	1944							1030							198
1.807	1.78902																	188	1945							19459							50933
1.741	1.57256																	2039	1946							131							199
1.434	1.49519																	1259	1947							3502							12054
1.622	1.71059																	20692	1948							5755							6327
2.022	1.935																	1941	1949							1090							758
2.443	2.55426																	702	1950							19291							51772
2.235	2.16599																	17016	1951							3054							11789
1.178	1.3161																	897	1952							1001							916
1.196	1.13503																	1553	1953							418							509
1.826	1.95341																	5855	1954							16555							29032
1.924	1.8695																	1891	1955							3395							15739
2.61	2.63417																	9297	1956							13554							5466
2.206	1.95752																	9310	1957							21069							44080
2.023	1.93453																	10744	1958							6000							6829
1.504	1.50006																	4872	1959							9327							1400
2.318	2.28457																	11676	1960							5403							992
1.966	1.88719																	3857	1961							880							617
1.79	1.70949																	12131	1962							7623							8290
2.373	2.30679																	6402	1963							6478							23571
2.831	2.79159																	6406	1964							8190							19865
2.011	1.99414																	2938	1965							18627							30914
2.468	2.55823																	464	1966							17733							41814
1.149	1.28766																	14052	1967							11248							18817
2.291	2.33945																	6615	1968							9794							6999
2.8	2.70437																	8397	1969							2001							4316
1.977	1.93953																	3614	1970							88							207
1.771	1.75359																	9632	1971							3335							6253
2.255	2.26816																	1889	1972							2355							1905
2.408	2.50775																	14496	1973							6803							4568
2.164	2.23033																	1892	1974							19273							18421
2.156	2.20221																	2508	1975							685							706
2.081	2.05853																	3511	1976							8106							13760
1.645	1.64596																	18273	1977							39252							18276
2.172	1.98675																	37970	1978							9401							4563
2.152	2.07396																	2719	1979							8157							14173
[truncated: 158,021 more rows]
[truncated: 5 more columns]

## Sheet: Figure 3
Source Data Figure 3
Fig.3b Dynamic frequency sweep of tetrapeptide hydrogels
	FVIY		WEFF		WKFF		WTIF		WVFY		IFYT
Angular frequency	Storage modulus	Loss modulus	Storage modulus	Loss modulus	Storage modulus	Loss modulus	Storage modulus	Loss modulus	Storage modulus	Loss modulus	Storage modulus	Loss modulus
628.319	709.734	239.242	17.2512	7.86542	3366.65	408.39	3548.12	148.232	986.72	247.16	150.453	22.4578
396.442	690.728	380.746	17.0545	7.54782	3132.21	494.685	3550.48	147.524	863.37	242.95	146.751	21.7256
250.138	818.437	357.509	17.1286	7.47943	3238.8	429.176	3551.62	147.679	987.09	211.49	145.247	22.0801
157.826	771.425	316.238	16.2607	5.1796	3196.44	379.536	3528.6	153.505	957.83	181.92	131.594	18.501
99.5818	731.535	295.768	15.4602	4.31771	3153.39	356.465	3506.54	167.778	940.87	177.61	121.756	21.0884
62.8319	703.009	261.419	15.4341	3.67645	3104.92	338.179	3482.27	175.819	918.27	152.25	122.228	14.2938
39.6442	679.706	236.451	14.2969	3.14515	3071.19	329.134	3603.23	162.042	904.75	152.51	120.607	15.4868
25.0138	664.801	214.869	13.9797	2.92769	3037.74	326.786	3575.99	144.964	889.76	144.77	117.618	16.4804
15.7826	652.722	199.096	13.4791	2.66589	3007.67	329.948	3551.62	136.635	885.81	142.73	115.052	16.3008
9.95818	643.129	185.779	13.0536	2.44514	2972.17	335.572	3528.6	130.854	681.87	150.8	112.09	15.5753
6.28319	636.305	177.647	12.656	2.28837	2935.66	344.86	3506.54	129.558	781.19	141.35	110.952	15.6241
3.96442	630.074	175.151	12.2293	2.13967	2887.75	352.247	3482.27	128.903	780.87	141.95	108.417	15.9159
2.50138	621.852	169.669	11.7424	2.00012	2836.98	371.221	3448.21	137.805	571.85	144.25	105.311	16.2983
1.57826	617.71	172.152	11.4954	1.88917	2787.42	389.482	3424.76	147.679	635.38	145.37	103.778	16.2046
0.99582	611.88	175.824	11.2529	1.84525	2741.12	410.539	3387.25	153.505	647.65	148.12	100.687	16.7587
0.62832	622.295	181.093	11.2182	1.78873	2666.59	418.87	3360.32	167.778	654.4	154.38	98.6571	17.4453
0.39644	628.434	192.694	11.3648	1.8585	2629.24	431.504	3332.63	175.819	667.55	161.29	94.9521	19.3179
0.25014	645.317	200.953	12.3094	1.62711	2616.2	505.472	3331.74	186.856	683.35	171.62	91.5252	19.4943
0.15783	667.908	213.605	13.6081	1.96304	2700.99	511.906	3327.79	198.31	686.37	180.24	88.5865	20.8762
0.09958	693.961	228.611	15.0627	2.68534	2653.99	536.051	3313.22	214.83	663.15	188.4	88.4136	21.5057
0.06283	727.437	242.166	15.8594	2.98314	2581.38	620.04	3301.39	234.306	718.37	210.03	82.5274	23.2275
Fig.3c FTIR spectra in the amide I region of tetrapeptide hydrogels
	FVIY	WEFF	WKFF	WTIF	WVFY	IFYT		Fig.3e Statistics and classification of morphologies obtained by TEM for hydrogel-forming tetrapeptides
Wavenumbers	Absorbance
1450.21	0.202768	0.0889694	0.120304	0.101143	0.0891335	0.0768276		fibre/rod	33
1450.69	0.201655	0.0894477	0.122881	0.101638	0.0899023	0.0768964		sheet	24
1451.17	0.20062	0.0901353	0.126046	0.102226	0.0908387	0.0770838		hybrid	13
1451.65	0.199636	0.0909881	0.129688	0.102871	0.0919157	0.0773875		aggregates	13
1452.14	0.198719	0.0919352	0.1336	0.103533	0.0930905	0.0777935		sphere/particle	12
1452.62	0.197916	0.0928892	0.13751	0.104181	0.0943121	0.0782761		needle	5
1453.1	0.197286	0.0937675	0.141141	0.104792	0.0955346	0.0788038
1453.58	0.19687	0.0945086	0.144272	0.105357	0.0967273	0.0793425
1454.06	0.196669	0.0950753	0.146752	0.105865	0.0978782	0.0798559
1454.55	0.196621	0.0954408	0.148461	0.106297	0.0989838	0.0802956
1455.03	0.196574	0.0955658	0.149238	0.106597	0.10003	0.0805862		Fig.3f Statistics and classification of morphologies obtained by TEM for non-hydrogel-forming tetrapeptides
1455.51	0.196253	0.0953756	0.148816	0.106658	0.100966	0.0806123
1455.99	0.195244	0.0947508	0.146839	0.106316	0.101673	0.0802244		aggregates	41
1456.47	0.193098	0.093568	0.143091	0.105408	0.101971	0.0793018		particle/sphere	15
1456.96	0.189667	0.0918198	0.137932	0.103918	0.101707	0.0778843		blank	4
1457.44	0.185401	0.0897162	0.132407	0.102094	0.100906	0.0762428		sheet	3
1457.92	0.181091	0.0875796	0.127603	0.100288	0.0997779	0.0747193		fibre	1
1458.4	0.177285	0.0856208	0.123952	0.0987131	0.0985388	0.0734963		hybrid	1
1458.88	0.174107	0.083877	0.1213	0.0973874	0.0972946	0.072569
1459.37	0.171463	0.0823001	0.119331	0.0962476	0.0960668	0.0718574
1459.85	0.169238	0.0808392	0.117803	0.0952375	0.0948557	0.0712897
1460.33	0.167355	0.0794639	0.116582	0.0943292	0.0936701	0.0708222
1460.81	0.165768	0.0781594	0.115594	0.0935121	0.0925275	0.0704316
1461.3	0.164434	0.0769133	0.114778	0.0927755	0.0914425	0.0701019
1461.78	0.163297	0.0757123	0.114062	0.0921003	0.0904176	0.0698181
1462.26	0.162287	0.0745419	0.113351	0.0914552	0.0894394	0.0695608
1462.74	0.161332	0.073395	0.112534	0.090803	0.0884834	0.0693076
1463.22	0.160374	0.0722823	0.111501	0.0901127	0.0875268	0.0690352
1463.71	0.159405	0.0712415	0.110172	0.0893775	0.0865665	0.0687254
1464.19	0.15848	0.0703338	0.108549	0.0886303	0.0856354	0.0683708
1464.67	0.157708	0.0696202	0.106734	0.0879399	0.084798	0.0679775
1465.15	0.157192	0.069129	0.104894	0.0873782	0.0841167	0.0675598
1465.63	0.156964	0.0688399	0.103181	0.0869796	0.0836126	0.0671317
1466.12	0.156966	0.068702	0.10167	0.0867287	0.0832551	0.0666998
1466.6	0.157097	0.068663	0.100363	0.0865807	0.082985	0.0662659
1467.08	0.157259	0.0686875	0.0992309	0.0864908	0.0827471	0.0658332
1467.56	0.157382	0.0687556	0.0982499	0.0864285	0.0825059	0.0654101
1468.05	0.157426	0.0688544	0.0974095	0.0863798	0.0822489	0.0650106
1468.53	0.157369	0.0689707	0.0967054	0.0863389	0.0819778	0.0646498
1469.01	0.157192	0.0690889	0.096128	0.0863003	0.0816978	0.0643401
1469.49	0.15686	0.0691955	0.095656	0.0862515	0.0814073	0.0640891
1469.97	0.156305	0.0692876	0.0952558	0.0861689	0.0810893	0.0638994
1470.46	0.155424	0.0693821	0.0948899	0.0860164	0.0807082	0.0637721
1470.94	0.154084	0.0695233	0.0945296	0.0857505	0.0802125	0.0637118
1471.42	0.152176	0.0697783	0.0941697	0.0853343	0.0795539	0.0637283
1471.9	0.149717	0.0702058	0.0938364	0.0847666	0.0787242	0.0638276
1472.38	0.146953	0.0708056	0.0935757	0.0841079	0.077793	0.0639938
1472.87	0.144299	0.0714935	0.0934162	0.0834669	0.0768948	0.0641811
1473.35	0.142107	0.0721517	0.093343	0.0829375	0.0761492	0.0643356
1473.83	0.14048	0.0727111	0.0933143	0.0825514	0.0755932	0.0644267
1474.31	0.139314	0.0731782	0.0932984	0.0822877	0.0751882	0.0644567
1474.8	0.138452	0.0736066	0.0932942	0.0821144	0.0748748	0.0644514
1475.28	0.137786	0.074054	0.0933225	0.0820129	0.0746076	0.0644424
1475.76	0.13728	0.0745539	0.0934083	0.0819819	0.0743687	0.0644566
1476.24	0.136945	0.075103	0.0935625	0.0820263	0.0741611	0.0645082
1476.72	0.136802	0.0756684	0.0937745	0.0821455	0.0739953	0.0645964
1477.21	0.136849	0.0762084	0.0940203	0.0823282	0.0738783	0.0647096
1477.69	0.137061	0.0766969	0.0942792	0.0825567	0.0738087	0.0648351
1478.17	0.137401	0.0771347	0.0945477	0.0828171	0.0737806	0.0649684
1478.65	0.137847	0.0775469	0.0948429	0.0831053	0.0737904	0.0651184
1479.13	0.138398	0.0779729	0.0951961	0.0834298	0.073841	0.0653068
1479.62	0.139076	0.078453	0.0956408	0.0838071	0.073943	0.0655638
1480.1	0.139909	0.0790162	0.0962002	0.0842536	0.0741093	0.0659184
1480.58	0.140917	0.0796715	0.0968771	0.0847773	0.074349	0.066387
1481.06	0.142087	0.0804033	0.0976529	0.0853711	0.0746585	0.0669622
1481.55	0.143379	0.0811777	0.0984976	0.086013	0.075021	0.0676113
1482.03	0.144734	0.0819586	0.0993874	0.0866766	0.0754124	0.0682885
1482.51	0.146107	0.0827212	0.100318	0.0873427	0.0758129	0.0689532
1482.99	0.147479	0.0834586	0.101306	0.088007	0.0762153	0.0695865
1483.47	0.148865	0.0841784	0.102377	0.0886784	0.0766268	0.0701933
1483.95	0.150292	0.0848949	0.103555	0.0893725	0.0770625	0.0707946
1484.44	0.15179	0.0856248	0.104854	0.0901058	0.0775397	0.071419
1484.92	0.153379	0.0863854	0.106281	0.0908904	0.0780711	0.0720917
1485.4	0.155064	0.0871944	0.107839	0.0917333	0.0786629	0.0728294
1485.88	0.156837	0.0880709	0.109532	0.0926371	0.079314	0.0736373
1486.37	0.158685	0.0890333	0.111372	0.0936018	0.0800197	0.0745104
1486.85	0.160604	0.0900998	0.113378	0.0946286	0.0807758	0.0754417
1487.33	0.162613	0.0912886	0.115573	0.095723	0.0815849	0.0764325
1487.81	0.164755	0.0926218	0.11798	0.0968965	0.0824552	0.0775007
1488.29	0.167096	0.0941285	0.120616	0.0981678	0.0833967	0.0786795
1488.78	0.1697	0.0958368	0.123478	0.0995561	0.0844075	0.0799987
1489.26	0.172591	0.0977491	0.12653	0.10107	0.0854616	0.0814506
1489.74	0.175712	0.0998088	0.129682	0.102688	0.0865042	0.0829622
1490.22	0.178927	0.101893	0.132801	0.10436	0.0874731	0.08441
1490.7	0.182081	0.103856	0.135756	0.106021	0.0883278	0.0856784
1491.19	0.185071	0.105587	0.138462	0.107623	0.0890663	0.0867176
1491.67	0.187883	0.107045	0.1409	0.109148	0.0897138	0.0875496
1492.15	0.190565	0.108242	0.143099	0.110604	0.0903031	0.0882383
1492.63	0.193202	0.10922	0.145118	0.112018	0.0908613	0.0888587
1493.12	0.195898	0.110031	0.147029	0.113422	0.0914077	0.0894807
1493.6	0.198766	0.110722	0.148912	0.114853	0.091956	0.0901647
1494.08	0.201934	0.111333	0.150844	0.116344	0.0925174	0.0909646
1494.56	0.205528	0.111885	0.152884	0.117921	0.0931025	0.0919287
1495.04	0.20963	0.112378	0.155029	0.11958	0.0937184	0.0930938
1495.53	0.214205	0.112772	0.157176	0.121271	0.0943608	0.0944671
1496.01	0.21902	0.112992	0.159085	0.122876	0.0950046	0.096003
1496.49	0.223634	0.11295	0.160432	0.124234	0.0956011	0.0975913
1496.97	0.227528	0.112591	0.160938	0.125197	0.0960924	0.0990844
1497.45	0.230338	0.111928	0.160517	0.125706	0.096438	0.100359
1497.94	0.232009	0.111038	0.159306	0.125811	0.0966355	0.101364
1498.42	0.23277	0.11003	0.15758	0.125641	0.0967193	0.10213
1498.9	0.233	0.109006	0.155633	0.125349	0.0967455	0.102734
1499.38	0.233082	0.108038	0.153702	0.125071	0.0967718	0.103265
1499.87	0.233316	0.107174	0.15195	0.124902	0.0968425	0.103791
1500.35	0.233881	0.106432	0.150468	0.124894	0.0969822	0.104355
1500.83	0.234836	0.105817	0.149293	0.125059	0.0971959	0.104965
1501.31	0.236149	0.105322	0.148435	0.125378	0.0974755	0.105608
1501.79	0.237742	0.104934	0.14788	0.125822	0.0978094	0.10626
1502.28	0.239532	0.104639	0.147606	0.126357	0.0981896	0.106901
1502.76	0.241456	0.104419	0.147584	0.126959	0.0986153	0.107516
1503.24	0.243493	0.104257	0.147779	0.127616	0.0990941	0.108109
1503.72	0.245674	0.104137	0.148156	0.128331	0.0996427	0.108695
1504.2	0.248094	0.104049	0.148685	0.129125	0.100289	0.109322
1504.69	0.250964	0.104015	0.149353	0.130046	0.101082	0.110089
1505.17	0.254679	0.104116	0.150191	0.131191	0.102112	0.111201
1505.65	0.25992	0.10454	0.1513	0.132726	0.103541	0.113027
1506.13	0.267536	0.105562	0.152849	0.134856	0.105579	0.116037
1506.62	0.277814	0.10732	0.154932	0.137645	0.108321	0.120373
1507.1	0.289438	0.109487	0.157315	0.140759	0.111478	0.125291
1507.58	0.300137	0.111434	0.159528	0.143646	0.114515	0.129576
1508.06	0.308798	0.112824	0.161294	0.146041	0.117142	0.132685
1508.54	0.315829	0.113729	0.162661	0.148041	0.119433	0.134873
1509.03	0.322102	0.114346	0.163798	0.149845	0.121585	0.136601
1509.51	0.328308	0.114831	0.164854	0.151608	0.123769	0.138214
1509.99	0.334883	0.115271	0.165923	0.153422	0.1261	0.139914
1510.47	0.34207	0.115701	0.16705	0.155337	0.12864	0.14181
1510.95	0.349956	0.116125	0.168243	0.157367	0.1314	0.143941
1511.44	0.358464	0.116523	0.169478	0.159493	0.13433	0.146291
1511.92	0.367356	0.116865	0.170712	0.161668	0.137326	0.148784
1512.4	0.376271	0.117128	0.171907	0.163824	0.140249	0.151308
1512.88	0.384811	0.117298	0.17304	0.16589	0.142966	0.15374
1513.37	0.392599	0.117379	0.174115	0.167808	0.145368	0.155977
1513.85	0.399289	0.117391	0.175152	0.169535	0.147375	0.157956
1514.33	0.404488	0.117359	0.176186	0.171032	0.148912	0.159641
1514.81	0.40764	0.117316	0.177248	0.172249	0.149874	0.161003
1515.29	0.407974	0.117291	0.178358	0.173107	0.150111	0.161993
1515.78	0.40467	0.117306	0.179514	0.173506	0.149455	0.162524
1516.26	0.397368	0.117358	0.18069	0.173371	0.147833	0.162489
1516.74	0.386757	0.11742	0.18184	0.172733	0.145404	0.161835
1517.22	0.374535	0.117453	0.182926	0.171751	0.142565	0.160629
1517.7	0.362538	0.117426	0.183939	0.170643	0.139757	0.159042
1518.19	0.351833	0.117333	0.184896	0.169571	0.137252	0.157248
1518.67	0.342521	0.117185	0.185825	0.168578	0.135075	0.155341
1519.15	0.334035	0.117	0.186754	0.167603	0.133073	0.153306
1519.63	0.325528	0.116804	0.187705	0.166517	0.13099	0.151045
1520.11	0.316195	0.116639	0.188702	0.165166	0.128558	0.148422
1520.6	0.305708	0.116556	0.189765	0.163454	0.125616	0.145362
1521.08	0.2947	0.116591	0.190899	0.161464	0.122289	0.141989
1521.56	0.284773	0.116731	0.192073	0.159516	0.119066	0.138677
1522.04	0.277487	0.116907	0.193232	0.158001	0.116517	0.135853
1522.53	0.273267	0.11705	0.19433	0.157104	0.114894	0.133706
1523.01	0.271473	0.117127	0.195358	0.156759	0.114067	0.132143
1523.49	0.271176	0.117148	0.196335	0.156787	0.113755	0.130964
1523.97	0.271681	0.117142	0.197297	0.157032	0.113724	0.129996
1524.45	0.272623	0.117146	0.198286	0.157397	0.113838	0.129139
1524.93	0.27387	0.117198	0.19934	0.157836	0.114049	0.128351
1525.42	0.275396	0.117334	0.200492	0.158331	0.114356	0.127622
1525.9	0.27718	0.117571	0.20175	0.158881	0.114775	0.126955
1526.38	0.279157	0.117907	0.203097	0.159484	0.115309	0.126351
1526.86	0.281213	0.11832	0.204492	0.160133	0.115942	0.125797
1527.35	0.283235	0.118776	0.205892	0.160815	0.116643	0.125277
1527.83	0.285143	0.119246	0.207268	0.161514	0.11738	0.124778
1528.31	0.286902	0.119704	0.208607	0.162212	0.118131	0.124293
1528.79	0.288499	0.120132	0.209913	0.162888	0.118882	0.123822
1529.27	0.289932	0.120517	0.211191	0.16353	0.119625	0.123364
1529.76	0.291201	0.12085	0.212453	0.164129	0.120358	0.122916
1530.24	0.292313	0.121138	0.21371	0.164682	0.121082	0.122471
1530.72	0.293275	0.121401	0.214985	0.165191	0.121809	0.122024
1531.2	0.294094	0.121684	0.216312	0.165652	0.122564	0.121569
1531.68	0.294765	0.122063	0.217747	0.166051	0.123382	0.121108
1532.17	0.295254	0.122633	0.219353	0.166353	0.124306	0.120647
1532.65	0.295501	0.123476	0.221176	0.166513	0.12536	0.120197
1533.13	0.295459	0.124586	0.223192	0.166505	0.126515	0.119764
1533.61	0.295154	0.125822	0.22527	0.166363	0.127673	0.119343
1534.1	0.294707	0.126969	0.227236	0.16618	0.128724	0.118912
1534.58	0.294262	0.127873	0.228984	0.16605	0.129608	0.118455
1535.06	0.293903	0.128503	0.230505	0.166016	0.130334	0.117966
1535.54	0.293644	0.128907	0.231854	0.166067	0.130942	0.117455
1536.02	0.293449	0.129149	0.233088	0.166168	0.13147	0.116935
1536.51	0.293258	0.129281	0.234253	0.166271	0.131937	0.116418
1536.99	0.293	0.129338	0.235375	0.166328	0.132345	0.11591
1537.47	0.292588	0.129351	0.236479	0.166283	0.132688	0.115408
1537.95	0.291912	0.129365	0.237596	0.166075	0.132965	0.114907
1538.43	0.290826	0.129458	0.23878	0.16563	0.133185	0.114403
1538.92	0.289171	0.129753	0.240095	0.164873	0.133386	0.113903
1539.4	0.286849	0.130361	0.241567	0.163768	0.133628	0.113426
1539.88	0.283992	0.131252	0.243084	0.162396	0.133944	0.112992
1540.36	0.281033	0.132193	0.244389	0.160981	0.134291	0.112613
1540.85	0.278451	0.132902	0.245268	0.159763	0.134575	0.112285
1541.33	0.276456	0.133274	0.245717	0.158847	0.134745	0.111994
1541.81	0.274967	0.13339	0.245889	0.158196	0.13482	0.111713
1542.29	0.273785	0.133382	0.245935	0.157715	0.134848	0.111414
1542.77	0.272711	0.133348	0.245929	0.157303	0.134858	0.111074
1543.26	0.271582	0.133323	0.245859	0.156874	0.134835	0.110678
1543.74	0.2703	0.133292	0.245655	0.156364	0.134736	0.110231
1544.22	0.268852	0.133205	0.245245	0.155757	0.134507	0.109751
1544.7	0.267324	0.133016	0.244608	0.155088	0.134132	0.109268
1545.18	0.265856	0.132707	0.243806	0.154433	0.133644	0.10881
1545.67	0.264568	0.132301	0.242946	0.153865	0.133115	0.108387
1546.15	0.263503	0.131836	0.242125	0.153418	0.132611	0.107996
1546.63	0.262624	0.131345	0.241376	0.153077	0.132161	0.10762
1547.11	0.261836	0.130837	0.24066	0.152792	0.13175	0.107249
1547.6	0.261022	0.130303	0.239878	0.152489	0.131322	0.106876
1548.08	0.260068	0.129717	0.238891	0.152088	0.130793	0.106508
1548.56	0.258892	0.129053	0.23756	0.151521	0.130083	0.106156
1549.04	0.257486	0.128296	0.235812	0.150764	0.129145	0.105833
1549.52	0.255933	0.127463	0.233705	0.149856	0.128009	0.105543
1550.01	0.254383	0.126595	0.231436	0.148894	0.126785	0.105269
1550.49	0.252975	0.125739	0.229245	0.147986	0.125607	0.104982
1550.97	0.251758	0.124913	0.227283	0.14719	0.124555	0.104653
1551.45	0.250684	0.124095	0.225546	0.14649	0.123619	0.104269
1551.93	0.249645	0.123231	0.223907	0.145825	0.122714	0.103828
1552.42	0.248534	0.122263	0.222186	0.145114	0.121729	0.103344
1552.9	0.247279	0.12115	0.220222	0.144298	0.120572	0.102834
1553.38	0.245874	0.119889	0.217944	0.143358	0.119207	0.102317
1553.86	0.244385	0.118534	0.215411	0.142336	0.117686	0.101807
1554.34	0.242925	0.117172	0.212815	0.141318	0.11614	0.101303
1554.83	0.241603	0.115891	0.210397	0.140399	0.114716	0.100796
1555.31	0.240477	0.11473	0.208335	0.139642	0.113514	0.100271
1555.79	0.239534	0.11367	0.206683	0.139055	0.112539	0.0997195
1556.27	0.238708	0.112641	0.205372	0.138598	0.111718	0.0991393
1556.76	0.237882	0.111543	0.204241	0.138191	0.110908	0.09853
1557.24	0.236842	0.110244	0.203034	0.137696	0.109882	0.0978856
1557.72	0.235166	0.108578	0.201363	0.13686	0.108272	0.0971878
1558.2	0.232191	0.106383	0.198753	0.135298	0.105594	0.0963981
1558.68	0.227554	0.103717	0.195142	0.132805	0.101726	0.0954661
1559.17	0.222247	0.10111	0.191514	0.129953	0.0975976	0.0944223
1559.65	0.217962	0.0991411	0.189068	0.127709	0.0944531	0.0934199
1560.13	0.215236	0.0978392	0.187933	0.126371	0.0925187	0.0925658
1560.61	0.213601	0.0969117	0.187597	0.125665	0.0913394	0.0918435
1561.09	0.212514	0.0961219	0.187636	0.12528	0.090501	0.091199
1561.58	0.21163	0.0953548	0.187838	0.125025	0.0897783	0.0905939
1562.06	0.21074	0.0945597	0.188118	0.12479	0.0890545	0.0900036
1562.54	0.209701	0.0937046	0.188444	0.124505	0.0882524	0.0894078
1563.02	0.208402	0.0927581	0.188815	0.124116	0.0873056	0.0887884
1563.51	0.206779	0.0916942	0.18924	0.123592	0.086162	0.0881366
1563.99	0.204845	0.0905097	0.189738	0.122936	0.0848086	0.08746
1564.47	0.202717	0.0892414	0.190327	0.122195	0.0832973	0.0867854
1564.95	0.200588	0.0879635	0.19101	0.121452	0.0817434	0.0861483
1565.43	0.198649	0.0867585	0.191773	0.120787	0.0802826	0.0855744
1565.91	0.197003	0.0856795	0.192588	0.120244	0.07901	0.085068
1566.4	0.195637	0.0847294	0.19343	0.119814	0.0779442	0.0846146
1566.88	0.194445	0.0838676	0.194295	0.11945	0.0770314	0.0841939
1567.36	0.193284	0.0830338	0.195206	0.119089	0.0761727	0.0837937
1567.84	0.192017	0.0821702	0.196217	0.118668	0.0752545	0.0834184
1568.33	0.190552	0.0812451	0.197394	0.11815	0.074181	0.0830881
1568.81	0.188889	0.0802718	0.198786	0.117536	0.0729174	0.082826
1569.29	0.187141	0.079313	0.200368	0.116881	0.0715294	0.082632
1569.77	0.185499	0.0784521	0.202024	0.116273	0.0701686	0.0824675
1570.25	0.184117	0.0777403	0.203604	0.115783	0.0689867	0.0822756
1570.74	0.183042	0.077169	0.205021	0.115432	0.0680459	0.0820209
1571.22	0.182228	0.0766915	0.206278	0.115197	0.0673189	0.0817109
1571.7	0.181611	0.0762624	0.207437	0.115053	0.0667436	0.0813829
1572.18	0.181146	0.0758571	0.208569	0.114979	0.0662692	0.0810815
1572.66	0.18081	0.0754715	0.209723	0.114964	0.0658679	0.080842
1573.15	0.180584	0.0751104	0.21093	0.114996	0.0655273	0.0806825
1573.63	0.180437	0.0747783	0.212203	0.11505	0.0652368	0.0806009
1574.11	0.180315	0.0744714	0.21355	0.115083	0.0649731	0.080578
1574.59	0.180145	0.0741793	0.214984	0.115031	0.0646939	0.0805877
1575.08	0.179866	0.073892	0.216523	0.114829	0.0643439	0.0806114
1575.56	0.17948	0.0736126	0.218168	0.114453	0.0638852	0.0806481
1576.04	0.179093	0.0733642	0.219867	0.113964	0.0633419	0.0807083
1576.52	0.178869	0.0731795	0.221498	0.113501	0.0628097	0.0807917
1577	0.178909	0.0730744	0.222934	0.113185	0.0623944	0.0808744
1577.49	0.179183	0.0730352	0.224113	0.11305	0.062139	0.0809251
1577.97	0.179595	0.0730312	0.225054	0.113052	0.0620178	0.0809313
1578.45	0.180058	0.0730359	0.225823	0.113127	0.0619766	0.0809079
1578.93	0.180542	0.07304	0.226494	0.113236	0.0619699	0.0808911
1579.41	0.181067	0.0730504	0.227129	0.113367	0.0619753	0.0809254
1579.9	0.181687	0.0730873	0.227763	0.113533	0.061993	0.0810522
1580.38	0.182456	0.0731739	0.228401	0.113755	0.0620382	0.0812973
1580.86	0.183405	0.0733265	0.229013	0.114043	0.0621284	0.0816619
1581.34	0.184524	0.0735456	0.229543	0.114393	0.0622725	0.0821229
1581.83	0.18577	0.0738137	0.229928	0.114781	0.0624639	0.0826431
1582.31	0.187094	0.0741025	0.230124	0.115177	0.062684	0.0831915
1582.79	0.188477	0.0743848	0.230114	0.115562	0.0629125	0.0837607
1583.27	0.189941	0.0746445	0.229911	0.115934	0.0631369	0.08437
1583.75	0.191538	0.0748787	0.229543	0.11631	0.063358	0.0850517
1584.24	0.193319	0.0750906	0.229039	0.116706	0.0635838	0.0858299
1584.72	0.195299	0.0752822	0.228416	0.117131	0.0638216	0.0867046
1585.2	0.197443	0.0754469	0.227684	0.11757	0.0640689	0.087647
1585.68	0.199683	0.0755729	0.226849	0.117996	0.0643135	0.088615
1586.16	0.201956	0.0756514	0.225928	0.118384	0.0645412	0.0895781
1586.65	0.204244	0.0756843	0.224951	0.118727	0.0647458	0.0905342
1587.13	0.206584	0.0756908	0.223958	0.119045	0.064938	0.091514
1587.61	0.20905	0.075702	0.22299	0.119377	0.0651437	0.0925637
1588.09	0.211715	0.075752	0.222073	0.119765	0.065396	0.0937226
1588.58	0.214607	0.0758647	0.221208	0.120234	0.0657213	0.0950002
1589.06	0.217689	0.0760463	0.220377	0.12078	0.0661283	0.0963708
1589.54	0.220873	0.0762846	0.219544	0.121375	0.0666065	0.097786
1590.02	0.22406	0.0765587	0.218682	0.121981	0.067133	0.099199
1590.5	0.227184	0.0768522	0.217786	0.12257	0.0676889	0.100587
1590.98	0.23023	0.0771621	0.216875	0.12314	0.0682676	0.101955
1591.47	0.233216	0.0774983	0.215983	0.123709	0.0688793	0.103324
1591.95	0.236165	0.0778757	0.215143	0.124297	0.0695409	0.104708
1592.43	0.239066	0.0783041	0.214367	0.124914	0.0702642	0.106091
1592.91	0.241868	0.0787804	0.213641	0.125549	0.0710459	0.107433
1593.4	0.244506	0.0792911	0.212932	0.126172	0.0718664	0.108675
1593.88	0.246938	0.0798203	0.212211	0.126752	0.0726971	0.109772
1594.36	0.249182	0.0803607	0.211471	0.127278	0.0735131	0.110704
1594.84	0.251316	0.0809186	0.210738	0.127768	0.0743021	0.111488
1595.32	0.253443	0.0815095	0.210063	0.128261	0.0750647	0.112154
1595.81	0.255646	0.0821476	0.209494	0.128797	0.075806	0.112726
1596.29	0.257944	0.0828337	0.209058	0.129394	0.0765252	0.113205
1596.77	0.260293	0.0835536	0.20874	0.13004	0.0772098	0.113571
1597.25	0.262624	0.0842846	0.208504	0.130705	0.0778401	0.113799
1597.73	0.26489	0.0850086	0.208308	0.131354	0.0783981	0.113884
1598.22	0.267107	0.0857224	0.208132	0.131975	0.0788776	0.113851
1598.7	0.269346	0.0864401	0.207985	0.132584	0.0792877	0.113752
1599.18	0.271712	0.087186	0.207901	0.133214	0.0796489	0.113652
1599.66	0.274289	0.0879818	0.207915	0.133905	0.079983	0.1136
1600.15	0.277104	0.0888345	0.208043	0.134676	0.080302	0.113618
1600.63	0.280123	0.0897326	0.208265	0.135523	0.0806039	0.113692
1601.11	0.283274	0.0906504	0.208536	0.136418	0.0808762	0.113793
1601.59	0.286504	0.0915611	0.208805	0.137334	0.0811075	0.1139
1602.07	0.289813	0.0924487	0.209046	0.138259	0.0813014	0.114015
1602.56	0.293266	0.093311	0.209267	0.13921	0.0814811	0.114171
1603.04	0.296946	0.0941532	0.209504	0.14022	0.0816847	0.114413
1603.52	0.300904	0.0949753	0.209793	0.141317	0.0819502	0.114769
1604	0.305113	0.0957646	0.210144	0.142504	0.0823006	0.115233
1604.48	0.309484	0.096498	0.210526	0.143753	0.0827382	0.115769
1604.97	0.313913	0.0971545	0.210887	0.145021	0.0832509	0.116336
1605.45	0.318349	0.0977303	0.211179	0.146278	0.0838282	0.116915
1605.93	0.322837	0.0982473	0.211391	0.147525	0.0844752	0.11753
1606.41	0.327512	0.0987516	0.211559	0.148805	0.0852175	0.118247
1606.89	0.332542	0.0992991	0.211761	0.150185	0.0860944	0.119148
1607.38	0.338048	0.0999359	0.212082	0.151729	0.0871402	0.120294
1607.86	0.344035	0.100679	0.212577	0.153465	0.0883638	0.12169
1608.34	0.350372	0.101511	0.213248	0.155368	0.0897385	0.123278
1608.82	0.356859	0.102398	0.214048	0.157378	0.091211	0.124967
1609.31	0.363321	0.103309	0.214922	0.159432	0.0927248	0.126679
1609.79	0.369685	0.104241	0.215848	0.161504	0.0942429	0.12839
1610.27	0.375978	0.105214	0.216856	0.163613	0.0957533	0.130126
1610.75	0.382253	0.106255	0.218007	0.165799	0.0972581	0.13193
1611.23	0.388508	0.107374	0.219357	0.168092	0.0987541	0.133819
1611.72	0.394638	0.108548	0.220914	0.170481	0.100219	0.135753
1612.2	0.400465	0.109725	0.22263	0.172911	0.101615	0.13765
1612.68	0.40581	0.11085	0.224423	0.175312	0.1029	0.139423
1613.16	0.410582	0.111891	0.22622	0.17763	0.104049	0.141022
1613.64	0.41482	0.112856	0.228003	0.179862	0.105063	0.142474
1614.13	0.418693	0.113811	0.229832	0.182072	0.10597	0.143887
1614.61	0.422454	0.114874	0.231856	0.184391	0.106817	0.145445
1615.09	0.426374	0.116199	0.234293	0.186992	0.107652	0.147379
1615.57	0.430632	0.11793	0.23735	0.190034	0.108501	0.149887
1616.06	0.435201	0.120104	0.241092	0.193553	0.109343	0.15301
1616.54	0.439822	0.122564	0.245313	0.197365	0.110114	0.156517
1617.02	0.444177	0.124989	0.24959	0.201115	0.110753	0.159981
1617.5	0.448147	0.127092	0.253551	0.204503	0.111264	0.163056
1617.98	0.451879	0.128775	0.257097	0.207442	0.111704	0.165671
1618.47	0.455617	0.130103	0.260359	0.210026	0.112143	0.167974
1618.95	0.459533	0.131197	0.263529	0.212397	0.112621	0.170167
1619.43	0.463681	0.132159	0.266752	0.214655	0.113144	0.172405
1619.91	0.468037	0.133055	0.270106	0.216838	0.113695	0.17479
1620.39	0.472567	0.133934	0.273634	0.218943	0.114253	0.177413
1620.88	0.477291	0.134855	0.277397	0.220943	0.114817	0.180414
1621.36	0.482336	0.135913	0.281514	0.222812	0.115417	0.184031
1621.84	0.487909	0.137238	0.286166	0.224536	0.116127	0.188588
1622.32	0.494185	0.138953	0.291529	0.226113	0.117045	0.194382
1622.81	0.501097	0.141086	0.297615	0.227537	0.118241	0.201449
1623.29	0.508179	0.143502	0.304131	0.228786	0.119701	0.209364
1623.77	0.514689	0.145941	0.310534	0.229824	0.121316	0.217332
1624.25	0.519968	0.148164	0.316289	0.230619	0.122957	0.224589
1624.73	0.523728	0.150081	0.321117	0.231163	0.124566	0.230758
1625.22	0.526037	0.151773	0.325033	0.231467	0.126193	0.235914
1625.7	0.52713	0.153426	0.328229	0.231548	0.127975	0.240397
1626.18	0.527218	0.155264	0.330929	0.231411	0.13009	0.2446
1626.66	0.526379	0.157472	0.333272	0.231042	0.132698	0.24879
1627.14	0.52455	0.160148	0.335245	0.230411	0.135888	0.252984
1627.63	0.521592	0.163245	0.336672	0.229494	0.139631	0.256902
1628.11	0.517425	0.166588	0.337284	0.2283	0.143779	0.260046
1628.59	0.512125	0.169947	0.336859	0.22688	0.148145	0.261919
1629.07	0.505925	0.173155	0.335338	0.225322	0.152606	0.262249
1629.56	0.499116	0.17616	0.332832	0.22371	0.157154	0.261064
1630.04	0.491944	0.179002	0.329551	0.222105	0.161862	0.2586
1630.52	0.484569	0.18174	0.325717	0.220533	0.166806	0.255151
1631	0.477083	0.184397	0.321511	0.218999	0.171998	0.250976
1631.48	0.469536	0.186939	0.317064	0.21749	0.17737	0.246269
1631.96	0.461945	0.189298	0.312452	0.215985	0.182809	0.241149
1632.45	0.454267	0.191417	0.307682	0.214449	0.188233	0.235665
1632.93	0.446333	0.1933	0.302669	0.212822	0.193682	0.22976
1633.41	0.437758	0.195057	0.297195	0.210991	0.199408	0.223237
1633.89	0.427855	0.196923	0.290874	0.208772	0.205929	0.215706
1634.38	0.415665	0.199235	0.283198	0.205895	0.213963	0.206629
1634.86	0.400329	0.202296	0.27377	0.202092	0.224099	0.195568
1635.34	0.381967	0.206095	0.262815	0.197333	0.236092	0.182741
1635.82	0.362412	0.210075	0.251555	0.192073	0.248289	0.169445
1636.3	0.344392	0.213397	0.241642	0.187104	0.258336	0.15748
1636.79	0.32958	0.215586	0.234004	0.183003	0.264916	0.147889
1637.27	0.317869	0.216751	0.228476	0.179826	0.268347	0.140531
1637.75	0.308212	0.217262	0.224375	0.177311	0.269657	0.134686
1638.23	0.29956	0.217418	0.221069	0.175148	0.269649	0.129678
1638.71	0.291224	0.217342	0.218166	0.173114	0.26863	0.125084
1639.2	0.282874	0.217017	0.215488	0.171078	0.266524	0.120723
1639.68	0.274444	0.216357	0.21299	0.168989	0.263105	0.116561
1640.16	0.26602	0.215287	0.210686	0.166847	0.258217	0.112638
1640.64	0.257752	0.213798	0.208602	0.164685	0.25193	0.108998
1641.12	0.249784	0.211966	0.206747	0.16255	0.244567	0.105663
1641.61	0.242221	0.209922	0.205114	0.160492	0.236604	0.102624
1642.09	0.235135	0.207799	0.203689	0.158549	0.228511	0.0998605
1642.57	0.228578	0.20568	0.202465	0.156748	0.22062	0.0973626
1643.05	0.222596	0.203584	0.201445	0.155099	0.21307	0.0951379
1643.54	0.217207	0.20147	0.200629	0.153593	0.205829	0.0932026
1644.02	0.212368	0.199269	0.2	0.152195	0.198728	0.0915586
1644.5	0.207924	0.196918	0.199505	0.15083	0.191499	0.0901725
1644.98	0.203571	0.194386	0.199044	0.149373	0.183803	0.0889622
1645.46	0.198879	0.191706	0.198475	0.147663	0.175295	0.0878063
1645.95	0.193453	0.188997	0.197666	0.145553	0.165804	0.086589
1646.43	0.187292	0.186447	0.196585	0.14304	0.155657	0.0852857
1646.91	0.181068	0.184246	0.195388	0.140383	0.145843	0.0840218
1647.39	0.175809	0.182471	0.194348	0.138	0.137555	0.0829963
1647.88	0.172132	0.181056	0.19365	0.136176	0.131404	0.082309
1648.36	0.169923	0.179882	0.193285	0.134919	0.127201	0.0818965
1648.84	0.168673	0.178861	0.19314	0.134069	0.124389	0.0816212
1649.32	0.167883	0.177949	0.193097	0.133454	0.122448	0.0813664
1649.8	0.167224	0.177128	0.193085	0.13295	0.121032	0.0810702
1650.29	0.166536	0.176374	0.193071	0.132486	0.119929	0.0807199
1650.77	0.165783	0.175635	0.193046	0.132008	0.119002	0.0803405
1651.25	0.165009	0.174813	0.193007	0.131448	0.118109	0.0799988
1651.73	0.164299	0.173745	0.192926	0.130669	0.117033	0.0798251
1652.21	0.16374	0.172208	0.192737	0.129432	0.115449	0.080021
1652.7	0.163339	0.170044	0.192353	0.127507	0.113089	0.0807408
1653.18	0.162998	0.167459	0.191799	0.125055	0.110213	0.0817906
1653.66	0.162666	0.165048	0.1913	0.122777	0.107699	0.0826463
1654.14	0.16248	0.163207	0.191068	0.121236	0.106153	0.083047
1654.62	0.162623	0.161835	0.191124	0.120426	0.105463	0.0831706
1655.11	0.163175	0.160669	0.191375	0.120083	0.105257	0.0832802
1655.59	0.164114	0.159524	0.191723	0.119983	0.105252	0.0835288
1656.07	0.165356	0.158327	0.1921	0.119986	0.1053	0.0839647
1656.55	0.166799	0.157075	0.192461	0.120018	0.105338	0.084577
1657.04	0.168344	0.155795	0.192784	0.120042	0.105355	0.0853312
1657.52	0.169924	0.154522	0.193065	0.120049	0.105363	0.0861943
1658	0.171517	0.153288	0.193317	0.120053	0.105387	0.0871496
1658.48	0.173151	0.152106	0.193558	0.120077	0.105452	0.0882006
1658.96	0.174879	0.150976	0.193801	0.120151	0.105568	0.0893664
1659.45	0.176759	0.149889	0.194049	0.120294	0.105734	0.0906736
1659.93	0.178823	0.148836	0.194289	0.120511	0.105941	0.0921497
1660.41	0.181077	0.147823	0.194501	0.120797	0.106182	0.093825
1660.89	0.183515	0.14687	0.194665	0.121147	0.106464	0.0957366
1661.37	0.186141	0.146015	0.194778	0.121564	0.106808	0.0979243
1661.86	0.188983	0.145294	0.194856	0.122069	0.107247	0.100403
1662.34	0.192068	0.144715	0.194939	0.122689	0.107803	0.103116
1662.82	0.195371	0.144252	0.195069	0.123435	0.108465	0.105899
1663.3	0.198783	0.143845	0.195268	0.124285	0.109189	0.108522
1663.79	0.202141	0.143445	0.195536	0.125188	0.109923	0.110795
1664.27	0.205303	0.143031	0.195855	0.126096	0.11064	0.112639
1664.75	0.208206	0.142611	0.196216	0.126982	0.111344	0.114087
1665.23	0.210863	0.1422	0.196623	0.127843	0.11206	0.115232
1665.71	0.213349	0.141813	0.197089	0.128695	0.112811	0.116184
1666.2	0.215774	0.141449	0.197631	0.129556	0.113611	0.117044
1666.68	0.21826	0.141094	0.198262	0.130445	0.114452	0.117896
1667.16	0.22093	0.140725	0.198979	0.13137	0.115298	0.118807
1667.64	0.223884	0.140319	0.199766	0.13233	0.116092	0.119822
1668.12	0.227182	0.139868	0.200597	0.133311	0.116757	0.120959
1668.61	0.230817	0.139385	0.201449	0.134298	0.117215	0.122199
1669.09	0.234705	0.138899	0.202311	0.135267	0.117401	0.123471
1669.57	0.238699	0.138428	0.20319	0.136196	0.117288	0.124667
1670.05	0.242623	0.137957	0.204085	0.137056	0.116889	0.125674
1670.54	0.246335	0.13744	0.204976	0.137819	0.116249	0.126424
1671.02	0.249755	0.136837	0.205826	0.138467	0.115432	0.126913
1671.5	0.252875	0.136134	0.206606	0.139	0.114494	0.127186
1671.98	0.255745	0.135343	0.207309	0.139435	0.113478	0.127309
1672.46	0.258455	0.134481	0.207952	0.139792	0.112393	0.127353
1672.94	0.261128	0.133558	0.208561	0.140086	0.111211	0.127382
1673.43	0.263906	0.13256	0.20916	0.140317	0.109861	0.127455
1673.91	0.266912	0.131448	0.209747	0.140456	0.108237	0.127624
1674.39	0.270183	0.130179	0.210287	0.140456	0.106249	0.127911
1674.87	0.273591	0.12874	0.210722	0.14028	0.10391	0.128286
1675.36	0.276846	0.127191	0.211006	0.139938	0.101401	0.128659
1675.84	0.279639	0.12565	0.211154	0.139505	0.0990031	0.128924
1676.32	0.281819	0.124223	0.211229	0.139075	0.09694	0.129026
1676.8	0.28342	0.122953	0.211299	0.138702	0.0952737	0.128979
1677.28	0.284557	0.121815	0.21139	0.138382	0.0939306	0.128838
1677.77	0.285315	0.120747	0.211479	0.138063	0.0927769	0.128661
1678.25	0.285716	0.119683	0.211503	0.137669	0.0916773	0.128492
1678.73	0.285733	0.118574	0.211384	0.137132	0.090529	0.128346
1679.21	0.285348	0.117403	0.211064	0.136415	0.0892858	0.128221
1679.69	0.284608	0.116192	0.210544	0.135542	0.0879701	0.128096
1680.18	0.283645	0.114993	0.209893	0.1346	0.0866623	0.127949
1680.66	0.282641	0.113866	0.209226	0.133697	0.0854614	0.127766
1681.14	0.281742	0.112843	0.208637	0.132916	0.0844355	0.127546
1681.62	0.280978	0.111917	0.208137	0.13226	0.0835869	0.127292
1682.11	0.280216	0.111037	0.207609	0.131638	0.0828396	0.127006
1682.59	0.279138	0.110124	0.206771	0.130851	0.0820362	0.126675
1683.07	0.277291	0.109092	0.205198	0.129623	0.0809573	0.126272
1683.55	0.27435	0.107909	0.20253	0.12776	0.0794259	0.12577
1684.03	0.270611	0.106666	0.198938	0.125438	0.0775276	0.125164
1684.52	0.267077	0.105563	0.195302	0.123259	0.0756842	0.124491
1685	0.264598	0.104731	0.192481	0.121739	0.0743041	0.123806
1685.48	0.263194	0.104137	0.190627	0.120904	0.0734542	0.123132
1685.96	0.262365	0.10366	0.189383	0.120475	0.0729602	0.122459
1686.44	0.26159	0.103201	0.188332	0.120158	0.0726204	0.121779
1686.93	0.260493	0.102711	0.187187	0.119758	0.0722927	0.121104
1687.41	0.258837	0.102182	0.185799	0.119166	0.0718949	0.120463
1687.89	0.256476	0.101629	0.184122	0.118332	0.0713889	0.119901
1688.37	0.253333	0.101079	0.182186	0.117249	0.0707683	0.119462
1688.86	0.249392	0.100557	0.180062	0.115938	0.0700519	0.119171
1689.34	0.24471	0.100081	0.177832	0.114437	0.0692736	0.119011
1689.82	0.239423	0.0996517	0.175567	0.112796	0.068472	0.118915
1690.3	0.23374	0.099258	0.173319	0.11107	0.0676803	0.118791
1690.78	0.227923	0.0988851	0.171136	0.109318	0.0669219	0.118555
1691.27	0.222233	0.0985216	0.169069	0.107604	0.0662119	0.118164
1691.75	0.216885	0.0981621	0.16717	0.105983	0.0655597	0.117614
1692.23	0.212002	0.0978046	0.165475	0.104489	0.0649688	0.116924
1692.71	0.207585	0.0974469	0.163975	0.103121	0.0644351	0.116093
1693.19	0.203507	0.0970841	0.162605	0.101829	0.0639413	0.115072
1693.68	0.199496	0.0967105	0.161217	0.100506	0.0634536	0.113727
1694.16	0.195166	0.0963261	0.159592	0.0989913	0.0629187	0.111829
1694.64	0.190104	0.0959476	0.157479	0.0971076	0.0622755	0.109095
1695.12	0.184115	0.0956118	0.154729	0.0947592	0.0614844	0.105351
1695.61	0.177527	0.0953599	0.151485	0.0920744	0.0605781	0.100767
1696.09	0.171207	0.0952034	0.148227	0.0894296	0.0596766	0.0959445
1696.57	0.166044	0.0951075	0.145491	0.0872323	0.0589216	0.091607
1697.05	0.162366	0.0950156	0.143509	0.0856518	0.0583827	0.0881522
1697.53	0.159882	0.094883	0.142134	0.084573	0.0580336	0.0855275
1698.02	0.157994	0.0946925	0.141005	0.0837275	0.057792	0.0834116
1698.5	0.156053	0.094453	0.139696	0.0828119	0.0575611	0.0814067
1698.98	0.153491	0.0941999	0.137809	0.0815528	0.0572526	0.0791564
1699.46	0.149972	0.0939899	0.135107	0.0797923	0.0568153	0.0764646
1699.94	0.145665	0.0938735	0.131736	0.0776307	0.0562788	0.0734546
1700.43	0.141319	0.0938431	0.128304	0.0754668	0.0557639	0.0705776
1700.91	0.137748	0.0938273	0.12547	0.0737237	0.055397	0.0682767
1701.39	0.135208	0.0937493	0.12345	0.0725277	0.0552115	0.0666436
1701.87	0.133435	0.0935759	0.122032	0.0717281	0.0551561	0.065482
1702.35	0.132027	0.0933168	0.120897	0.0711079	0.055162	0.0645542
1702.84	0.13068	0.0930011	0.119802	0.0705036	0.0551804	0.0637041
1703.32	0.129212	0.092663	0.118607	0.0698208	0.0551892	0.0628581
1703.8	0.127527	0.0923339	0.117239	0.0690124	0.0551863	0.0619922
1704.28	0.12558	0.0920391	0.115671	0.0680612	0.0551853	0.0611065
1704.77	0.123369	0.0917916	0.113905	0.0669757	0.0552085	0.0602093
1705.25	0.120949	0.0915865	0.111979	0.065793	0.0552766	0.0593081
1705.73	0.118434	0.0914028	0.109975	0.0645745	0.0553965	0.0584065
1706.21	0.115964	0.0912181	0.107992	0.063388	0.0555586	0.0575114
1706.69	0.113654	0.0910227	0.106122	0.0622837	0.055745	0.0566376
1707.18	0.111563	0.0908207	0.104417	0.0612837	0.0559438	0.0558056
1707.66	0.109693	0.0906199	0.102888	0.0603849	0.0561533	0.0550306
1708.14	0.108006	0.0904229	0.101512	0.0595656	0.0563784	0.0543137
1708.62	0.106435	0.0902243	0.100235	0.0587922	0.0566248	0.0536384
1709.1	0.104903	0.0900122	0.0989875	0.0580259	0.0568928	0.0529761
1709.59	0.103348	0.0897747	0.0977086	0.0572341	0.0571762	0.0522967
1710.07	0.10174	0.0895057	0.0963653	0.0564023	0.0574641	0.0515831
1710.55	0.100094	0.0892074	0.0949683	0.0555407	0.0577459	0.0508399
1711.03	0.0984641	0.0888902	0.0935664	0.0546806	0.0580165	0.0500915
1711.51	0.0969158	0.0885657	0.0922217	0.0538599	0.0582778	0.0493701
1712	0.0954935	0.0882415	0.0909787	0.0531056	0.0585373	0.0487001
1712.48	0.0941997	0.0879175	0.089841	0.052421	0.0588037	0.0480863
1712.96	0.092989	0.0875863	0.0887636	0.0517813	0.0590825	0.0475101
1713.44	0.0917811	0.0872362	0.087665	0.0511408	0.0593724	0.0469359
1713.92	0.0904935	0.0868584	0.0864602	0.05045	0.059665	0.0463243
1714.41	0.0890804	0.0864531	0.0851001	0.0496797	0.0599474	0.0456518
1714.89	0.0875566	0.0860337	0.0835991	0.0488356	0.0602075	0.0449238
1715.37	0.0859868	0.0856231	0.0820243	0.0479542	0.0604374	0.0441696
1715.85	0.0844363	0.0852462	0.080447	0.0470745	0.0606329	0.0434211
1716.34	0.0829112	0.0849174	0.0788797	0.0462022	0.0607873	0.0426825
1716.82	0.0813356	0.0846328	0.0772498	0.0452931	0.0608861	0.0419146
1717.3	0.0796109	0.0843698	0.0754573	0.0442858	0.0609098	0.0410576
1717.78	0.0777339	0.0841049	0.0734948	0.0431727	0.0608513	0.0400906
1718.26	0.0758499	0.0838318	0.0715059	0.0420374	0.0607291	0.0390713
1718.75	0.07416	0.0835599	0.0696944	0.0410035	0.0605788	0.0381009
1719.23	0.0727886	0.0832962	0.0681891	0.0401544	0.0604317	0.037256
1719.71	0.0717396	0.0830338	0.0669967	0.039502	0.0603016	0.0365562
1720.19	0.0709292	0.0827532	0.0660333	0.0390035	0.0601853	0.0359751
1720.67	0.0702355	0.0824304	0.0651748	0.0385908	0.0600689	0.0354631
1721.16	0.0695351	0.0820425	0.0642941	0.0381911	0.0599327	0.0349653
1721.64	0.0687284	0.0815736	0.0632891	0.0377433	0.0597567	0.034435
1722.12	0.0677604	0.0810179	0.0621045	0.0372105	0.0595243	0.0338453
1722.6	0.0666352	0.0803809	0.0607471	0.0365895	0.0592283	0.0331953
1723.09	0.0654128	0.0796763	0.0592818	0.0359102	0.0588729	0.0325097
1723.57	0.0641815	0.0789202	0.0578036	0.0352228	0.0584741	0.0318255
1724.05	0.0630165	0.0781237	0.0563918	0.0345726	0.0580536	0.0311737
1724.53	0.0619464	0.0772906	0.0550762	0.0339805	0.0576309	0.0305649
1725.01	0.0609521	0.076422	0.0538366	0.0334395	0.0572178	0.0299901
1725.5	0.0599925	0.0755228	0.0526303	0.0329291	0.0568192	0.0294327
1725.98	0.0590341	0.0746044	0.0514248	0.0324311	0.0564339	0.0288821
1726.46	0.0580686	0.0736842	0.0502151	0.0319417	0.0560581	0.0283411
1726.94	0.0571093	0.0727773	0.0490189	0.0314692	0.0556853	0.0278224
1727.42	0.056174	0.0718904	0.0478588	0.031026	0.055306	0.0273405
1727.91	0.0552657	0.0710175	0.0467403	0.030615	0.0549065	0.0269019
1728.39	0.0543623	0.0701414	0.0456419	0.0302238	0.0544727	0.0264993
1728.87	0.0534246	0.0692443	0.0445228	0.0298258	0.0539963	0.0261146
1729.35	0.0524216	0.0683212	0.04335	0.0293947	0.053483	0.0257299
1729.84	0.0513586	0.0673887	0.0421293	0.0289224	0.0529558	0.0253408
1730.32	0.0502869	0.06648	0.0409149	0.0284279	0.0524497	0.0249631
1730.8	0.0492836	0.0656266	0.0397885	0.0279505	0.0519974	0.0246261
1731.28	0.0484134	0.0648374	0.0388172	0.0275297	0.051614	0.0243561
1731.76	0.0476881	0.0640826	0.0380129	0.0271826	0.0512859	0.0241586
1732.25	0.0470429	0.0632918	0.0373056	0.0268889	0.0509641	0.0240078
1732.73	0.0463316	0.0623685	0.0365396	0.0265879	0.0505677	0.0238465
1733.21	0.0453688	0.0612324	0.0355159	0.0261948	0.0500041	0.0236022
1733.69	0.0440542	0.0598992	0.0341234	0.0256586	0.0492332	0.0232282
1734.17	0.0425196	0.0585306	0.0324949	0.0250301	0.0483362	0.022752
1734.66	0.0410837	0.0573458	0.0309636	0.0244472	0.0474853	0.0222693
1735.14	0.0399931	0.0564504	0.0297908	0.0240192	0.0468102	0.0218661
1735.62	0.0392712	0.0557909	0.029005	0.0237564	0.0463229	0.0215638
1736.1	0.0387945	0.0552463	0.02848	0.0236007	0.0459616	0.0213362
1736.59	0.0384109	0.0547077	0.0280595	0.02348	0.045651	0.0211454
1737.07	0.0379984	0.0541043	0.0276205	0.0233358	0.0453298	0.0209601
1737.55	0.0374794	0.0534011	0.0270889	0.0231316	0.0449566	0.0207597
1738.03	0.0368245	0.0525948	0.0264446	0.022856	0.0445099	0.0205379
1738.51	0.0360565	0.0517131	0.0257225	0.0225257	0.0439908	0.0203049
1738.99	0.0352452	0.0508087	0.025003	0.0221824	0.0434254	0.0200859
1739.48	0.0344776	0.0499401	0.0243745	0.0218735	0.0428569	0.0199065
1739.96	0.0338092	0.0491418	0.0238808	0.0216244	0.0423242	0.0197735
1740.44	0.0332337	0.0484113	0.023498	0.021424	0.0418417	0.019669
1740.92	0.0327016	0.0477202	0.0231614	0.021238	0.0413978	0.0195643
1741.41	0.032162	0.0470403	0.0228135	0.0210348	0.0409682	0.0194383
1741.89	0.0315954	0.0463589	0.0224355	0.0208043	0.0405327	0.0192866
1742.37	0.0310177	0.0456794	0.0220467	0.0205595	0.0400816	0.0191194
1742.85	0.0304666	0.0450112	0.0216857	0.0203267	0.0396166	0.0189522
1743.33	0.029974	0.0443578	0.021381	0.020129	0.0391455	0.0187953
1743.82	0.029545	0.0437103	0.0211317	0.0199717	0.038677	0.018647
1744.3	0.0291536	0.0430501	0.0209075	0.0198385	0.0382159	0.0184952
1744.78	0.0287597	0.0423616	0.0206692	0.0197028	0.0377637	0.0183257
1745.26	0.0283337	0.0416413	0.0203953	0.0195428	0.0373209	0.0181323
1745.74	0.0278735	0.0409027	0.0200972	0.019354	0.0368898	0.0179217
1746.23	0.0274051	0.0401704	0.0198144	0.0191499	0.0364737	0.0177119
1746.71	0.0269678	0.0394708	0.0195956	0.0189552	0.0360751	0.0175252
1747.19	0.0265917	0.0388191	0.0194707	0.0187904	0.0356898	0.0173769
1747.67	0.0262767	0.0382114	0.0194275	0.018659	0.0353045	0.0172661
1748.16	0.0259868	0.037625	0.0194093	0.0185416	0.0348985	0.0171748
1748.64	0.0256696	0.0370348	0.0193412	0.0184067	0.0344523	0.0170771
1749.12	0.0252889	0.0364314	0.0191735	0.0182304	0.0339574	0.0169565
1749.6	0.0248534	0.0358324	0.0189143	0.0180157	0.0334224	0.0168174
1750.08	0.0244172	0.0352753	0.0186274	0.0177951	0.0328705	0.0166832
1750.57	0.0240488	0.034795	0.0183944	0.0176134	0.0323307	0.0165793

## Sheet: Figure 4
Source Data Figure 4
Fig.4a Sequences of 165 synthesized tetrapeptides							Fig.4b Averaged rank of APHC of hydrogel-forming and non-gelating peptides							Fig.4c Contribution of each amino acid
							30 mM	60 mM	90&120 mM	120 mM
							4153	146	1406	1012				Percentage of each amino acid in each position
	PEP	CONCENTRATION	GELATION	r-APH	r-APHC		276	403	15669	158289				100 experiments						8000 simulations
	PWWY	120	0	140	1012		3	294	361	90563				F	0.1	0.09	0.29	0.37		F	0.11238	0.11875	0.19688	0.20413
	LWFW	30	1	35783	4153		172	1661	2131	159997				W	0.14	0.1	0.08	0.11		W	0.11413	0.10438	0.13563	0.16063
	WVFY	30	1	5508	276		1550	4386	7401	159992				Y	0.02	0.03	0.1	0.17		Y	0.0435	0.06963	0.15513	0.17813
	PVFY	30	1	110	3		1050	472	45051	143735				H	0.01	0.02	0.03	0		H	0.01925	0.05075	0.09088	0
	WAYF	30	1	1253	172		8377	4863	20297	96706				A	0	0.08	0.02	0.01		A	0	0.056	0.04938	0.00138
	WEFF	30	1	14423	1550		9467	5331	1016	159990				I	0.1	0.06	0.15	0.1		I	0.07763	0.08425	0.09275	0.07925
	FKFF	60	1	1964	146		756	4017	479	143194				L	0.23	0.13	0.15	0.05		L	0.08063	0.09238	0.09588	0.0815
	FKFW	60	1	3255	403		4261	11814	1722	96095				M	0.04	0.07	0.04	0.04		M	0.062	0.0665	0.06875	0.06125
	WKFF	60	1	2512	294		3425	14545	3097	157949				V	0.07	0.26	0.12	0.09		V	0.08025	0.1095	0.10825	0.10825
	YAWF	60	1	3094	1661		432	2853	4799	159962				N	0.02	0	0	0		N	0.02788	0	0	0
	AAAA	120	0	158283	158289		1751	3982	6998	59787				Q	0.01	0.01	0	0		Q	0.00163	0.01013	0	0
	CCCC	120	0	53861	90563		94	204	220	72971				S	0.06	0.03	0.01	0.03		S	0.09063	0.06788	0.006	0.0905
	DDDD	120	0	159997	159997		881	145	3442	158348				T	0.02	0.06	0	0.01		T	0.06025	0.08188	0	0.00363
	EEEE	120	0	159992	159992		1355	2983	1035	33347				C	0.05	0.01	0	0		C	0.08063	0.03313	0	0
	GGGG	120	0	138431	143735		8278	112	344	19218				G	0.03	0.01	0	0.01		G	0.02913	0.00325	0	0.01438
	HHHH	120	0	64401	96706		4541	2860	1148	27055				P	0.07	0	0	0.01		P	0.0835	0.000875	0	0.01688
	KKKK	120	0	159990	159990		214	6402	232	49248				D	0.01	0	0	0		D	0.00188	0	0	0
	NNNN	120	0	137650	143194		11452	17904	4968	62599				E	0	0.01	0.01	0		E	0	0.01113	0.000375	0
	PPPP	120	0	55157	96095		100	1010	896	99869				R	0	0	0	0		R	0	0	0	0
	QQQQ	120	0	157886	157949		3085	1738	26834	143413				K	0.02	0.03	0	0		K	0.03463	0.0395	0	0
	RRRR	120	0	159962	159962		97	809	207	18549
	SSSS	120	0	7514	59787		2321	6326	4378	50995
	TTTT	120	0	25186	72971		123	629	3812	71927
	WWWW	120	0	158348	158348		206	205		70517
	FFFF	30	1	19338	1050		5603	19		40533
	IIII	30	1	61986	8377		6669	66		25428
	LLLL	30	1	72055	9467		6461	148		3400
	VVVV	60	1	36920	4386		6135	33		53128
	MMMM	120	1	102767	20297		1240			62378
	YYYY	120	0	702	33347		9255			33131
	CWFT	120	0	2625	19218		1614			5944
	WFHP	120	0	2619	27055		7614			70255
	FGWW	120	0	11809	49248		1005			3350
	IRVW	120	0	33873	62599		757			11402
	CHFW	30	1	1215	756		253			9663
	DVFW	30	1	25576	4261		2173			52184
	NWWF	30	1	28095	3425		528			48358
	LSFW	60	1	3945	472		17			51404
	LFWS	120	1	7566	1016		1485			9020
	CWHY	120	1	898	479		1146			6788
	WALW	120	1	10979	1722		1425			18434
	EFFK	120	0	69593	99869		2652			98916
	EEKK	120	0	137958	143413		1580			7113
	FFYY	30	1	3611	432					1039
	WYFF	30	1	16222	1751					2325
	LVFF	30	1	3356	94					818
	GFFY	30	1	7905	881					6098
	LGVF	120	0	30097	18549					123513
	NVFH	120	0	24425	50995					28570
	RWVF	120	0	23466	71927					136107
	TAVF	120	1	27235	3097					144672
	VFHN	120	0	21389	70517					134446
	VFMM	120	1	39602	4799					145202
	YVFA	120	1	33994	6998					142466
	LVFG	60	1	40010	4863					139679
	MVFP	60	1	33574	5331					132321
	FMLF	30	1	15411	1355					3512
	LLLS	30	1	61503	8278					7309
	IFYT	60	1	4003	4017					5760
	LLSL	60	1	66161	11814					13231
	VWIT	120	0	9424	40533					45214
	WLVW	90	1	12971	1406					75913
	LWWF	30	1	38011	4541					48533
	VFVF	30	1	2001	214
	MMVV	30	1	77160	11452
	LVAI	60	1	88527	14545
	WAVV	60	1	25279	2853
	MMLL	90	1	91922	15669
	VALV	120	0	93507	25428
	CFLW	120	0	8734	3400
	WWCP	120	0	2451	53128
	IWPW	120	0	10351	62378
	WPYY	120	0	98	33131
	VSWY	120	0	148	5944
	SWYF	120	1	1648	220
	WWMF	120	1	29700	3442
	SYFF	30	1	583	100
	WFMM	30	1	27139	3085
	CWFS	30	1	453	97
	PWYW	120	1	3515	1035
	LRFH	120	0	21112	70255
	KVWL	60	1	22545	3982
	FYAY	120	1	1257	344
	MMYY	120	0	2999	3350
	KLLF	30	1	20890	2321
	SAWF	60	1	1483	204
	TGFF	120	1	1138	1148
	VAFY	120	1	1322	232
	YAYY	120	0	293	11402
	PYYI	120	0	984	9663
	YPYI	120	0	2013	52184
	PGWW	120	0	781	48358
	VYTF	120	0	1708	51404
	SSFF	30	1	842	123
	CTYF	30	1	1502	206
	FSYV	60	1	628	145
	GVLF	60	1	26275	2983
	STYF	60	1	653	112
	GLLY	120	0	41843	9020
	ILVV	30	1	46371	5603
	IVII	30	1	51434	6669
	LVII	30	1	51795	6461
	LVLI	30	1	52131	6135
	SLVV	60	1	25328	2860
	VILI	60	1	49786	6402
	VLVL	120	1	40706	4968
	GVFY	30	1	11411	1240
	IMVV	30	1	66401	9255
	LTLF	30	1	21484	1614
	LTLI	30	1	57247	7614
	LWFF	30	1	16824	1005
	IQII	60	1	84921	17904
	LVIF	60	1	17839	1010
	LVWF	90	1	6810	361
	WVII	60	1	16049	1738
	LVIY	120	1	11356	896
	KMLF	120	0	21476	6788
	LHII	120	0	38254	18434
	QHII	120	0	73505	98916
	QMVV	120	1	106455	26834
	WTIF	30	1	9408	757
	IVIY	60	1	8749	809
	NTIF	60	1	49211	6326
	IWII	120	0	29262	7113
	LTWF	120	0	7805	1039
	LWFI	120	0	13586	2325
	WVFI	120	0	10066	818
	FVIY	30	1	3667	253
	LLLF	30	1	30318	2173
	LVHF	30	1	4791	528
	PIFY	30	1	113	17
	WIIF	30	1	19453	1485
	IFIY	60	1	5420	629
	IVFW	120	1	3114	207
	VLVV	120	1	36882	4378
	HLLF	90	1	14515	2131
	IHFV	120	0	4387	6098
	IIIR	120	0	110806	123513
	LVPF	120	0	10062	28570
	IVIF	30	1	18049	1146
	LLHF	30	1	13123	1425
	LLLY	30	1	27272	2652
	CIYF	60	1	1489	205
	PVFW	60	1	400	19
	PVII	90	1	55903	7401
	PWYY	60	1	42	66
	WAFY	60	1	1614	148
	FHLF	30	1	13879	1580
	AVIQ	120	0	127186	136107
	DALV	120	0	149775	144672
	GVNM	120	0	124695	134446
	LALR	120	0	140495	145202
	LIEM	90	1	122865	45051
	LLRQ	120	0	136561	142466
	MVQG	120	0	132466	139679
	VALE	120	0	121608	132321
	PMFY	60	1	142	33
	CAYW	120	0	1606	3512
	FAFP	120	0	885	7309
	FMYS	120	0	1350	5760
	KFVL	120	0	33697	13231
	PWWC	120	0	296	45214
	VFGV	120	0	29710	75913
	FCWW	120	1	13993	3812
	TQFS	120	0	22295	48533

## Sheet: Figure 5
Source Data Figure 5
Fig. 5b ELISA responses to serum samples at different dilutions
	IgG
		RBD							Alum+RBD							YAWF+RBD
	Dilution Fold	OD							OD							OD
	100	0.5964	0.4077	0.008	0.0087	0.5624	0.6532		1.4278	1.2444	1.27	1.2688	1.2445	1.4517		1.3197	1.4034	1.4824	1.6191	1.4196	1.4239
	1000	0.1301	0.0737	0.0054	0.0063	0.0912	0.1462		0.1215	0.4222	0.6828	0.6829	0.413	0.12		0.518	0.635	1.0034	1.2816	0.7504	0.6622
	50000	0.008	0.0083	0.0081	0.0093	0.0092	0.0096		0.0262	0.0804	0.0828	0.0841	0.0808	0.0261		0.1812	0.0906	0.0857	0.1078	0.1307	0.1799
	100000	0.0064	0.007	0.005	0.0058	0.0064	0.008		0.016	0.0399	0.0554	0.0562	0.0425	0.0172		0.0198	0.0236	0.0481	0.0559	0.0204	0.0213
	1000000	0.006	0.0035	0.0056	0.0066	0.0059	0.0071		0.0066	0.0134	0.0122	0.0118	0.0136	0.0083		0.0105	0.0189	0.0153	0.0174	0.0136	0.0112
	IgG1
		RBD							Alum+RBD							YAWF+RBD
	Dilution Fold	OD							OD							OD
	100	0.0075	1.0028	1.0917	0.0125	0.9056	0.9742		1.0159	0.8849	1.0566	1.0264	0.8286	0.9445		3.2722	2.6946	2.629	2.6097	2.647	2.992
	1000	0.0032	0.2613	0.3808	0.0063	0.2703	0.3747		0.9303	0.9545	0.6137	0.6739	0.9457	0.9182		2.5775	1.3665	1.3669	1.4108	1.4207	2.4437
	50000	0.0068	0.0112	0.0173	0.0092	0.0101	0.0185		0.1144	0.0877	0.0298	0.0296	0.1044	0.1393		0.2292	0.0612	0.0624	0.0689	0.0658	0.2483
	100000	0.0063	0.0081	0.0106	0.0065	0.0107	0.0128		0.0612	0.0441	0.0161	0.0163	0.051	0.0699		0.1253	0.0364	0.0373	0.0409	0.0384	0.1298
	1000000	0.0069	0.0075	0.0071	0.006	0.0077	0.0037		0.0076	0.0104	0.0053	0.0051	0.0101	0.0157		0.0255	0.0138	0.0168	0.0183	0.0166	0.0265
	IgG2b
		RBD							Alum+RBD							YAWF+RBD
	Dilution Fold	OD							OD							OD
	50	0.0149	0.0834	0.1751	0.0135	0.0894	0.1855		0.177	0.3163	0.0732	0.0709	0.317	0.1798		1.0061	0.5785	0.3171	0.3444	0.6104	1.0605
	100	0.0153	0.0541	0.1199	0.0146	0.0583	0.1253		0.1423	0.1777	0.0585	0.0587	0.1817	0.1443		0.8716	0.3779	0.2204	0.2298	0.3961	0.9008
	500	0.0171	0.0217	0.0457	0.0184	0.0246	0.0487		0.0652	0.0472	0.0294	0.0274	0.0519	0.0661		0.3628	0.1491	0.0708	0.0728	0.1583	0.3731
	5000	0.0096	0.0134	0.0111	0.009	0.0145	0.0129		0.0145	0.0175	0.0094	0.009	0.0148	0.0155		0.0576	0.0278	0.0227	0.0221	0.0322	0.0622
	8000	0.0128	0.0189	0.0129	0.0123	0.0204	0.0138		0.0132	0.0174	0.0104	0.0108	0.0163	0.0158		0.0463	0.0215	0.0154	0.0312	0.0252	0.0499
	IgG2c
		RBD							Alum+RBD							YAWF+RBD
	Dilution Fold	OD							OD							OD
	50	0.0151	0.0211	0.0251	0.0152	0.0214	0.0257		0.0634	0.027	0.0496	0.0649	0.0277	0.0502		0.0547	0.1761	0.4197	0.055	0.1782	0.423
	100	0.0154	0.0188	0.0199	0.0162	0.0189	0.02		0.0485	0.026	0.0234	0.0498	0.0269	0.0235		0.0391	0.0806	0.2544	0.0397	0.0812	0.2566
	500	0.0152	0.0162	0.0165	0.0157	0.0164	0.0166		0.0256	0.016	0.0177	0.0263	0.0162	0.0181		0.0253	0.0287	0.0715	0.0257	0.0294	0.072
	5000	0.0149	0.0163	0.0151	0.0154	0.0166	0.0151		0.0157	0.0159	0.0156	0.0162	0.0161	0.0165		0.0161	0.0179	0.019	0.0161	0.0184	0.0189
	8000	0.016	0.0154	0.0171	0.0167	0.0159	0.0169		0.0148	0.0154	0.0163	0.0155	0.0159	0.0169		0.0154	0.0184	0.0146	0.0155	0.0183	0.0147
Fig. 5c The secretion of IL-5 and IFN-γ
IL-5					IFN-γ
	RBD	Alum+RBD	YAWF+RBD			RBD	Alum+RBD	YAWF+RBD
	71.8793	44.7759	108.638			755.5	383	818.5
	51.1724	76.1379	133.259			554	550.5	1120.5
	39.5	39.6379	80.4483			428.5	324	1506.5
	116.534	29.1379	77.3276			469.5	357.5	1320.5
	49.8448	57.0345	172.431			451.5	838.5	1187
	57.0517	90.1034	34.9138			694.5	660	1223
Fig.5f The level of IL-6 and TNF-α in BMDCs culture supernatants
TNF-α						IL-6
	Medium	RBD	YAWF+RBD	LPS			Medium	RBD	YAWF+RBD	LPS
	4.9322	281.593	496.237	935.458			21.3889	121.333	229.778	759.167
	8.52542	328.746	548.424	918.712			26.6667	129.167	258.722	921.167
	9.22034	304.797	450.034	921.831			30.8889	124.444	259.944	913.889

## Sheet: Supplementary Fig. 2
Source Data Supplementary Fig. 2
Line Regression					Nearest Neighbor					Random Forest					Support Vector Machine
real	Appre	simulated AP	error ratio		real	Appre	simulated AP	error ratio		real	Appre	simulated AP	error ratio		real	Appre	simulated AP	error ratio
1.104	1.43154	1.03366	0.14645		1.104	1.548	1.03366	0.34232		1.104	1.44187	1.03366	0.13025		1.104	1.37883	1.03366	0.13883
2.221	2.23481	1.08299	0.16185		2.221	1.6304	1.08299	0.3747		2.221	2.21824	1.08299	0.17147		2.221	2.16666	1.08299	0.20646
1.473	1.30564	1.13231	0.1754		1.473	1.423	1.13231	0.34097		1.473	1.44594	1.13231	0.16931		1.473	1.50268	1.13231	0.1834
2.507	2.50731	1.18164	0.15953		2.507	2.3594	1.18164	0.31503		2.507	2.355	1.18164	0.13668		2.507	2.43229	1.18164	0.16421
2.295	2.33651	1.23096	0.16129		2.295	1.8026	1.23096	0.27769		2.295	2.25405	1.23096	0.14666		2.295	2.39239	1.23096	0.1711
2.308	2.1759	1.28029	0.15234		2.308	2.0314	1.28029	0.23905		2.308	2.227	1.28029	0.13147		2.308	2.16535	1.28029	0.15075
1.109	1.51987	1.32961	0.12209		1.109	1.868	1.32961	0.19344		1.109	1.49815	1.32961	0.11315		1.109	1.58451	1.32961	0.1183
1.215	1.5819	1.37894	0.10711		1.215	1.5434	1.37894	0.20066		1.215	1.34446	1.37894	0.10581		1.215	1.42969	1.37894	0.11606
1.793	1.86281	1.42826	0.0877		1.793	1.6986	1.42826	0.15081		1.793	1.92851	1.42826	0.08575		1.793	1.84531	1.42826	0.08429
1.593	1.86164	1.47759	0.08238		1.593	1.7146	1.47759	0.11451		1.593	1.81196	1.47759	0.08174		1.593	1.85819	1.47759	0.07756
1.19	1.38048	1.52691	0.06061		1.19	1.517	1.52691	0.09713		1.19	1.38606	1.52691	0.07119		1.19	1.36368	1.52691	0.06089
1.821	1.92543	1.57624	0.06148		1.821	1.7532	1.57624	0.08438		1.821	1.83531	1.57624	0.06646		1.821	1.82685	1.57624	0.05268
1.449	1.21143	1.62556	0.05171		1.449	1.7782	1.62556	0.07703		1.449	1.51577	1.62556	0.06631		1.449	1.41665	1.62556	0.04411
1.94	1.85129	1.67489	0.04298		1.94	1.592	1.67489	0.06289		1.94	2.0752	1.67489	0.05393		1.94	1.83992	1.67489	0.03578
1.325	1.66336	1.72421	0.0417		1.325	1.9216	1.72421	0.05352		1.325	1.72553	1.72421	0.05087		1.325	1.71717	1.72421	0.03222
2.172	2.42497	1.77354	0.03823		2.172	2.1302	1.77354	0.04301		2.172	2.13865	1.77354	0.04608		2.172	2.17739	1.77354	0.02979
1.651	1.6407	1.82286	0.03888		1.651	2.1138	1.82286	0.04575		1.651	1.8528	1.82286	0.04639		1.651	1.78017	1.82286	0.02816
1.223	0.89493	1.87219	0.03449		1.223	1.3538	1.87219	0.04182		1.223	1.18227	1.87219	0.0454		1.223	1.03854	1.87219	0.02778
2.01	1.73344	1.92151	0.03175		2.01	1.8028	1.92151	0.0454		2.01	1.83691	1.92151	0.04152		2.01	1.7396	1.92151	0.02638
1.606	1.56459	1.97084	0.03177		1.606	1.5438	1.97084	0.04237		1.606	1.46867	1.97084	0.04258		1.606	1.62036	1.97084	0.02801
1.591	1.83027	2.02016	0.02986		1.591	2.2892	2.02016	0.04603		1.591	1.7583	2.02016	0.03523		1.591	1.91032	2.02016	0.02727
1.315	1.75105	2.06949	0.03173		1.315	1.7146	2.06949	0.04122		1.315	1.65416	2.06949	0.02935		1.315	1.70261	2.06949	0.02888
2.201	2.08771	2.11881	0.03125		2.201	2.0104	2.11881	0.04055		2.201	2.19567	2.11881	0.03095		2.201	2.06693	2.11881	0.02782
1.236	1.53303	2.16814	0.03106		1.236	1.4892	2.16814	0.04501		1.236	1.56238	2.16814	0.03184		1.236	1.55027	2.16814	0.0305
1.146	1.16798	2.21746	0.02728		1.146	1.5202	2.21746	0.04713		1.146	1.34581	2.21746	0.02706		1.146	1.28478	2.21746	0.02666
1.762	1.78059	2.26679	0.02763		1.762	1.7586	2.26679	0.04623		1.762	1.78934	2.26679	0.02565		1.762	1.82516	2.26679	0.02801
2.037	1.92328	2.31611	0.0265		2.037	2.1066	2.31611	0.04619		2.037	1.9063	2.31611	0.02762		2.037	2.02807	2.31611	0.027
1.979	1.88589	2.36544	0.02484		1.979	2.1678	2.36544	0.05014		1.979	1.85283	2.36544	0.02573		1.979	1.93975	2.36544	0.02732
2.454	2.49318	2.41476	0.02835		2.454	2.4062	2.41476	0.04913		2.454	2.27201	2.41476	0.02668		2.454	2.42165	2.41476	0.02824
2.138	1.66436	2.46409	0.02608		2.138	1.6806	2.46409	0.05645		2.138	1.4439	2.46409	0.03395		2.138	1.67809	2.46409	0.02831
2.305	2.33206	2.51341	0.02594		2.305	2.4738	2.51341	0.05333		2.305	2.22937	2.51341	0.03074		2.305	2.24991	2.51341	0.02837
1.469	1.59753	2.56274	0.02478		1.469	1.6802	2.56274	0.05888		1.469	1.5786	2.56274	0.03654		1.469	1.53868	2.56274	0.02858
1.998	1.85858	2.61206	0.0257		1.998	2.3002	2.61206	0.05253		1.998	2.28471	2.61206	0.03349		1.998	1.91956	2.61206	0.02944
1.276	1.21208	2.66139	0.02078		1.276	1.4666	2.66139	0.04998		1.276	1.5576	2.66139	0.03236		1.276	1.23193	2.66139	0.02573
2.12	1.96468	2.71071	0.02213		2.12	1.8258	2.71071	0.06844		2.12	2.1999	2.71071	0.04229		2.12	2.00219	2.71071	0.03185
1.581	1.6047	2.76004	0.02613		1.581	1.7392	2.76004	0.06387		1.581	1.28862	2.76004	0.0466		1.581	1.65517	2.76004	0.02886
1.309	1.55867	2.80936	0.02148		1.309	1.586	2.80936	0.06046		1.309	1.63581	2.80936	0.04271		1.309	1.5535	2.80936	0.02685
1.139	1.38869	2.85869	0.02227		1.139	1.4688	2.85869	0.06249		1.139	1.44609	2.85869	0.05346		1.139	1.38325	2.85869	0.03307
1.904	1.9159	2.90801	0.03065		1.904	1.9196	2.90801	0.06359		1.904	2.12027	2.90801	0.04495		1.904	1.94111	2.90801	0.03418
1.797	1.80809	2.95734	0.01062		1.797	1.9882	2.95734	0.05486		1.797	1.86775	2.95734	0.04669		1.797	1.88213	2.95734	0.02152
1.27	1.6192				1.27	1.898				1.27	1.62299				1.27	1.58909
1.232	1.71268				1.232	1.6662				1.232	1.52989				1.232	1.63931
1.7	1.83199				1.7	1.8158				1.7	1.84479				1.7	1.84731
2.235	2.05394				2.235	2.2292				2.235	2.15681				2.235	2.10839
2.406	2.14796				2.406	1.9542				2.406	2.18998				2.406	2.18685
2.342	2.05022				2.342	1.7134				2.342	2.26059				2.342	1.99901
2.651	2.56797				2.651	2.4478				2.651	2.43308				2.651	2.44329
2.271	1.98536				2.271	2.5628				2.271	2.30893				2.271	2.01523
2.433	2.41064				2.433	2.2882				2.433	2.32665				2.433	2.35073
1.192	1.47111				1.192	1.7812				1.192	1.50371				1.192	1.55503
1.131	1.49833				1.131	1.603				1.131	1.64059				1.131	1.5933
1.641	1.6725				1.641	1.9768				1.641	1.4425				1.641	1.68868
1.625	1.29439				1.625	1.6702				1.625	1.52032				1.625	1.38224
1.428	1.63811				1.428	1.8274				1.428	1.72552				1.428	1.69451
2.123	1.89779				2.123	1.7996				2.123	1.53338				2.123	1.85377
1.435	1.36196				1.435	1.7654				1.435	1.53784				1.435	1.50455
1.202	1.43852				1.202	1.611				1.202	1.4846				1.202	1.50032
2.04	2.09323				2.04	2.076				2.04	2.0627				2.04	2.02886
1.916	1.96781				1.916	2.1196				1.916	1.93444				1.916	1.93359
2.248	2.17431				2.248	2.0874				2.248	2.29476				2.248	2.09776
1.652	1.20804				1.652	1.6396				1.652	1.30514				1.652	1.45541
2.642	2.34405				2.642	2.2698				2.642	2.41495				2.642	2.28762
1.733	1.65496				1.733	2.2218				1.733	1.76286				1.733	1.76603
1.869	1.77419				1.869	1.5996				1.869	1.70143				1.869	1.71195
1.962	1.8413				1.962	1.9294				1.962	1.5119				1.962	1.81131
1.082	1.28897				1.082	1.6512				1.082	1.3633				1.082	1.40218
1.385	1.65546				1.385	2.0302				1.385	1.78753				1.385	1.72875
1.204	1.20814				1.204	1.544				1.204	1.19008				1.204	1.30389
1.147	1.26167				1.147	1.3956				1.147	1.26536				1.147	1.27727
1.083	1.29597				1.083	1.5868				1.083	1.25882				1.083	1.41894
1.237	1.25944				1.237	1.3554				1.237	1.23147				1.237	1.34813
1.516	1.67717				1.516	1.4786				1.516	1.51833				1.516	1.6516
2.284	2.08626				2.284	1.9526				2.284	2.36858				2.284	2.06683
1.829	1.88215				1.829	1.705				1.829	2.14789				1.829	1.79913
1.978	1.90316				1.978	2.1132				1.978	2.10533				1.978	1.90683
1.936	2.2017				1.936	2.01				1.936	2.19245				1.936	2.1117
1.668	1.68661				1.668	1.8338				1.668	1.69456				1.668	1.73152
1.932	1.53314				1.932	1.8528				1.932	1.45166				1.932	1.63302
1.261	1.13874				1.261	1.7374				1.261	1.52046				1.261	1.44142
2.171	2.12615				2.171	2.2252				2.171	1.82549				2.171	2.11984
2.625	2.80017				2.625	2.258				2.625	2.34384				2.625	2.6582
1.51	1.67105				1.51	1.8602				1.51	2.0472				1.51	1.67357
2.516	2.81979				2.516	2.3662				2.516	2.5466				2.516	2.66669
2.05	2.04751				2.05	1.9332				2.05	2.03253				2.05	1.98212
1.569	1.77946				1.569	1.9218				1.569	1.63456				1.569	1.78608
1.756	1.35653				1.756	1.4368				1.756	1.37425				1.756	1.28314
2.039	1.98694				2.039	1.8024				2.039	1.88009				2.039	1.90145
1.061	1.18682				1.061	1.4424				1.061	1.23196				1.061	1.2918
2.454	2.62911				2.454	2.2418				2.454	2.38335				2.454	2.52565
2.317	2.58511				2.317	2.1832				2.317	2.32326				2.317	2.36246
2.212	2.29037				2.212	2.142				2.212	2.38345				2.212	2.22132
2.288	2.13197				2.288	2.0152				2.288	2.15953				2.288	2.18795
2.03	2.20249				2.03	1.6936				2.03	2.11032				2.03	2.14162
1.924	1.92482				1.924	2.0956				1.924	2.04425				1.924	1.98196
2.167	2.13774				2.167	1.7472				2.167	2.00775				2.167	2.06777
1.07	1.36666				1.07	1.3086				1.07	1.72988				1.07	1.39003
2.258	2.19133				2.258	1.8578				2.258	2.18506				2.258	2.11859
1.24	1.22749				1.24	1.7852				1.24	1.25365				1.24	1.40565
1.716	1.81901				1.716	1.855				1.716	1.86342				1.716	1.82832
1.61	1.74951				1.61	1.7526				1.61	1.7636				1.61	1.68544
1.404	1.52639				1.404	1.6226				1.404	1.72743				1.404	1.59119
1.991	1.93322				1.991	1.7546				1.991	1.88634				1.991	1.88372
1.739	1.90988				1.739	1.9264				1.739	1.69526				1.739	1.85423
2.345	2.16729				2.345	1.7022				2.345	2.24198				2.345	2.07299
2.146	1.52452				2.146	1.7208				2.146	1.98618				2.146	1.66695
2.128	1.91349				2.128	1.8				2.128	2.09283				2.128	1.89863
2.169	2.21314				2.169	2.2008				2.169	2.23597				2.169	2.16389
1.72	1.82169				1.72	1.6136				1.72	1.7031				1.72	1.80157
2.386	2.6431				2.386	1.9874				2.386	2.25666				2.386	2.5032
2.063	2.07904				2.063	1.6802				2.063	1.96847				2.063	1.97571
1.654	1.63113				1.654	1.8926				1.654	1.69363				1.654	1.66751
1.252	1.41778				1.252	1.6924				1.252	1.51767				1.252	1.50507
2.695	2.29554				2.695	2.0408				2.695	2.35495				2.695	2.26632
1.916	1.86778				1.916	2.2434				1.916	1.92848				1.916	1.95371
2.321	2.4709				2.321	2.0842				2.321	2.37618				2.321	2.33581
2.306	2.37163				2.306	2.2298				2.306	2.1513				2.306	2.32924
2.092	1.95085				2.092	2.0118				2.092	2.12934				2.092	1.9572
1.035	1.1533				1.035	1.7974				1.035	1.20146				1.035	1.22429
2.414	3.02663				2.414	2.3666				2.414	2.38618				2.414	2.81723
2.035	1.91528				2.035	1.8864				2.035	2.22				2.035	1.92068
1.206	1.30897				1.206	1.7902				1.206	1.47585				1.206	1.42921
2.22	2.2701				2.22	2.0366				2.22	2.24671				2.22	2.19768
2.088	2.11091				2.088	2.1224				2.088	2.12224				2.088	1.96539
1.538	1.63669				1.538	1.8334				1.538	1.69699				1.538	1.68994
1.445	1.35099				1.445	1.6916				1.445	1.56375				1.445	1.43966
1.743	1.77695				1.743	1.8904				1.743	1.80919				1.743	1.76437
1.392	1.55258				1.392	1.6174				1.392	1.62913				1.392	1.58648
1.513	1.72962				1.513	1.8256				1.513	1.59149				1.513	1.61271
2.035	1.7637				2.035	2.2506				2.035	2.1544				2.035	1.8924
2.501	2.54182				2.501	2.0524				2.501	2.4011				2.501	2.41556
1.516	1.69078				1.516	1.6344				1.516	1.82258				1.516	1.63438
1.095	1.4577				1.095	1.5724				1.095	1.48365				1.095	1.45454
2.147	2.06532				2.147	1.6648				2.147	2.27202				2.147	1.97316
2.221	2.16402				2.221	1.885				2.221	2.0696				2.221	2.09651
1.767	1.91861				1.767	1.9982				1.767	1.85634				1.767	1.9131
2.177	2.33744				2.177	2.0302				2.177	2.32528				2.177	2.24172
2.226	2.2544				2.226	2.3446				2.226	2.03458				2.226	2.13697
1.715	1.72567				1.715	1.4322				1.715	1.6252				1.715	1.76881
1.51	1.68052				1.51	1.778				1.51	1.34781				1.51	1.58967
1.611	1.70546				1.611	1.6776				1.611	1.99169				1.611	1.68688
1.134	1.55491				1.134	1.902				1.134	1.72234				1.134	1.65693
1.256	1.50881				1.256	1.644				1.256	1.39124				1.256	1.51457
2.11	1.87148				2.11	1.955				2.11	1.97494				2.11	1.85437
2.135	2.1481				2.135	1.8046				2.135	2.00668				2.135	2.14887
1.587	1.81036				1.587	1.533				1.587	2.19014				1.587	1.85385
1.387	1.60081				1.387	1.4044				1.387	1.36776				1.387	1.49014
2.616	2.34206				2.616	2.3982				2.616	2.38805				2.616	2.27247
1.714	1.40776				1.714	2.054				1.714	1.75522				1.714	1.52665
1.139	1.35801				1.139	1.7886				1.139	1.39505				1.139	1.37523
2.69	2.59507				2.69	2.1748				2.69	2.64378				2.69	2.58966
1.75	1.82898				1.75	1.811				1.75	1.77616				1.75	1.80924
1.602	1.70462				1.602	1.8154				1.602	1.69346				1.602	1.70219
1.961	1.66987				1.961	1.9296				1.961	2.08702				1.961	1.70139
1.903	1.91516				1.903	1.931				1.903	2.07747				1.903	1.80603
1.164	0.85437				1.164	1.6092				1.164	1.17009				1.164	1.1891
2.019	1.85408				2.019	1.6062				2.019	1.93902				2.019	1.91898
1.899	1.87139				1.899	1.6528				1.899	1.877				1.899	1.82094
1.878	1.96118				1.878	1.6458				1.878	2.02444				1.878	1.84974
1.764	1.692				1.764	1.9156				1.764	1.52516				1.764	1.73102
1.715	1.93583				1.715	1.9336				1.715	1.99094				1.715	1.92194
1.526	1.83137				1.526	2.0166				1.526	1.8784				1.526	1.89039
2.126	1.91753				2.126	1.9926				2.126	1.58473				2.126	1.83083
1.84	1.9892				1.84	1.865				1.84	2.06601				1.84	1.93653
2.14	2.10044				2.14	2.0094				2.14	2.03987				2.14	2.02389
2.463	2.16313				2.463	1.7926				2.463	2.09442				2.463	2.12421
1.058	0.91792				1.058	1.13				1.058	1.13472				1.058	1.06252
2.048	2.07716				2.048	1.8294				2.048	2.03311				2.048	2.00673
1.913	1.83892				1.913	1.5672				1.913	1.76768				1.913	1.80945
1.476	1.39551				1.476	1.9692				1.476	1.61443				1.476	1.62681
1.07	1.19956				1.07	1.1996				1.07	1.12803				1.07	1.16757
1.416	1.27403				1.416	1.4564				1.416	1.45068				1.416	1.46692
1.513	1.73206				1.513	1.8216				1.513	1.97005				1.513	1.77802
2.122	2.23923				2.122	2.1946				2.122	2.11423				2.122	2.15919
1.685	1.42714				1.685	1.7812				1.685	1.27954				1.685	1.51332
2.036	1.64238				2.036	1.9316				2.036	1.93083				2.036	1.70425
1.747	1.47214				1.747	1.744				1.747	1.69269				1.747	1.51814
2.273	2.16053				2.273	1.8538				2.273	2.17483				2.273	2.12754
2.285	1.98893				2.285	1.983				2.285	1.87195				2.285	1.99171
2.236	1.81411				2.236	1.7872				2.236	2.05707				2.236	1.856
1.203	1.50225				1.203	1.5748				1.203	1.4947				1.203	1.50752
2.295	2.17071				2.295	2.116				2.295	1.9956				2.295	2.15794
1.898	1.94448				1.898	2.1028				1.898	1.78513				1.898	1.92677
1.962	1.9161				1.962	2.0438				1.962	1.97533				1.962	1.99092
2.091	2.15948				2.091	2.0738				2.091	2.02929				2.091	2.03592
1.896	1.90718				1.896	1.925				1.896	1.7686				1.896	1.92697
1.831	2.00784				1.831	1.7922				1.831	1.8994				1.831	1.96298
1.842	1.7972				1.842	1.993				1.842	1.83424				1.842	1.7424
1.702	1.49519				1.702	1.7706				1.702	1.80485				1.702	1.57201
1.565	1.42615				1.565	1.445				1.565	1.5153				1.565	1.50735
1.87	1.94767				1.87	1.9022				1.87	1.86293				1.87	1.90026
2.426	2.22587				2.426	2.2704				2.426	2.27839				2.426	2.23495
1.792	1.83361				1.792	1.6716				1.792	1.83631				1.792	1.83877
2.274	2.11873				2.274	1.853				2.274	2.33142				2.274	2.07033
1.724	1.75822				1.724	1.7046				1.724	1.82326				1.724	1.78633
2.158	2.04686				2.158	1.9314				2.158	2.03979				2.158	2.01487
1.793	1.78812				1.793	1.7352				1.793	1.58649				1.793	1.70552
1.932	1.73396				1.932	1.7036				1.932	1.64912				1.932	1.70623
1.962	1.87794				1.962	1.839				1.962	1.70753				1.962	1.84738
1.451	1.68357				1.451	1.3998				1.451	1.64328				1.451	1.60645
2.447	2.68724				2.447	2.4202				2.447	2.27585				2.447	2.55988
2.314	2.37424				2.314	2.1598				2.314	2.34997				2.314	2.31771
2.178	2.28048				2.178	2.1542				2.178	2.05718				2.178	2.1755
1.79	1.91716				1.79	1.8856				1.79	1.80279				1.79	1.89
2.095	2.03285				2.095	2.1548				2.095	2.22272				2.095	2.0921
2.107	2.07708				2.107	1.9248				2.107	2.03446				2.107	2.05454
2.051	1.9882				2.051	1.972				2.051	2.02602				2.051	1.97146
1.84	1.76364				1.84	1.609				1.84	1.28366				1.84	1.69426
2.213	2.23195				2.213	2.1094				2.213	2.35513				2.213	2.19779
1.438	1.57281				1.438	1.5838				1.438	1.60891				1.438	1.56075
1.842	1.8499				1.842	1.6382				1.842	1.62096				1.842	1.83781
1.498	1.7708				1.498	1.677				1.498	1.6228				1.498	1.74855
1.348	1.47665				1.348	1.947				1.348	1.26493				1.348	1.51925
1.68	1.49455				1.68	2.0598				1.68	1.61575				1.68	1.58899
1.482	1.77159				1.482	1.6326				1.482	1.6374				1.482	1.7418
1.637	1.63475				1.637	1.9352				1.637	1.88996				1.637	1.70293
1.518	1.57307				1.518	1.7488				1.518	1.76657				1.518	1.6434
1.619	1.71838				1.619	1.722				1.619	1.562				1.619	1.68236
2.619	2.4166				2.619	2.2508				2.619	2.26041				2.619	2.31314
1.378	1.55861				1.378	1.9018				1.378	1.64052				1.378	1.61765
1.219	1.12181				1.219	1.5834				1.219	1.29215				1.219	1.23239
2.241	2.15035				2.241	1.9604				2.241	2.22891				2.241	2.16715
2.134	1.99943				2.134	1.9604				2.134	2.06776				2.134	2.03406
1.725	1.49678				1.725	1.7572				1.725	1.75484				1.725	1.63311
2.232	2.1359				2.232	1.7556				2.232	1.9584				2.232	2.02235
1.966	1.89254				1.966	1.8876				1.966	2.00935				1.966	1.90027
1.86	1.90066				1.86	2.1582				1.86	1.66323				1.86	1.91289
1.387	1.67191				1.387	2.0792				1.387	1.4754				1.387	1.7524
2.004	1.86345				2.004	1.5936				2.004	1.83328				2.004	1.90074
1.96	1.93175				1.96	1.8782				1.96	2.00119				1.96	1.91373
2.544	2.91023				2.544	2.4792				2.544	2.47062				2.544	2.65055
2.31	2.72193				2.31	2.303				2.31	2.34507				2.31	2.52809
1.864	1.74285				1.864	1.8764				1.864	2.03974				1.864	1.77952
1.6	1.69342				1.6	1.7158				1.6	1.67493				1.6	1.65808
1.982	1.77608				1.982	2.1858				1.982	2.07154				1.982	1.86344
2.187	2.02083				2.187	1.7568				2.187	2.07699				2.187	2.05019
1.416	1.59694				1.416	1.5972				1.416	1.36997				1.416	1.60187
1.28	1.55628				1.28	1.723				1.28	1.34756				1.28	1.60801
2.403	2.47828				2.403	2.1614				2.403	2.52295				2.403	2.35729
2.232	2.01566				2.232	1.8002				2.232	1.77084				2.232	1.88613
1.689	1.75066				1.689	1.5438				1.689	1.71239				1.689	1.6573
1.551	1.72292				1.551	1.6204				1.551	1.66457				1.551	1.6479
2.01	2.10044				2.01	1.9294				2.01	2.44132				2.01	2.06222
1.925	1.77739				1.925	1.6924				1.925	1.93073				1.925	1.75121
2.394	2.50265				2.394	2.3462				2.394	2.31775				2.394	2.43094
2.081	2.03912				2.081	1.7476				2.081	2.10148				2.081	2.05715
1.996	1.80926				1.996	1.936				1.996	2.06643				1.996	1.80601
1.257	1.25273				1.257	1.5534				1.257	1.16288				1.257	1.40584
1.399	1.62632				1.399	1.662				1.399	1.59145				1.399	1.6294
1.746	1.41074				1.746	1.6722				1.746	1.72498				1.746	1.57636
2.411	2.62308				2.411	2.0636				2.411	2.25135				2.411	2.37934
2.184	2.18461				2.184	2.1136				2.184	1.8824				2.184	2.11779
2.013	2.32417				2.013	1.8898				2.013	2.10492				2.013	2.10665
2.027	2.01554				2.027	1.628				2.027	1.91831				2.027	1.98284
1.213	1.50976				1.213	1.6942				1.213	1.746				1.213	1.65278
1.476	1.65884				1.476	2.1024				1.476	1.65381				1.476	1.71543
1.884	1.78365				1.884	1.9906				1.884	1.91861				1.884	1.74023
1.623	1.55305				1.623	1.7				1.623	1.96247				1.623	1.63759
2.151	2.3034				2.151	2.1968				2.151	2.21813				2.151	2.22587
2.431	2.3219				2.431	2.1752				2.431	2.13185				2.431	2.20388
2.01	1.64435				2.01	1.9024				2.01	1.66231				2.01	1.68782
1.28	1.55582				1.28	1.6528				1.28	1.54479				1.28	1.52669
2.087	2.00147				2.087	2.2092				2.087	2.06509				2.087	2.02748
1.264	1.6855				1.264	1.6824				1.264	1.5085				1.264	1.66658
1.899	1.97409				1.899	1.8654				1.899	1.79003				1.899	1.88767
1.103	1.24584				1.103	1.5726				1.103	1.24653				1.103	1.33069
2.139	2.07532				2.139	1.867				2.139	2.09512				2.139	1.99287
2.13	2.51878				2.13	2.0516				2.13	2.15734				2.13	2.35901
2.493	2.25463				2.493	2.0436				2.493	2.23049				2.493	2.21509
2.221	2.1845				2.221	2.1102				2.221	2.16356				2.221	2.12455
2.047	2.06125				2.047	1.7102				2.047	2.13923				2.047	2.00295
1.907	1.95255				1.907	2.0832				1.907	1.85012				1.907	1.94538
1.228	1.45994				1.228	1.7024				1.228	1.5858				1.228	1.44642
2.223	2.17226				2.223	2.2202				2.223	2.0203				2.223	2.14293
1.912	1.98666				1.912	2.076				1.912	1.96066				1.912	1.94956
2.597	2.51218				2.597	2.4914				2.597	2.33581				2.597	2.42941
2.295	2.1858				2.295	2.2702				2.295	2.37307				2.295	2.15294
1.829	2.04781				1.829	1.868				1.829	2.04988				1.829	1.99881
1.467	1.39448				1.467	1.3912				1.467	1.40439				1.467	1.44687
1.173	1.28247				1.173	1.2318				1.173	1.29102				1.173	1.32331
1.071	1.0102				1.071	1.7112				1.071	1.13174				1.071	1.2152
1.29	1.60744				1.29	2.042				1.29	1.65079				1.29	1.71188
1.078	1.42861				1.078	1.723				1.078	1.20757				1.078	1.40681
2.142	2.23142				2.142	2.2186				2.142	2.14623				2.142	2.2372
1.878	1.83023				1.878	1.977				1.878	2.01981				1.878	1.87424
2.468	2.05578				2.468	2.0846				2.468	2.35481				2.468	2.36792
2.575	2.56212				2.575	2.2816				2.575	2.53204				2.575	2.53573
1.767	1.71331				1.767	1.5996				1.767	1.63613				1.767	1.64937
1.757	1.77777				1.757	2.1456				1.757	1.82567				1.757	1.78568
1.748	1.84179				1.748	1.9756				1.748	1.71708				1.748	1.81103
1.273	1.179				1.273	1.4172				1.273	1.38693				1.273	1.24367
2.302	2.26808				2.302	1.7828				2.302	2.20377				2.302	2.16582
1.801	1.77777				1.801	1.7998				1.801	1.76283				1.801	1.72681
2.223	2.2483				2.223	2.1528				2.223	2.07845				2.223	2.19379
2.478	2.39172				2.478	2.3736				2.478	2.30374				2.478	2.37209
1.548	1.74397				1.548	1.9582				1.548	1.70145				1.548	1.81314
1.462	1.56801				1.462	1.5608				1.462	1.86342				1.462	1.60608
2.283	2.61072				2.283	2.2858				2.283	2.57246				2.283	2.48403
2.446	2.48879				2.446	2.13				2.446	2.33525				2.446	2.36815
1.96	1.94849				1.96	1.8894				1.96	1.93845				1.96	1.9938
2.37	2.31967				2.37	1.9894				2.37	2.31376				2.37	2.21497
1.92	1.96463				1.92	1.8812				1.92	1.92338				1.92	1.89126
1.303	1.50744				1.303	1.5964				1.303	1.82818				1.303	1.58987
2.675	2.44454				2.675	2.2956				2.675	2.34383				2.675	2.39686
2.312	2.04573				2.312	2.1294				2.312	1.94026				2.312	1.98717
1.559	1.46481				1.559	1.6032				1.559	1.59525				1.559	1.54335
1.124	1.31185				1.124	1.7232				1.124	1.49131				1.124	1.37192
2.598	2.69541				2.598	2.0848				2.598	2.54185				2.598	2.50101
2.123	2.10825				2.123	1.986				2.123	2.02717				2.123	2.14122
2.503	2.71935				2.503	2.3166				2.503	2.39541				2.503	2.55426
2.142	1.99306				2.142	2.189				2.142	2.19855				2.142	1.99616
1.914	1.87111				1.914	1.6026				1.914	2.09479				1.914	1.82956
1.027	1.03059				1.027	1.6004				1.027	1.19571				1.027	1.1574
2.129	2.159				2.129	2.0884				2.129	2.04471				2.129	2.09026
2.084	2.12675				2.084	1.7808				2.084	2.10585				2.084	2.10882
1.169	1.50074				1.169	1.684				1.169	1.32511				1.169	1.51209
2.395	2.71646				2.395	1.9698				2.395	2.4508				2.395	2.57951
2.341	1.88594				2.341	2.186				2.341	2.0505				2.341	1.93173
1.366	1.50497				1.366	1.8222				1.366	1.61942				1.366	1.61382
2.094	2.2844				2.094	2.1128				2.094	2.12521				2.094	2.1923
1.912	2.08101				1.912	1.6438				1.912	2.32972				1.912	1.96467
1.325	1.45841				1.325	1.5752				1.325	1.35331				1.325	1.49599
1.769	1.75859				1.769	1.7762				1.769	1.879				1.769	1.83719
1.972	1.85584				1.972	1.5816				1.972	1.88623				1.972	1.82541
1.834	1.75746				1.834	1.726				1.834	1.65344				1.834	1.7173
1.725	1.82024				1.725	1.498				1.725	1.64723				1.725	1.71318
2.203	2.06413				2.203	2.0908				2.203	2.0374				2.203	2.05894
2.063	1.89272				2.063	1.3964				2.063	2.32925				2.063	1.95426
1.509	1.49115				1.509	1.5496				1.509	1.62266				1.509	1.49379
2.22	2.08953				2.22	2.208				2.22	2.22424				2.22	2.01691
2.281	2.02967				2.281	2.0788				2.281	2.14572				2.281	2.06018
2.31	2.31363				2.31	2.0702				2.31	2.25239				2.31	2.22469
1.679	1.62838				1.679	1.9494				1.679	1.7988				1.679	1.59396
2.056	1.49462				2.056	1.8928				2.056	1.59809				2.056	1.59478
2.054	2.08115				2.054	1.8552				2.054	2.22812				2.054	2.03433
2.019	2.12856				2.019	2.0854				2.019	2.12849				2.019	2.10085
2.299	2.21118				2.299	2.2402				2.299	2.16395				2.299	2.21354
2.216	2.1211				2.216	2.2204				2.216	2.10554				2.216	2.13254
1.235	1.41356				1.235	1.625				1.235	1.59414				1.235	1.45109
2.163	2.17426				2.163	2.0584				2.163	2.13005				2.163	2.07438
1.812	1.78922				1.812	1.9292				1.812	1.76274				1.812	1.78589
1.508	1.07071				1.508	1.9756				1.508	1.36372				1.508	1.26441
2.483	2.65029				2.483	2.193				2.483	2.28032				2.483	2.51547
1.953	1.93932				1.953	1.9394				1.953	2.06354				1.953	2.00069
1.195	1.2948				1.195	1.5418				1.195	1.25019				1.195	1.29517
2.294	2.11841				2.294	1.9796				2.294	2.17556				2.294	2.14215
2.639	2.78388				2.639	2.5074				2.639	2.32914				2.639	2.62692
1.852	1.42066				1.852	1.7314				1.852	1.43584				1.852	1.53279
2.106	2.15386				2.106	2.049				2.106	2.31121				2.106	2.15802
2.016	2.07613				2.016	2.3458				2.016	2.15889				2.016	2.07878
2.462	2.20436				2.462	1.9612				2.462	2.37439				2.462	2.14657
2.736	2.79913				2.736	2.3288				2.736	2.20899				2.736	2.65915
1.674	1.81575				1.674	1.7972				1.674	1.6362				1.674	1.82442
1.411	1.67359				1.411	1.7448				1.411	1.60483				1.411	1.62531
1.515	1.76787				1.515	2.259				1.515	1.74825				1.515	1.85213
2.41	2.13261				2.41	1.9632				2.41	2.20804				2.41	2.13879
1.165	1.39187				1.165	1.7022				1.165	1.24015				1.165	1.26545
2.06	2.10429				2.06	2.0454				2.06	1.96062				2.06	2.04205
1.791	1.70956				1.791	2.1084				1.791	1.56875				1.791	1.81012
2.04	1.78942				2.04	1.6224				2.04	1.57673				2.04	1.75751
1.114	1.4609				1.114	1.7702				1.114	1.67377				1.114	1.54407
2.351	2.3893				2.351	2.0276				2.351	2.33457				2.351	2.25827
2.045	1.99668				2.045	2.0122				2.045	2.00899				2.045	1.99315
1.831	1.91427				1.831	2.0752				1.831	1.95249				1.831	1.90507
1.747	1.38585				1.747	1.545				1.747	1.55277				1.747	1.4843
1.939	1.96224				1.939	2.0292				1.939	1.88589				1.939	1.9725
2.501	2.59383				2.501	2.4902				2.501	2.39655				2.501	2.48953
1.516	1.62318				1.516	1.919				1.516	1.6243				1.516	1.61585
1.065	1.15418				1.065	1.4146				1.065	1.29068				1.065	1.30282
2.054	2.06088				2.054	1.8348				2.054	2.12973				2.054	2.03112
2.164	2.13604				2.164	2.2284				2.164	2.16625				2.164	2.07842
2.693	2.48022				2.693	2.3658				2.693	2.3014				2.693	2.48942
2.406	2.38571				2.406	1.7566				2.406	2.32122				2.406	2.30567
2.048	1.95184				2.048	2.1024				2.048	1.85733				2.048	1.93188
2.208	2.08686				2.208	2.0238				2.208	1.93014				2.208	2.01276
2.052	1.83539				2.052	1.9894				2.052	1.99212				2.052	1.80768
1.407	1.39853				1.407	1.6982				1.407	1.41291				1.407	1.453
2.086	2.10494				2.086	2.0288				2.086	2.15992				2.086	2.05909
2.412	2.43226				2.412	2.2678				2.412	2.19328				2.412	2.34003
1.86	1.7711				1.86	1.9306				1.86	1.78167				1.86	1.81158
1.227	1.37077				1.227	1.748				1.227	1.58783				1.227	1.51365
1.103	1.2437				1.103	1.628				1.103	1.17104				1.103	1.40419
1.299	1.46276				1.299	1.513				1.299	1.69756				1.299	1.59864
2.103	1.94402				2.103	2.0808				2.103	1.83901				2.103	1.96695
1.352	1.27781				1.352	1.3394				1.352	1.39226				1.352	1.39063
2.594	2.22305				2.594	2.2322				2.594	2.09545				2.594	2.19896
1.553	1.69311				1.553	1.5626				1.553	1.87436				1.553	1.66698
1.512	1.56578				1.512	1.777				1.512	1.4551				1.512	1.60243
2.2	1.98602				2.2	1.7508				2.2	1.98576				2.2	2.01031
1.852	1.99517				1.852	1.9574				1.852	1.86263				1.852	1.98945
2.092	2.24882				2.092	2.036				2.092	2.14323				2.092	2.15432
2.74	2.49653				2.74	2.4036				2.74	2.323				2.74	2.46897
2.341	2.34279				2.341	2.1674				2.341	2.24401				2.341	2.30936
1.206	1.61994				1.206	1.2992				1.206	1.38274				1.206	1.61181
1.951	1.99391				1.951	1.9576				1.951	2.20019				1.951	1.94019
2.53	2.5338				2.53	2.0216				2.53	2.52065				2.53	2.38623
2.152	2.12763				2.152	1.5538				2.152	1.74866				2.152	2.02254
1.231	1.54688				1.231	1.4628				1.231	1.7225				1.231	1.6101
1.928	1.70925				1.928	1.4562				1.928	2.12219				1.928	1.70644
1.17	1.42175				1.17	1.7722				1.17	1.28869				1.17	1.46165
1.733	1.58662				1.733	2.0544				1.733	1.52145				1.733	1.69374
2.779	2.36953				2.779	2.268				2.779	2.37612				2.779	2.3596
1.758	1.3841				1.758	1.6062				1.758	1.60284				1.758	1.55151
1.408	1.61622				1.408	1.892				1.408	1.79015				1.408	1.71985
1.105	1.03601				1.105	1.2868				1.105	1.17349				1.105	1.2649
1.585	1.29488				1.585	1.6772				1.585	1.23522				1.585	1.48975
2.036	1.95163				2.036	2.2142				2.036	2.136				2.036	1.98877
2.13	1.95783				2.13	1.7668				2.13	1.8906				2.13	1.89585
2.003	1.87433				2.003	2.0276				2.003	2.06645				2.003	1.98595
2.219	2.3575				2.219	2.2744				2.219	2.23751				2.219	2.26041
2.297	2.00557				2.297	2.107				2.297	1.88859				2.297	2.04816
2.294	2.22998				2.294	2.1242				2.294	2.08957				2.294	2.1854
1.286	1.62661				1.286	2.0702				1.286	1.3592				1.286	1.70932
1.085	0.89987				1.085	1.342				1.085	1.18558				1.085	1.1309
2.022	2.09182				2.022	1.869				2.022	2.30998				2.022	2.04022
1.831	1.82926				1.831	1.949				1.831	1.84458				1.831	1.83252
2.419	2.31477				2.419	2.18				2.419	2.1878				2.419	2.22926
1.378	1.5414				1.378	1.8988				1.378	1.61368				1.378	1.66516
2.226	1.90552				2.226	1.5858				2.226	1.94116				2.226	1.90136
2.283	2.6791				2.283	2.1766				2.283	2.29887				2.283	2.47469
2.124	2.15603				2.124	1.9266				2.124	2.21517				2.124	2.11422
1.876	1.87012				1.876	1.8606				1.876	1.91695				1.876	1.89518
1.509	1.55526				1.509	1.6616				1.509	1.555				1.509	1.56782
1.997	1.83546				1.997	1.6428				1.997	1.39787				1.997	1.77356
1.389	1.28863				1.389	1.6568				1.389	1.51243				1.389	1.43949
2.65	2.40874				2.65	2.071				2.65	2.33238				2.65	2.38119
2.517	2.15597				2.517	2.1722				2.517	2.21561				2.517	2.09919
1.788	1.97189				1.788	1.5498				1.788	1.886				1.788	1.92719
1.261	1.60359				1.261	1.5856				1.261	1.52588				1.261	1.59084
2.216	2.1073				2.216	1.631				2.216	1.91332				2.216	2.03625
1.1	1.1931				1.1	1.418				1.1	1.30169				1.1	1.31199
2.489	2.69751				2.489	2.4278				2.489	2.48727				2.489	2.41076
1.838	1.90114				1.838	1.8198				1.838	1.84674				1.838	1.88119
2.317	2.70953				2.317	2.5166				2.317	2.25674				2.317	2.51865
1.093	1.46145				1.093	1.7856				1.093	1.41095				1.093	1.51545
2.398	2.04871				2.398	2.1508				2.398	2.22023				2.398	2.1281
2.039	2.01498				2.039	2.0092				2.039	1.9709				2.039	1.96886
1.702	1.79979				1.702	1.702				1.702	1.74242				1.702	1.77467
2.168	2.22179				2.168	2.1194				2.168	2.19718				2.168	2.12382
1.703	1.79373				1.703	1.8692				1.703	1.6001				1.703	1.72256
2.257	2.39037				2.257	2.0318				2.257	2.31699				2.257	2.3259
2.086	2.11815				2.086	2.0406				2.086	1.99279				2.086	2.10678
1.89	1.64831				1.89	1.797				1.89	1.76067				1.89	1.72574
1.569	1.83356				1.569	1.9154				1.569	1.89947				1.569	1.80882
2.029	2.10163				2.029	2.2234				2.029	2.08447				2.029	2.11159
1.779	1.69399				1.779	1.6344				1.779	1.99048				1.779	1.75193
2.548	2.33404				2.548	1.8998				2.548	2.19086				2.548	2.27152
2.207	1.88242				2.207	2.1304				2.207	2.04134				2.207	1.90537
2.195	2.0567				2.195	1.5424				2.195	1.98703				2.195	1.97363
1.795	1.67159				1.795	1.9696				1.795	1.97192				1.795	1.727
2.185	2.34157				2.185	1.8654				2.185	2.14992				2.185	2.2163
2.614	2.63195				2.614	2.5498				2.614	2.53061				2.614	2.4473
1.967	2.12059				1.967	2.0042				1.967	2.05533				1.967	2.03046
1.171	1.48665				1.171	1.67				1.171	1.58452				1.171	1.55986
2.109	1.9102				2.109	1.9522				2.109	1.93514				2.109	1.94734
2.085	1.86516				2.085	1.8878				2.085	1.99175				2.085	1.81882
2.304	2.12774				2.304	2.016				2.304	1.97964				2.304	2.11931
1.482	1.76966				1.482	1.866				1.482	1.7761				1.482	1.77761
1.96	1.47641				1.96	1.6388				1.96	1.45303				1.96	1.62424
1.131	1.24159				1.131	1.264				1.131	1.2714				1.131	1.25018
1.515	1.29044				1.515	1.5392				1.515	1.22871				1.515	1.43816
1.469	1.74416				1.469	2.016				1.469	1.42905				1.469	1.68268
2.57	2.68323				2.57	2.4442				2.57	2.36505				2.57	2.47956
2.131	2.26498				2.131	2.1096				2.131	2.3793				2.131	2.19386
2.962	2.89639				2.962	2.3732				2.962	2.48433				2.962	2.70647
2.168	2.65098				2.168	2.2932				2.168	2.13705				2.168	2.41712
1.89	1.98286				1.89	2.0342				1.89	1.87318				1.89	1.92636
1.504	1.27293				1.504	1.592				1.504	1.35805				1.504	1.30183
2.251	2.44287				2.251	1.9518				2.251	2.1345				2.251	2.24513
1.526	1.46645				1.526	1.768				1.526	1.53741				1.526	1.58085
2.113	2.29329				2.113	1.9344				2.113	2.05571				2.113	2.0971
2.566	2.53116				2.566	1.827				2.566	2.41898				2.566	2.34564
2.797	2.61387				2.797	2.4488				2.797	2.46562				2.797	2.54818
2.335	2.26264				2.335	2.3868				2.335	2.15047				2.335	2.19347
1.581	1.04649				1.581	1.6856				1.581	1.62686				1.581	1.28602
2.386	2.31832				2.386	2.3994				2.386	2.33209				2.386	2.25631
1.525	1.3001				1.525	1.9274				1.525	1.66626				1.525	1.55549
1.072	1.05183				1.072	1.225				1.072	1.14936				1.072	1.08938
2.581	2.26625				2.581	2.2288				2.581	2.25748				2.581	2.23603
1.741	1.51031				1.741	1.7546				1.741	1.66998				1.741	1.6313
1.901	2.02072				1.901	2.015				1.901	1.9302				1.901	2.00099
1.288	1.67897				1.288	1.7658				1.288	1.74976				1.288	1.62693
2.192	2.0967				2.192	2.0118				2.192	2.0397				2.192	2.04998
2.175	2.2517				2.175	1.9222				2.175	2.40487				2.175	2.13568
1.88	1.82578				1.88	1.9472				1.88	1.85535				1.88	1.89644
1.908	1.96612				1.908	2.063				1.908	1.86011				1.908	1.91368
2.239	2.21834				2.239	2.0478				2.239	2.18855				2.239	2.15024
2.228	2.17933				2.228	1.9628				2.228	1.98869				2.228	2.14973
2.015	2.04753				2.015	1.9814				2.015	2.14877				2.015	2.05026
1.712	1.68873				1.712	1.6622				1.712	1.80375				1.712	1.76913
2.118	1.88108				2.118	1.9796				2.118	2.16571				2.118	1.92011
2.22	2.16405				2.22	2.2264				2.22	2.25329				2.22	2.17282
1.992	1.949				1.992	2.0074				1.992	1.92653				1.992	1.90402
2.085	2.07328				2.085	2.0582				2.085	2.0039				2.085	2.03003
1.81	1.50442				1.81	1.7266				1.81	1.70895				1.81	1.65725
2.471	2.27441				2.471	2.0652				2.471	2.07846				2.471	2.28647
2.217	2.17878				2.217	2.0996				2.217	2.05413				2.217	2.11779
1.303	1.48544				1.303	1.6252				1.303	1.57677				1.303	1.54789
1.28	1.11309				1.28	1.8648				1.28	1.41897				1.28	1.28273
1.823	1.62541				1.823	1.6524				1.823	2.06001				1.823	1.68699
1.733	1.63458				1.733	1.8614				1.733	1.5584				1.733	1.67896
2.264	2.51865				2.264	2.2972				2.264	2.29258				2.264	2.34267
1.966	2.01366				1.966	2.0782				1.966	2.09181				1.966	1.9718
2.281	2.21098				2.281	2.1064				2.281	2.072				2.281	2.22618
1.153	1.28808				1.153	1.484				1.153	1.44596				1.153	1.34921
1.729	1.93686				1.729	1.9126				1.729	1.61395				1.729	1.89233
1.579	1.76024				1.579	1.7038				1.579	1.59996				1.579	1.67889
1.608	1.40129				1.608	1.7042				1.608	1.4156				1.608	1.50697
2.347	2.30403				2.347	1.773				2.347	2.24478				2.347	2.19591
1.258	1.68746				1.258	1.8298				1.258	1.6005				1.258	1.63076
1.611	1.78993				1.611	2.0176				1.611	1.97045				1.611	1.8171
1.879	2.13369				1.879	1.8596				1.879	2.12286				1.879	1.98833
1.779	1.82479				1.779	1.901				1.779	1.89898				1.779	1.92712
1.671	1.42201				1.671	1.6142				1.671	1.60715				1.671	1.55924
1.769	1.5516				1.769	1.9374				1.769	1.29932				1.769	1.5962
2.015	1.94085				2.015	1.9336				2.015	1.75601				2.015	1.90852
1.984	1.96184				1.984	2.0832				1.984	1.78104				1.984	1.93533
1.298	1.48684				1.298	1.5258				1.298	1.44984				1.298	1.39809
1.58	1.26601				1.58	1.7104				1.58	1.26392				1.58	1.45724
1.748	1.74209				1.748	1.6				1.748	1.89183				1.748	1.7059
2.467	2.1275				2.467	2.3052				2.467	2.25763				2.467	2.09685
2.646	2.58126				2.646	2.247				2.646	2.23998				2.646	2.46567
2.198	2.24922				2.198	2.2886				2.198	2.34569				2.198	2.19423
2.288	2.72718				2.288	1.977				2.288	2.51134				2.288	2.61381
2.478	2.38922				2.478	1.954				2.478	2.09627				2.478	2.18315
2.065	1.89313				2.065	2.4072				2.065	2.16498				2.065	1.95577
2.436	2.27131				2.436	2.3084				2.436	2.27613				2.436	2.29001
2.115	1.85863				2.115	2.0088				2.115	1.89699				2.115	1.89155
1.851	1.79301				1.851	1.9528				1.851	1.87147				1.851	1.80802
1.721	1.65219				1.721	1.8712				1.721	1.53611				1.721	1.68364
2.199	2.19946				2.199	1.947				2.199	2.07933				2.199	2.114
2.459	2.13466				2.459	2.02				2.459	2.2076				2.459	2.25742
2.131	2.08158				2.131	1.952				2.131	2.00509				2.131	2.03248
2.12	1.93208				2.12	2.1398				2.12	2.03679				2.12	1.98834
2.151	2.08974				2.151	2.2086				2.151	2.16933				2.151	2.17971
1.04	1.21567				1.04	1.2662				1.04	1.10469				1.04	1.31785
1.751	1.79556				1.751	1.9782				1.751	1.81871				1.751	1.85077
2.051	1.60243				2.051	1.9016				2.051	1.86019				2.051	1.70647
2.116	2.08998				2.116	1.97				2.116	2.0261				2.116	2.07276
1.929	1.86521				1.929	1.505				1.929	2.11762				1.929	1.80683
2.207	2.26179				2.207	1.5872				2.207	2.30029				2.207	2.12173
2.144	2.17959				2.144	1.9342				2.144	2.14722				2.144	2.11204
2.086	2.00755				2.086	1.648				2.086	1.61639				2.086	1.91636
1.31	1.49956				1.31	1.7666				1.31	1.5609				1.31	1.53207
1.216	1.26697				1.216	1.8628				1.216	1.50215				1.216	1.45704
2.52	2.82671				2.52	2.5142				2.52	2.42787				2.52	2.60844
1.841	1.48825				1.841	1.7862				1.841	1.46883				1.841	1.64131
1.302	1.56053				1.302	1.7134				1.302	1.29515				1.302	1.54195
2.097	1.64849				2.097	1.9854				2.097	1.7996				2.097	1.76978
1.854	1.79073				1.854	1.7788				1.854	1.40601				1.854	1.78026
1.979	1.96307				1.979	2.089				1.979	2.03928				1.979	1.98758
1.33	1.53234				1.33	1.3822				1.33	1.44039				1.33	1.4296
2.569	2.45029				2.569	1.8818				2.569	2.2134				2.569	2.32784
1.98	2.07954				1.98	1.931				1.98	2.11169				1.98	1.98222
1.573	1.75581				1.573	1.8124				1.573	1.74828				1.573	1.82354
1.349	1.5639				1.349	1.681				1.349	1.66709				1.349	1.66416
1.108	1.37972				1.108	1.5664				1.108	1.37038				1.108	1.42652
2.181	1.96963				2.181	1.8318				2.181	2.02462				2.181	2.04076
1.08	1.46135				1.08	1.7774				1.08	1.52355				1.08	1.57968
1.846	1.62575				1.846	1.7228				1.846	1.3935				1.846	1.6759
1.237	1.36966				1.237	1.5576				1.237	1.37				1.237	1.46063
1.795	1.77598				1.795	1.578				1.795	1.75702				1.795	1.83127
2.161	1.89465				2.161	1.6392				2.161	1.91945				2.161	1.83269
2.101	1.9327				2.101	1.9084				2.101	1.87308				2.101	1.9438
2.014	1.9084				2.014	1.9808				2.014	1.98037				2.014	1.91381
2.404	2.48067				2.404	2.1876				2.404	2.27003				2.404	2.31733
1.955	1.98109				1.955	1.9156				1.955	2.12945				1.955	1.95603
1.203	1.50264				1.203	1.7592				1.203	1.22987				1.203	1.30291
2.351	2.3893				2.351	2.0276				2.351	2.33457				2.351	2.25827
2.364	2.68643				2.364	2.4386				2.364	2.30876				2.364	2.52041
2.435	2.19814				2.435	2.136				2.435	2.2438				2.435	2.11354
2.265	2.40524				2.265	1.849				2.265	2.2692				2.265	2.25722
1.835	1.3926				1.835	1.8322				1.835	1.21295				1.835	1.47155
1.535	1.70206				1.535	1.986				1.535	1.84053				1.535	1.76524
2.369	2.28698				2.369	1.9492				2.369	2.409				2.369	2.10878
2.257	2.1104				2.257	1.8252				2.257	2.40191				2.257	2.03219
2.111	2.00573				2.111	2.0112				2.111	2.29787				2.111	1.97864
2.608	2.93937				2.608	2.4054				2.608	2.57793				2.608	2.71079
2.161	2.26909				2.161	2.0468				2.161	2.24918				2.161	2.10924
1.306	1.12742				1.306	1.5044				1.306	1.3768				1.306	1.34289
1.869	1.73762				1.869	1.5832				1.869	1.80973				1.869	1.76803
1.185	1.46524				1.185	1.948				1.185	1.32861				1.185	1.44421
2.465	2.70149				2.465	2.1958				2.465	2.30056				2.465	2.44365
1.202	1.55494				1.202	1.6338				1.202	1.61724				1.202	1.5891
2.001	1.95407				2.001	1.9694				2.001	1.87937				2.001	1.9937
1.838	1.67883				1.838	1.4438				1.838	1.39066				1.838	1.64613
2.151	2.15843				2.151	2.1558				2.151	2.22872				2.151	2.09451
1.838	1.39918				1.838	1.9248				1.838	1.36504				1.838	1.50994
1.792	1.8631				1.792	1.7046				1.792	1.44405				1.792	1.81174
1.552	1.59529				1.552	1.387				1.552	1.44551				1.552	1.54782
2.233	2.20323				2.233	1.8028				2.233	2.12856				2.233	2.05558
2.411	2.40856				2.411	2.5826				2.411	2.33128				2.411	2.31828
1.226	1.37464				1.226	1.632				1.226	1.53939				1.226	1.46058
1.869	1.89014				1.869	2.0108				1.869	1.89558				1.869	1.87198
1.719	1.49895				1.719	1.6412				1.719	1.6417				1.719	1.4864
1.913	1.89365				1.913	1.98				1.913	1.67619				1.913	1.90672
2.175	2.21128				2.175	2.0194				2.175	2.30423				2.175	2.17184
1.348	1.22621				1.348	1.551				1.348	1.35264				1.348	1.37388
1.735	1.54814				1.735	1.653				1.735	1.63546				1.735	1.63473
2.227	2.39929				2.227	2.0202				2.227	2.23742				2.227	2.22232
1.889	1.94455				1.889	1.7444				1.889	1.85902				1.889	1.86241
2.727	2.73309				2.727	2.2372				2.727	2.60493				2.727	2.62713
1.272	1.03881				1.272	1.3804				1.272	1.43129				1.272	1.26778
1.582	1.55087				1.582	1.6558				1.582	1.34989				1.582	1.56397
1.648	1.64644				1.648	1.7426				1.648	1.64625				1.648	1.68591
1.15	1.50736				1.15	1.941				1.15	1.15974				1.15	1.49709
1.38	1.19826				1.38	1.6246				1.38	1.33564				1.38	1.28572
1.749	1.594				1.749	1.7202				1.749	1.70979				1.749	1.65277
1.847	1.4472				1.847	1.6322				1.847	1.77271				1.847	1.59277
1.412	1.56234				1.412	1.6466				1.412	1.51279				1.412	1.57459
1.135	1.40082				1.135	1.5138				1.135	1.42171				1.135	1.38475
2.412	2.33744				2.412	2.1086				2.412	2.3173				2.412	2.23871
2.266	2.22676				2.266	2.0596				2.266	2.29823				2.266	2.12306
1.809	1.86508				1.809	1.822				1.809	1.68187				1.809	1.8349
1.566	1.6385				1.566	2.042				1.566	1.78913				1.566	1.69674
1.258	1.58747				1.258	1.6958				1.258	1.27478				1.258	1.62802
2.256	1.99438				2.256	1.8922				2.256	1.98327				2.256	1.97164
2.585	2.41438				2.585	1.9414				2.585	2.32389				2.585	2.36655
2.181	2.03634				2.181	1.6228				2.181	2.43629				2.181	2.10795
1.657	1.8921				1.657	1.8758				1.657	1.80363				1.657	1.89941
1.948	1.73449				1.948	2.0604				1.948	2.066				1.948	1.75942
1.898	1.42626				1.898	1.7556				1.898	1.2688				1.898	1.51111
2.282	2.04554				2.282	1.9126				2.282	1.94936				2.282	2.03153
1.879	1.82888				1.879	2.3614				1.879	1.85068				1.879	1.93632
2.501	2.22302				2.501	2.0466				2.501	2.07619				2.501	2.08239
1.534	1.6218				1.534	1.9548				1.534	1.73858				1.534	1.71949
2.097	1.89436				2.097	1.4538				2.097	1.67375				2.097	1.80481
2.296	2.37293				2.296	2.1088				2.296	2.22927				2.296	2.30438
1.78	1.96827				1.78	1.7058				1.78	1.60844				1.78	1.92101
1.193	1.29868				1.193	1.4828				1.193	1.2565				1.193	1.38579
1.812	1.78922				1.812	1.9292				1.812	1.76274				1.812	1.78589
1.738	1.65191				1.738	1.7096				1.738	1.51929				1.738	1.64313
2.524	2.42713				2.524	2.5628				2.524	2.47463				2.524	2.42423
2.309	2.17447				2.309	1.993				2.309	2.19256				2.309	2.07259
2.127	2.00712				2.127	1.9584				2.127	2.19606				2.127	2.03792
1.113	1.02724				1.113	1.3342				1.113	1.28139				1.113	1.21679
1.083	1.42902				1.083	1.7026				1.083	1.37999				1.083	1.52382
2.267	2.23477				2.267	1.9016				2.267	2.02686				2.267	2.15292
2.201	2.17847				2.201	2.256				2.201	2.16499				2.201	2.15717
2.027	2.36914				2.027	1.9512				2.027	1.91784				2.027	2.26147
1.12	1.0809				1.12	1.2752				1.12	1.25517				1.12	1.24318
2.034	1.99893				2.034	1.8184				2.034	1.79919				2.034	2.00611
1.454	1.49566				1.454	1.6464				1.454	1.7161				1.454	1.57319
2.149	2.17672				2.149	2.335				2.149	2.1427				2.149	2.10165
1.21	1.11353				1.21	1.384				1.21	1.2187				1.21	1.24301
1.824	1.84879				1.824	1.969				1.824	1.99093				1.824	1.83739
1.34	1.20884				1.34	1.4674				1.34	1.67478				1.34	1.44742
1.918	1.90099				1.918	2.0166				1.918	1.98661				1.918	1.93021
1.353	1.58584				1.353	1.9088				1.353	1.63196				1.353	1.60045
2.281	2.17602				2.281	2.0494				2.281	2.16506				2.281	2.13037
2.208	2.1746				2.208	1.8128				2.208	2.44921				2.208	2.0952
2.032	1.96385				2.032	2.0464				2.032	1.92548				2.032	1.97296
1.361	1.45274				1.361	1.972				1.361	1.44841				1.361	1.53287
1.39	1.40794				1.39	1.9002				1.39	1.56996				1.39	1.54521
1.869	1.76158				1.869	1.6922				1.869	1.77799				1.869	1.77069
1.79	1.70214				1.79	1.8946				1.79	1.82624				1.79	1.7522
2.14	2.03169				2.14	2.2718				2.14	2.25389				2.14	2.00744
2.09	2.10904				2.09	2.061				2.09	2.23769				2.09	2.03033
2.042	2.14545				2.042	1.9048				2.042	2.30406				2.042	2.06819
1.369	1.66698				1.369	1.7696				1.369	1.2789				1.369	1.67307
2.36	2.40049				2.36	2.0186				2.36	2.48022				2.36	2.24051
2.442	2.48909				2.442	2.1046				2.442	2.20797				2.442	2.38414
1.084	1.33713				1.084	1.6942				1.084	1.20491				1.084	1.36715
1.504	1.59505				1.504	1.8342				1.504	1.72067				1.504	1.58808
2.05	2.48988				2.05	1.8858				2.05	2.08446				2.05	2.14992
1.281	1.49822				1.281	1.638				1.281	1.45825				1.281	1.53867
2.031	1.93961				2.031	2.053				2.031	1.83032				2.031	1.9268
1.597	1.74635				1.597	2.075				1.597	1.54387				1.597	1.68202
1.069	1.21282				1.069	1.5856				1.069	1.23541				1.069	1.36084
1.301	1.18643				1.301	1.3832				1.301	1.24457				1.301	1.31691
1.795	1.87604				1.795	1.8654				1.795	1.85892				1.795	1.90645
1.635	1.33473				1.635	1.7142				1.635	1.60193				1.635	1.48794
1.77	1.87933				1.77	1.8044				1.77	1.8683				1.77	1.86459
2.327	2.07908				2.327	1.838				2.327	2.15945				2.327	2.02082
2.16	1.9777				2.16	2.0392				2.16	2.09981				2.16	2.03145
2.23	2.18413				2.23	1.9438				2.23	1.92697				2.23	2.15313
1.088	1.31045				1.088	1.4682				1.088	1.13412				1.088	1.42109
2.32	2.4473				2.32	2.4008				2.32	2.30051				2.32	2.36742
1.15	0.94063				1.15	1.4302				1.15	1.22647				1.15	1.07475
2.184	2.09355				2.184	1.9714				2.184	2.04232				2.184	2.08973
1.811	1.81395				1.811	2.0202				1.811	1.93043				1.811	1.84386
1.376	1.53915				1.376	1.8734				1.376	1.36051				1.376	1.54445
2.714	2.28854				2.714	2.1102				2.714	2.19409				2.714	2.22891
2.1	2.15379				2.1	2.0248				2.1	1.97234				2.1	2.08344
1.873	1.90897				1.873	1.9526				1.873	2.15061				1.873	1.91479
2.082	1.77014				2.082	2.2162				2.082	1.83621				2.082	1.8713
1.581	1.04649				1.581	1.6856				1.581	1.62686				1.581	1.28602
1.23	1.27666				1.23	1.5564				1.23	1.35004				1.23	1.32493
1.978	2.05747				1.978	2.1426				1.978	2.25397				1.978	2.04392
1.881	1.76575				1.881	1.6716				1.881	1.877				1.881	1.8255
2.241	2.15043				2.241	1.7954				2.241	2.13816				2.241	2.02392
1.889	2.02467				1.889	2.0962				1.889	1.89798				1.889	2.00158
2.692	2.61151				2.692	2.1056				2.692	2.24188				2.692	2.59005
2.253	2.57285				2.253	2.3584				2.253	2.23986				2.253	2.40144
1.924	1.83342				1.924	1.8564				1.924	1.67983				1.924	1.86345
1.525	1.74109				1.525	1.544				1.525	1.5812				1.525	1.72867
2.435	2.81168				2.435	2.1546				2.435	2.28936				2.435	2.56254
2.259	1.95615				2.259	1.751				2.259	2.16825				2.259	1.93674
1.611	1.85115				1.611	1.8356				1.611	2.05565				1.611	1.7932
2.415	2.19008				2.415	2.0538				2.415	2.23294				2.415	2.14307
2.356	2.20352				2.356	2.2962				2.356	2.40392				2.356	2.21701
2.245	2.03335				2.245	1.4568				2.245	2.09828				2.245	1.92936
2.147	1.95799				2.147	1.781				2.147	2.02462				2.147	1.92929
1.517	1.60885				1.517	1.8248				1.517	1.71628				1.517	1.69877
2.107	2.03253				2.107	1.7786				2.107	2.07155				2.107	1.97567
1.637	1.71994				1.637	1.7238				1.637	1.83115				1.637	1.69246
2.524	2.52405				2.524	2.253				2.524	2.34509				2.524	2.34575
2.045	1.91487				2.045	1.8532				2.045	2.1036				2.045	1.93271
1.971	1.99514				1.971	2.1226				1.971	2.18547				1.971	1.97096
2.222	2.39203				2.222	2.2886				2.222	2.16979				2.222	2.15414
2.198	2.25492				2.198	1.9006				2.198	1.94594				2.198	2.16916
1.628	1.50168				1.628	1.8192				1.628	1.93131				1.628	1.6183
2.501	2.3044				2.501	1.9686				2.501	2.35789				2.501	2.27659
1.783	1.96857				1.783	1.8088				1.783	1.69424				1.783	1.93335
1.286	1.1444				1.286	1.5004				1.286	1.39383				1.286	1.37201
1.636	1.15668				1.636	1.81				1.636	1.31851				1.636	1.31462
2.004	2.0149				2.004	2.3264				2.004	1.91133				2.004	1.98955
1.987	2.07409				1.987	1.9696				1.987	2.00417				1.987	2.02241
1.144	1.08692				1.144	1.3076				1.144	1.2749				1.144	1.09415
1.163	1.42579				1.163	1.5614				1.163	1.25607				1.163	1.42097
1.854	1.86348				1.854	1.8468				1.854	1.95621				1.854	1.7791
1.078	1.34169				1.078	1.6964				1.078	1.16815				1.078	1.41292
2.234	2.13603				2.234	2.1522				2.234	1.93217				2.234	2.03755
2.229	1.76128				2.229	1.8442				2.229	1.79651				2.229	1.94956
2.045	1.92304				2.045	2.222				2.045	2.06075				2.045	1.92761
2.475	2.42356				2.475	2.0546				2.475	2.37547				2.475	2.23221
1.991	2.13399				1.991	2.0382				1.991	2.39077				1.991	2.1279
2.02	2.01849				2.02	2.3704				2.02	2.19985				2.02	2.00405
1.722	1.41864				1.722	1.7774				1.722	1.64				1.722	1.48534
1.243	1.40388				1.243	1.7876				1.243	1.49				1.243	1.47633
2.327	2.42153				2.327	1.834				2.327	2.25449				2.327	2.28323
1.259	1.6468				1.259	2.2446				1.259	1.8267				1.259	1.74739
1.416	1.53901				1.416	1.8414				1.416	1.54536				1.416	1.54652
1.302	1.29097				1.302	1.5014				1.302	1.34114				1.302	1.44659
1.492	1.75078				1.492	1.6114				1.492	1.63953				1.492	1.73141
1.892	1.8914				1.892	2.1624				1.892	2.13411				1.892	1.93345
1.307	1.45501				1.307	1.581				1.307	1.61266				1.307	1.49256
2.9	2.50588				2.9	2.2786				2.9	2.55992				2.9	2.51427
2.304	2.45889				2.304	2.1886				2.304	2.28761				2.304	2.2979
2.279	2.27663				2.279	2.1506				2.279	2.18974				2.279	2.20889
2.178	2.28199				2.178	2.1074				2.178	2.07282				2.178	2.08013
1.202	1.37929				1.202	1.4652				1.202	1.56035				1.202	1.46229
2.072	1.99799				2.072	1.7112				2.072	2.1687				2.072	1.97192
1.995	1.88836				1.995	1.644				1.995	1.85329				1.995	1.8088
1.211	1.41723				1.211	1.4738				1.211	1.32605				1.211	1.40026
1.803	1.32733				1.803	1.8776				1.803	1.59055				1.803	1.47558
1.463	1.58252				1.463	1.715				1.463	1.67311				1.463	1.7236
1.832	1.9121				1.832	1.8286				1.832	1.82121				1.832	1.88214
1.659	1.09362				1.659	1.6712				1.659	1.42787				1.659	1.30566
1.462	1.65187				1.462	1.6224				1.462	1.46126				1.462	1.72465
1.054	1.16723				1.054	1.5188				1.054	1.38942				1.054	1.30722
2.196	2.06577				2.196	1.501				2.196	1.99642				2.196	2.016
1.722	1.88908				1.722	1.5698				1.722	1.41282				1.722	1.77852
2.718	2.73541				2.718	2.131				2.718	2.46094				2.718	2.56498
2.092	2.20645				2.092	1.8936				2.092	2.0954				2.092	2.12853
1.872	1.73857				1.872	1.8066				1.872	1.74803				1.872	1.73942
1.536	1.67199				1.536	1.9034				1.536	1.73448				1.536	1.71372
2.516	2.09253				2.516	2.0934				2.516	2.07496				2.516	2.0756
1.106	1.07269				1.106	1.4072				1.106	1.27042				1.106	1.12213
1.641	1.73004				1.641	1.9768				1.641	1.54782				1.641	1.71092
2.482	2.45558				2.482	2.182				2.482	2.25225				2.482	2.3157
1.68	1.49455				1.68	2.0598				1.68	1.61575				1.68	1.58899
2.001	1.57396				2.001	1.7702				2.001	1.56192				2.001	1.62181
1.962	1.84938				1.962	2.22				1.962	1.97064				1.962	1.92974
2.361	2.34173				2.361	2.2062				2.361	2.26059				2.361	2.27568
1.594	1.48048				1.594	1.8152				1.594	1.64342				1.594	1.58668
2.307	2.21921				2.307	2.1586				2.307	2.06264				2.307	2.13306
2.279	2.3567				2.279	1.961				2.279	2.33255				2.279	2.18652
1.781	1.6654				1.781	2.0362				1.781	1.84766				1.781	1.76456
2.112	2.13764				2.112	2.0912				2.112	1.96801				2.112	2.08308
2.26	1.8579				2.26	2.0508				2.26	1.73588				2.26	1.91391
1.821	1.71106				1.821	1.361				1.821	1.86814				1.821	1.73824
2.371	2.21002				2.371	1.8726				2.371	2.2845				2.371	2.27103
2.34	2.38652				2.34	2.021				2.34	2.15385				2.34	2.34189
2.236	2.10691				2.236	2.4264				2.236	2.26922				2.236	2.17387
2.106	2.06201				2.106	2.4194				2.106	2.31204				2.106	2.08083
1.741	1.87356				1.741	2.0682				1.741	1.84355				1.741	1.86556
2.172	2.17243				2.172	2.0068				2.172	1.94485				2.172	2.06616
1.864	1.69546				1.864	2.0668				1.864	1.78595				1.864	1.7939
2.151	2.22956				2.151	2.2032				2.151	2.15916				2.151	2.1533
2.266	1.91918				2.266	1.9274				2.266	1.80236				2.266	1.99375
2.621	2.32774				2.621	2.1112				2.621	2.21806				2.621	2.25956
2.395	2.42598				2.395	2.2538				2.395	2.40621				2.395	2.34167
2.178	2.22918				2.178	2.0368				2.178	2.1684				2.178	2.13447
2.103	2.0261				2.103	1.9708				2.103	2.02624				2.103	2.01729
2.011	1.8185				2.011	1.7478				2.011	2.09547				2.011	1.87287
2.306	2.08564				2.306	2.0536				2.306	2.17823				2.306	2.02671
1.472	1.76753				1.472	1.883				1.472	1.92772				1.472	1.71713
1.54	1.71916				1.54	1.6498				1.54	1.73576				1.54	1.74656
2.568	2.51706				2.568	1.9502				2.568	2.36417				2.568	2.42465
2.512	2.37677				2.512	2.2244				2.512	2.17322				2.512	2.29368
2.2	2.14488				2.2	2.0928				2.2	1.93231				2.2	2.1232
1.909	1.90319				1.909	1.763				1.909	1.94444				1.909	1.91315
2.555	2.74097				2.555	2.1556				2.555	2.43116				2.555	2.6843
1.226	1.01351				1.226	1.337				1.226	1.29658				1.226	1.10071
2.588	2.49039				2.588	1.9486				2.588	2.07669				2.588	2.24383
1.517	1.71019				1.517	1.8656				1.517	1.49628				1.517	1.74762
1.095	1.23435				1.095	1.6986				1.095	1.34307				1.095	1.35437
1.722	1.23649				1.722	1.5948				1.722	1.66032				1.722	1.53329
2.464	2.56548				2.464	2.428				2.464	2.41167				2.464	2.45164
1.094	1.21894				1.094	1.6404				1.094	1.14269				1.094	1.33872
2.172	2.07647				2.172	1.8158				2.172	2.29302				2.172	2.01376
1.837	1.68352				1.837	2.1106				1.837	1.79238				1.837	1.77554
1.651	1.71337				1.651	2.2646				1.651	1.61059				1.651	1.81126
1.847	1.36361				1.847	1.6504				1.847	1.44618				1.847	1.50145
2.427	2.57634				2.427	2.2276				2.427	2.31802				2.427	2.40534
1.199	1.4511				1.199	1.3728				1.199	1.49956				1.199	1.438
1.585	1.73693				1.585	1.7326				1.585	1.36799				1.585	1.74196
2.053	1.91573				2.053	2.0552				2.053	2.31533				2.053	2.04793
2.088	2.15258				2.088	2.0654				2.088	2.09752				2.088	2.06427
2.358	2.28037				2.358	1.9076				2.358	2.3883				2.358	2.09406
1.189	1.42382				1.189	1.719				1.189	1.47524				1.189	1.49965
2.065	2.16707				2.065	1.92				2.065	2.07182				2.065	2.06031
2.384	2.36992				2.384	2.0974				2.384	2.1096				2.384	2.30369
2.359	2.23012				2.359	2.009				2.359	2.1489				2.359	2.16722
1.333	1.53705				1.333	1.7234				1.333	1.56243				1.333	1.5671
2.183	1.9189				2.183	2.412				2.183	2.24325				2.183	1.89111
2.771	2.93099				2.771	2.4008				2.771	2.41626				2.771	2.73059
2.184	1.77364				2.184	1.7898				2.184	2.03726				2.184	1.85703
2.157	1.8665				2.157	1.6952				2.157	1.80059				2.157	1.83402
2.19	2.28347				2.19	1.9124				2.19	2.35434				2.19	2.22072
1.891	1.89873				1.891	1.9198				1.891	1.99471				1.891	1.89157
1.181	1.52245				1.181	1.8276				1.181	1.27542				1.181	1.57303
2.096	2.38908				2.096	2.3318				2.096	2.41515				2.096	2.32912
1.698	1.89015				1.698	1.968				1.698	1.69618				1.698	1.87332
2.115	2.00563				2.115	1.9634				2.115	2.3477				2.115	1.8982
2.411	2.2443				2.411	2.081				2.411	2.34069				2.411	2.24071
2.024	1.84823				2.024	2.1444				2.024	2.24442				2.024	1.8725
1.54	1.66485				1.54	1.7128				1.54	1.60481				1.54	1.76743
1.5	1.6579				1.5	1.6456				1.5	1.87833				1.5	1.66912
1.676	1.74484				1.676	1.8686				1.676	2.18641				1.676	1.77638
2.156	1.96093				2.156	2				2.156	2.03368				2.156	1.95515
2.39	2.60724				2.39	2.269				2.39	2.34064				2.39	2.53924
1.437	1.66096				1.437	1.7204				1.437	1.48877				1.437	1.53706
1.866	1.7559				1.866	1.882				1.866	2.04508				1.866	1.7918
2.34	2.20016				2.34	2.1282				2.34	2.27544				2.34	2.21636
1.968	1.99041				1.968	1.6088				1.968	2.03517				1.968	1.96471
1.915	1.85186				1.915	1.784				1.915	2.19978				1.915	1.84647
1.109	1.30943				1.109	1.7624				1.109	1.49435				1.109	1.42285
2.69	2.56331				2.69	2.303				2.69	2.31456				2.69	2.43892
1.459	1.40507				1.459	1.8222				1.459	1.57499				1.459	1.51912
2.169	1.871				2.169	1.9202				2.169	2.28854				2.169	1.83341
1.868	1.9377				1.868	1.6108				1.868	1.89386				1.868	1.84709
1.233	1.5576				1.233	1.8954				1.233	1.36966				1.233	1.62644
2.08	1.94752				2.08	1.9352				2.08	1.75264				2.08	1.91756
1.808	1.9934				1.808	2.015				1.808	2.05867				1.808	1.89228
2.057	2.01062				2.057	2.0492				2.057	1.71791				2.057	1.96325
1.073	1.31794				1.073	1.3214				1.073	1.11915				1.073	1.31681
2.094	2.42227				2.094	2.2244				2.094	2.30031				2.094	2.29563
2.037	1.79174				2.037	1.8308				2.037	1.96401				2.037	1.90393
2.287	2.28368				2.287	2.175				2.287	2.08007				2.287	2.17665
2.141	1.99224				2.141	2.0168				2.141	2.02143				2.141	2.04862
1.673	1.65691				1.673	1.7584				1.673	1.76259				1.673	1.74158
2.598	2.46736				2.598	2.0634				2.598	2.45032				2.598	2.37904
1.326	1.40626				1.326	1.8316				1.326	1.6558				1.326	1.53423
1.727	1.70238				1.727	1.7222				1.727	1.59619				1.727	1.64718
2.354	2.24799				2.354	1.9584				2.354	2.31803				2.354	2.25392
1.595	1.58017				1.595	1.6586				1.595	1.62496				1.595	1.62221
1.141	1.3984				1.141	1.5434				1.141	1.36509				1.141	1.34595
1.132	0.66738				1.132	1.2692				1.132	1.15681				1.132	0.96366
2.186	2.17741				2.186	1.9654				2.186	2.44797				2.186	2.06408
1.219	1.46997				1.219	1.2876				1.219	1.34282				1.219	1.49731
2.145	2.07002				2.145	1.6464				2.145	2.1068				2.145	1.97316
1.159	1.22843				1.159	1.6466				1.159	1.22749				1.159	1.33745
2.094	2.11166				2.094	2.1446				2.094	2.02153				2.094	2.09304
1.118	1.426				1.118	1.5016				1.118	1.36259				1.118	1.41037
1.139	1.2431				1.139	1.2696				1.139	1.11923				1.139	1.3335
1.943	1.90659				1.943	1.7258				1.943	2.14631				1.943	1.89744
2.709	2.56591				2.709	2.1506				2.709	2.29818				2.709	2.5727
2.692	2.35523				2.692	1.813				2.692	2.3143				2.692	2.34524
2.234	2.25849				2.234	2.2872				2.234	2.03406				2.234	2.1878
1.808	1.86266				1.808	1.97				1.808	2.26282				1.808	1.80903
1.479	1.58202				1.479	1.5742				1.479	1.30257				1.479	1.55079
1.15	1.06428				1.15	1.5884				1.15	1.14557				1.15	1.26288
1.645	1.55937				1.645	1.9508				1.645	1.59991				1.645	1.73096
2.094	1.96098				2.094	1.9178				2.094	1.95551				2.094	1.913
1.318	1.40938				1.318	2.0906				1.318	1.48417				1.318	1.48272
1.259	1.48077				1.259	1.8642				1.259	1.3118				1.259	1.43943
1.623	1.75602				1.623	2.2074				1.623	1.84411				1.623	1.80636
1.825	1.80746				1.825	1.734				1.825	1.88228				1.825	1.78928
1.739	1.63028				1.739	1.7918				1.739	1.82545				1.739	1.62916
1.907	1.78158				1.907	1.984				1.907	1.85221				1.907	1.80701
1.444	1.366				1.444	1.422				1.444	1.27175				1.444	1.40704
2.071	1.74965				2.071	1.968				2.071	2.04916				2.071	1.80641
1.792	1.75618				1.792	1.5184				1.792	1.71495				1.792	1.68293
1.104	1.03395				1.104	1.222				1.104	1.25202				1.104	1.18468
1.297	1.6131				1.297	1.5602				1.297	1.38976				1.297	1.39685
2.207	2.0987				2.207	1.8682				2.207	2.11306				2.207	2.01663
1.059	0.93486				1.059	1.3368				1.059	1.29451				1.059	1.08124
2.075	2.07956				2.075	1.839				2.075	1.95165				2.075	2.05976
2.369	2.43784				2.369	2.3052				2.369	2.30184				2.369	2.37231
2.007	2.01167				2.007	1.9468				2.007	2.20773				2.007	2.00869
1.977	1.72357				1.977	1.8566				1.977	1.69623				1.977	1.72883
1.038	0.88953				1.038	1.337				1.038	1.18889				1.038	1.0238
2.406	2.5927				2.406	2.21				2.406	2.11936				2.406	2.47684
1.912	1.65414				1.912	1.8532				1.912	1.68879				1.912	1.67915
1.571	1.75219				1.571	1.7338				1.571	1.78419				1.571	1.72583
1.494	1.57082				1.494	1.6586				1.494	1.65198				1.494	1.62869
1.537	1.49688				1.537	1.5988				1.537	1.69892				1.537	1.52596
1.735	1.82805				1.735	1.7704				1.735	1.40154				1.735	1.84117
1.28	1.63124				1.28	1.7216				1.28	1.49577				1.28	1.59811
2.215	2.09517				2.215	1.914				2.215	2.1624				2.215	2.11533
1.638	1.65517				1.638	1.6686				1.638	1.78834				1.638	1.70046
2.121	2.07443				2.121	2.197				2.121	2.12317				2.121	1.99548
2.107	1.94837				2.107	2.0826				2.107	1.93452				2.107	1.93305
2.637	2.62231				2.637	2.3538				2.637	2.30569				2.637	2.51804
1.707	1.65522				1.707	1.9634				1.707	1.81346				1.707	1.73714
2.136	1.95381				2.136	1.9628				2.136	2.20485				2.136	1.95694
1.134	1.21909				1.134	1.5644				1.134	1.32181				1.134	1.2254
2.417	2.19417				2.417	2.2154				2.417	2.14844				2.417	2.18102
2.169	2.1121				2.169	2.0074				2.169	1.76416				2.169	1.99396
1.959	2.00086				1.959	1.9374				1.959	1.9942				1.959	2.02527
1.725	1.68453				1.725	1.8412				1.725	1.75546				1.725	1.72481
2.084	1.40847				2.084	1.707				2.084	1.54358				2.084	1.52019
1.17	1.3739				1.17	1.9792				1.17	1.48623				1.17	1.52025
1.456	1.7086				1.456	1.5796				1.456	1.468				1.456	1.7311
2.027	1.57161				2.027	2.1132				2.027	1.655				2.027	1.74619
1.347	1.65443				1.347	1.717				1.347	1.72537				1.347	1.66083
2.265	2.10381				2.265	1.8292				2.265	1.95664				2.265	1.99553
2.091	2.07736				2.091	1.8188				2.091	2.25298				2.091	2.06422
1.987	2.02018				1.987	1.7158				1.987	1.60863				1.987	1.91695
1.574	1.62291				1.574	1.7386				1.574	1.56771				1.574	1.66087
1.769	1.89092				1.769	1.7098				1.769	1.66064				1.769	1.82982
1.545	1.69313				1.545	1.9436				1.545	1.83129				1.545	1.83418
2.31	2.66991				2.31	2.1586				2.31	2.41239				2.31	2.42683
2.013	1.76138				2.013	1.9304				2.013	1.69814				2.013	1.77365
1.991	1.57727				1.991	2.0652				1.991	1.624				1.991	1.66028
2.338	2.10565				2.338	1.645				2.338	2.36061				2.338	2.06234
2.374	2.29728				2.374	2.1042				2.374	2.26167				2.374	2.26608
2.063	2.13773				2.063	2.1842				2.063	2.12024				2.063	2.0518
1.108	1.19331				1.108	1.7364				1.108	1.28316				1.108	1.40314
1.959	2.00089				1.959	2.1206				1.959	1.93828				1.959	1.92054
2.356	2.45284				2.356	1.9608				2.356	2.32431				2.356	2.34091
1.948	1.98927				1.948	2.2244				1.948	2.06757				1.948	1.9867
2.199	1.72938				2.199	1.6534				2.199	1.7909				2.199	1.80889
1.132	1.37333				1.132	1.449				1.132	1.47156				1.132	1.39664
2.494	2.69099				2.494	2.2746				2.494	2.25171				2.494	2.49881
2.204	2.39669				2.204	1.798				2.204	2.19624				2.204	2.22607
2.042	2.02236				2.042	2.3656				2.042	2.15473				2.042	2.05467
1.81	1.9265				1.81	1.829				1.81	1.90847				1.81	1.91342
1.852	1.5156				1.852	1.8978				1.852	1.79717				1.852	1.65794
1.316	1.35557				1.316	1.291				1.316	1.16644				1.316	1.34877
2.022	1.9481				2.022	1.7784				2.022	1.98654				2.022	1.92203
1.809	1.81244				1.809	1.9678				1.809	1.70796				1.809	1.80763
1.461	1.34631				1.461	1.4434				1.461	1.44233				1.461	1.31537
2.582	2.43182				2.582	2.4966				2.582	2.41756				2.582	2.34818
1.668	1.80402				1.668	1.8168				1.668	1.8252				1.668	1.94975
1.134	1.4787				1.134	1.8216				1.134	1.64395				1.134	1.55916
2.339	2.28733				2.339	2.0284				2.339	2.25476				2.339	2.24364
2.334	2.32554				2.334	2.065				2.334	2.18258				2.334	2.25846
1.94	1.91581				1.94	1.847				1.94	1.8881				1.94	1.96017
2	1.95713				2	2.1224				2	1.88798				2	1.92282
1.641	1.6725				1.641	1.9768				1.641	1.4425				1.641	1.68868
1.756	1.78297				1.756	1.999				1.756	1.7388				1.756	1.84805
2.431	2.36932				2.431	2.0946				2.431	2.23009				2.431	2.22469
1.905	1.96544				1.905	1.7414				1.905	2.27632				1.905	1.98395
1.216	1.4332				1.216	1.8528				1.216	1.58921				1.216	1.56014
2.254	2.00511				2.254	2.2088				2.254	2.10446				2.254	2.04306
1.224	1.58173				1.224	1.457				1.224	1.67378				1.224	1.6071
2.02	1.99388				2.02	1.768				2.02	1.86257				2.02	1.93507
2.191	1.91089				2.191	1.8346				2.191	1.92745				2.191	1.89547
2.38	2.40955				2.38	1.9992				2.38	2.29111				2.38	2.17809
2.239	2.21578				2.239	1.9128				2.239	2.24305				2.239	2.05728
1.385	1.61917				1.385	1.5348				1.385	1.34782				1.385	1.48513
2.143	2.04565				2.143	2.075				2.143	2.28243				2.143	2.0777
1.713	1.83105				1.713	1.8508				1.713	1.68557				1.713	1.81458
2.132	2.3245				2.132	2.0432				2.132	2.1141				2.132	2.30754
2.43	2.45118				2.43	2.1218				2.43	2.21093				2.43	2.30959
2.208	2.45255				2.208	2.2352				2.208	2.23625				2.208	2.34488
1.09	1.40706				1.09	1.7068				1.09	1.30558				1.09	1.45246
2.053	2.01301				2.053	1.906				2.053	2.04879				2.053	1.84357
1.429	1.34466				1.429	1.7296				1.429	1.52865				1.429	1.48587
1.794	1.41355				1.794	1.6578				1.794	1.70537				1.794	1.53274
2.644	2.53095				2.644	2.0854				2.644	2.38339				2.644	2.44999
1.315	1.4692				1.315	1.8542				1.315	1.63331				1.315	1.52142
2.703	2.60193				2.703	2.3092				2.703	2.34814				2.703	2.51812
1.475	1.75328				1.475	1.8452				1.475	1.92717				1.475	1.79122
2.089	2.18319				2.089	2.107				2.089	2.10353				2.089	2.16895
1.819	1.73212				1.819	1.5452				1.819	1.88377				1.819	1.83621
1.685	1.69807				1.685	1.6898				1.685	1.79627				1.685	1.76588
2.038	2.14657				2.038	2.2202				2.038	2.26847				2.038	2.08184
1.922	1.91819				1.922	1.9362				1.922	1.85111				1.922	1.90067
2.027	1.96208				2.027	1.7984				2.027	1.9681				2.027	1.91419
2.595	2.21866				2.595	2.0694				2.595	2.41729				2.595	2.1804
1.93	1.82924				1.93	2.0656				1.93	1.88054				1.93	1.92222
1.896	1.85288				1.896	1.9604				1.896	1.90776				1.896	1.91665
1.545	1.70618				1.545	1.877				1.545	1.71769				1.545	1.79281
2.424	2.34352				2.424	2.2294				2.424	2.39437				2.424	2.27131
2.376	2.32556				2.376	1.8802				2.376	1.78227				2.376	2.23365
2.047	1.77798				2.047	1.8294				2.047	2.11218				2.047	1.82365
1.758	1.93505				1.758	1.8072				1.758	1.86193				1.758	1.79744
1.412	1.70411				1.412	1.7102				1.412	1.76668				1.412	1.68763
2.064	2.2474				2.064	2.2348				2.064	2.32978				2.064	2.12792
1.204	1.30503				1.204	1.4296				1.204	1.19119				1.204	1.26492
2.555	2.67971				2.555	2.2672				2.555	2.61067				2.555	2.4736
1.363	1.56458				1.363	1.673				1.363	1.53785				1.363	1.61023
2.36	2.40049				2.36	2.0186				2.36	2.48022				2.36	2.24051
1.986	1.92144				1.986	1.9204				1.986	1.99479				1.986	1.87663
1.75	1.55316				1.75	1.8106				1.75	1.47065				1.75	1.62039
2.466	2.35832				2.466	2.3092				2.466	2.36518				2.466	2.39206
2.3	2.33809				2.3	2.0706				2.3	2.31327				2.3	2.17116
2.227	1.91481				2.227	1.8756				2.227	2.23568				2.227	2.12706
1.954	1.54039				1.954	2.043				1.954	1.76445				1.954	1.67661
1.275	1.13592				1.275	1.6014				1.275	1.28048				1.275	1.30676
2.08	2.05493				2.08	1.9954				2.08	2.09384				2.08	2.00901
2.085	1.94587				2.085	1.7716				2.085	1.91312				2.085	1.89871
2.434	2.4855				2.434	2.2758				2.434	2.25004				2.434	2.38914
1.725	1.40997				1.725	1.459				1.725	1.36594				1.725	1.41417
1.49	1.30056				1.49	1.4732				1.49	1.645				1.49	1.47445
2.276	2.19956				2.276	1.9372				2.276	2.14367				2.276	2.13438
1.948	1.79332				1.948	1.94				1.948	1.82164				1.948	1.84678
2.104	2.19844				2.104	1.9198				2.104	1.98315				2.104	2.11085
2.113	2.08691				2.113	2.587				2.113	2.04894				2.113	2.09572
2.389	2.52458				2.389	2.3272				2.389	2.32944				2.389	2.38634
2.01	2.06501				2.01	1.7028				2.01	2.07256				2.01	1.97738
1.635	1.73292				1.635	1.869				1.635	1.64758				1.635	1.76006
2.506	2.46688				2.506	2.265				2.506	2.20833				2.506	2.33161
1.037	1.13965				1.037	1.427				1.037	1.19579				1.037	1.3792
2.089	1.98644				2.089	1.9316				2.089	1.79961				2.089	1.93246
1.602	1.70462				1.602	1.8154				1.602	1.69346				1.602	1.70219
1.862	1.92518				1.862	1.9882				1.862	2.11613				1.862	2.01359
1.897	1.64747				1.897	2.0152				1.897	1.89962				1.897	1.79716
1.453	1.46097				1.453	1.425				1.453	1.82864				1.453	1.44928
2.213	2.28522				2.213	2.1826				2.213	2.2893				2.213	2.24314
2.163	1.99748				2.163	1.781				2.163	1.70832				2.163	1.9238
2.339	2.21143				2.339	2.011				2.339	2.1209				2.339	2.14925
2.304	2.27162				2.304	1.9914				2.304	2.14189				2.304	2.18673
2.376	2.3331				2.376	2.23				2.376	2.25582				2.376	2.25134
2.004	1.86777				2.004	1.9132				2.004	2.06289				2.004	1.84263
2.332	2.08453				2.332	2.1474				2.332	2.00405				2.332	2.10914
1.263	1.13667				1.263	1.3842				1.263	1.19953				1.263	1.18797
2.328	2.0771				2.328	1.814				2.328	1.96561				2.328	2.02113
2.151	1.87095				2.151	1.6394				2.151	1.84573				2.151	1.88894
1.81	1.62673				1.81	1.4786				1.81	1.61792				1.81	1.64613
1.545	1.67867				1.545	1.7272				1.545	1.59414				1.545	1.63732
1.356	1.51519				1.356	1.6762				1.356	1.59122				1.356	1.62579
1.96	2.51422				1.96	1.7428				1.96	2.20326				1.96	2.24089
1.952	1.91598				1.952	1.607				1.952	1.80527				1.952	1.89363
1.912	1.89714				1.912	2.0904				1.912	1.6965				1.912	1.79971
1.704	1.60724				1.704	1.6358				1.704	1.54504				1.704	1.61212
1.987	1.86851				1.987	2.0236				1.987	1.40403				1.987	1.81239
1.267	1.60382				1.267	1.621				1.267	1.34876				1.267	1.5154
2.302	2.25429				2.302	2.184				2.302	2.07584				2.302	2.1983
2.209	2.19257				2.209	2.159				2.209	2.07841				2.209	2.12382
1.132	1.02927				1.132	1.4934				1.132	1.30931				1.132	1.16996
1.84	1.98007				1.84	1.8592				1.84	1.88884				1.84	1.87487
1.535	1.65074				1.535	1.5568				1.535	1.31159				1.535	1.65718
1.944	1.99178				1.944	1.8406				1.944	1.92067				1.944	1.93008
2.531	2.59359				2.531	2.2138				2.531	2.20971				2.531	2.39874
1.203	1.45574				1.203	1.57				1.203	1.55553				1.203	1.57249
2.437	2.29171				2.437	2.1344				2.437	2.22555				2.437	2.20272
2.156	2.03332				2.156	1.9934				2.156	2.12407				2.156	2.06937
1.986	1.8123				1.986	1.5274				1.986	1.97699				1.986	1.88622
1.343	1.58561				1.343	1.89				1.343	1.31935				1.343	1.54331
2.072	2.00753				2.072	2.1328				2.072	2.01158				2.072	1.99824
2.236	1.96883				2.236	2.2654				2.236	2.19816				2.236	2.00304
2.528	2.40519				2.528	2.2316				2.528	2.30784				2.528	2.23915
2.172	2.19928				2.172	1.8262				2.172	2.06599				2.172	2.12121
2.146	2.14608				2.146	2.2322				2.146	2.17275				2.146	2.1213
1.237	1.49629				1.237	1.5366				1.237	1.42992				1.237	1.48266
1.438	1.67272				1.438	1.7522				1.438	1.75793				1.438	1.70365
1.629	1.71978				1.629	1.8812				1.629	2.1331				1.629	1.78177
2.161	2.13481				2.161	2.249				2.161	2.11842				2.161	2.10794
2.117	2.14387				2.117	1.9906				2.117	1.96431				2.117	2.00818
1.74	1.5816				1.74	1.7724				1.74	1.96387				1.74	1.68139
1.484	1.1781				1.484	1.5596				1.484	1.36545				1.484	1.32465
1.598	1.81171				1.598	1.8224				1.598	1.85289				1.598	1.85516
2.086	1.97849				2.086	1.8748				2.086	2.11469				2.086	2.05426
1.214	1.64069				1.214	1.981				1.214	1.662				1.214	1.7618
2.254	2.19686				2.254	2.0352				2.254	2.23684				2.254	2.11274
2.212	2.10176				2.212	2.0218				2.212	1.90547				2.212	2.0588
1.235	1.6483				1.235	2.0656				1.235	1.33874				1.235	1.64913
1.109	1.51987				1.109	1.868				1.109	1.49815				1.109	1.58451
1.243	1.29222				1.243	1.7852				1.243	1.43059				1.243	1.4136
1.339	1.31542				1.339	1.4702				1.339	1.51091				1.339	1.5122
1.841	1.79993				1.841	1.6358				1.841	1.82511				1.841	1.802
2.535	2.65149				2.535	2.1836				2.535	2.44368				2.535	2.60294
2.478	2.47222				2.478	2.0634				2.478	2.17474				2.478	2.30199
1.174	1.5519				1.174	1.6982				1.174	1.47518				1.174	1.52784
1.582	1.62753				1.582	1.9492				1.582	1.46124				1.582	1.6345
1.038	1.09645				1.038	1.7374				1.038	1.22752				1.038	1.21694
1.093	1.1806				1.093	1.6606				1.093	1.32618				1.093	1.26788
1.581	1.3199				1.581	1.7002				1.581	1.45105				1.581	1.43869
2.439	3.03935				2.439	2.4236				2.439	2.51267				2.439	2.61807
1.105	1.4191				1.105	1.5976				1.105	1.49626				1.105	1.45401
2.492	1.9986				2.492	1.8632				2.492	2.21229				2.492	2.02319
1.641	1.38382				1.641	1.6456				1.641	1.27555				1.641	1.4919
1.369	1.5566				1.369	1.753				1.369	1.39417				1.369	1.55723
1.716	1.85565				1.716	1.6924				1.716	1.64555				1.716	1.82368
1.897	1.75614				1.897	1.7084				1.897	1.65646				1.897	1.74156
1.485	1.56885				1.485	1.667				1.485	2.03862				1.485	1.65484
1.888	1.87334				1.888	1.8558				1.888	1.82815				1.888	1.83763
1.581	1.6141				1.581	1.5392				1.581	1.41653				1.581	1.63264
1.48	1.55815				1.48	1.487				1.48	1.22205				1.48	1.48847
2.124	1.89019				2.124	1.4826				2.124	2.05959				2.124	1.88485
1.582	1.71813				1.582	1.689				1.582	1.80748				1.582	1.7343
1.204	1.13267				1.204	1.3468				1.204	1.36446				1.204	1.19295
2.097	1.90742				2.097	2.029				2.097	1.86726				2.097	1.88282
1.873	1.68017				1.873	1.4364				1.873	1.46463				1.873	1.67532
1.266	1.18914				1.266	1.6752				1.266	1.24904				1.266	1.35503
2.307	1.96269				2.307	2.1786				2.307	2.11125				2.307	1.95629
2.147	1.95295				2.147	2.1978				2.147	2.06813				2.147	1.90605
1.091	1.13677				1.091	1.374				1.091	1.2298				1.091	1.1986
1.947	1.88565				1.947	1.8468				1.947	1.3591				1.947	1.87061
1.713	1.83191				1.713	1.337				1.713	1.88613				1.713	1.83354
1.658	1.83465				1.658	1.9156				1.658	2.01279				1.658	1.81562
1.785	1.51883				1.785	1.537				1.785	1.80597				1.785	1.58579
1.113	1.48284				1.113	1.7004				1.113	1.55593				1.113	1.58158
2.158	2.10273				2.158	1.9742				2.158	2.04203				2.158	1.99685
2.292	2.17908				2.292	1.943				2.292	2.02072				2.292	2.12618
2.441	2.36612				2.441	2.1428				2.441	2.33793				2.441	2.37268
2.111	2.0508				2.111	2.1078				2.111	2.02752				2.111	2.16183
2.489	2.58791				2.489	2.3022				2.489	2.41712				2.489	2.53121
1.984	1.9889				1.984	1.9316				1.984	2.01577				1.984	1.96924
2.269	2.24141				2.269	1.891				2.269	2.1372				2.269	2.20444
1.884	1.71857				1.884	1.6668				1.884	1.86059				1.884	1.7473
2.072	1.98284				2.072	1.8254				2.072	1.80698				2.072	1.94516
1.878	1.75171				1.878	1.7996				1.878	1.8041				1.878	1.76586
2.297	2.31656				2.297	1.9848				2.297	2.18816				2.297	2.23032
1.366	1.38741				1.366	2.1676				1.366	1.47036				1.366	1.46617
2.446	2.30735				2.446	2.1616				2.446	2.2315				2.446	2.27154
1.838	1.81047				1.838	1.7224				1.838	1.92874				1.838	1.81887
2.218	1.95814				2.218	2.0702				2.218	1.8941				2.218	2.0031
2.197	2.22325				2.197	1.7138				2.197	2.29108				2.197	2.16947
2.464	2.60966				2.464	2.2514				2.464	2.59234				2.464	2.44871
1.497	1.58497				1.497	1.8876				1.497	1.76622				1.497	1.61766
2.689	2.55372				2.689	2.0496				2.689	2.39317				2.689	2.42299
2.171	2.23734				2.171	1.8806				2.171	2.18661				2.171	2.26914
1.397	1.62821				1.397	1.7048				1.397	1.70624				1.397	1.6067
1.622	1.75241				1.622	1.9108				1.622	1.7318				1.622	1.75624
2.151	2.04511				2.151	1.9632				2.151	2.0018				2.151	1.97334
1.903	1.86235				1.903	2.0002				1.903	2.03965				1.903	1.88961
1.754	1.78582				1.754	2.0696				1.754	1.84312				1.754	1.80766
2.069	2.07501				2.069	1.8912				2.069	2.21585				2.069	1.9867
2.108	2.27856				2.108	1.9912				2.108	2.15212				2.108	2.15907
2.593	2.48194				2.593	2.2612				2.593	2.49				2.593	2.49289
1.749	1.89876				1.749	1.5622				1.749	1.95991				1.749	1.89909
2.358	2.31946				2.358	1.6076				2.358	2.23769				2.358	2.20378
1.295	1.43279				1.295	1.7092				1.295	1.71247				1.295	1.5688
1.146	1.13201				1.146	1.4394				1.146	1.38347				1.146	1.2319
1.172	1.32888				1.172	1.5046				1.172	1.30479				1.172	1.32093
1.702	1.61798				1.702	1.8182				1.702	1.59223				1.702	1.5545
1.126	1.44767				1.126	1.6998				1.126	1.57737				1.126	1.46216
2.376	2.27957				2.376	2.1372				2.376	2.07258				2.376	2.21541
1.561	1.76154				1.561	1.9902				1.561	1.48286				1.561	1.77431
1.521	1.64651				1.521	1.7556				1.521	1.48916				1.521	1.59955
1.071	1.33906				1.071	1.6996				1.071	1.38065				1.071	1.42721
1.888	1.72739				1.888	1.6696				1.888	1.79587				1.888	1.78787
2.107	2.13201				2.107	1.9602				2.107	2.04393				2.107	2.12732
1.893	1.89458				1.893	1.6676				1.893	1.39746				1.893	1.87342
1.468	1.61554				1.468	1.6374				1.468	1.29105				1.468	1.50071
2.629	2.42744				2.629	2.4406				2.629	2.48445				2.629	2.3433
1.498	1.33332				1.498	2.0548				1.498	1.5823				1.498	1.58858
1.115	1.20871				1.115	1.5518				1.115	1.17536				1.115	1.21363
2.314	2.05343				2.314	1.6936				2.314	1.92272				2.314	2.03941
2.192	2.48643				2.192	2.2434				2.192	2.23331				2.192	2.35014
1.674	1.74694				1.674	1.5816				1.674	1.36941				1.674	1.56615
1.499	1.56873				1.499	1.8118				1.499	1.27152				1.499	1.53895
1.436	1.60143				1.436	1.8144				1.436	1.52931				1.436	1.53602
2.062	2.34838				2.062	2.1302				2.062	2.14647				2.062	2.19417
1.762	1.78717				1.762	1.829				1.762	1.84192				1.762	1.88264
2.209	2.08663				2.209	1.6412				2.209	2.32831				2.209	2.04023
1.085	1.1331				1.085	1.5646				1.085	1.39435				1.085	1.15396
1.951	1.74639				1.951	1.7258				1.951	1.88422				1.951	1.83193
1.074	1.1569				1.074	1.7822				1.074	1.40741				1.074	1.36882
2.054	1.96771				2.054	1.8326				2.054	1.85486				2.054	1.88352
1.641	1.73004				1.641	1.9768				1.641	1.54782				1.641	1.71092
1.7	1.70128				1.7	1.997				1.7	1.98447				1.7	1.75398
1.5	1.57484				1.5	1.6956				1.5	1.57456				1.5	1.60024
2.23	2.28202				2.23	1.7708				2.23	2.38588				2.23	2.13886
1.949	1.91181				1.949	1.9536				1.949	1.80157				1.949	1.95993
2.132	2.20505				2.132	2.0974				2.132	2.1276				2.132	2.12146
1.993	2.15088				1.993	1.8306				1.993	2.00449				1.993	2.05398
1.194	1.35072				1.194	1.8072				1.194	1.45376				1.194	1.4135
2.409	2.21252				2.409	1.9926				2.409	2.11381				2.409	2.17876
1.111	1.21231				1.111	1.958				1.111	1.43473				1.111	1.27717
1.603	1.24622				1.603	1.4768				1.603	1.5052				1.603	1.50334
2.551	2.88552				2.551	2.4132				2.551	2.36573				2.551	2.62728
2.214	1.99536				2.214	1.8294				2.214	2.27347				2.214	1.9992
1.993	1.99976				1.993	1.9716				1.993	2.29067				1.993	1.95474
1.741	1.89851				1.741	2.1714				1.741	1.59735				1.741	1.90187
1.563	1.27645				1.563	1.404				1.563	1.47512				1.563	1.45603
1.165	1.40651				1.165	1.4702				1.165	1.48383				1.165	1.43052
2.118	1.71632				2.118	2.0646				2.118	1.74303				2.118	1.86644
2.217	2.17322				2.217	2.4602				2.217	1.9088				2.217	2.11437
1.273	1.35227				1.273	1.8876				1.273	1.47192				1.273	1.53098
2.126	1.96967				2.126	2.1054				2.126	1.96553				2.126	1.9098
1.99	1.92531				1.99	2.019				1.99	1.86034				1.99	2.00581
1.254	1.5405				1.254	1.5474				1.254	1.66152				1.254	1.52132
2.13	1.76356				2.13	1.8206				2.13	1.7205				2.13	1.88151
1.783	1.71139				1.783	1.4696				1.783	1.67766				1.783	1.64786
1.647	1.36576				1.647	1.744				1.647	1.65824				1.647	1.55954
1.247	1.19104				1.247	1.7634				1.247	1.25276				1.247	1.43372
1.079	1.38086				1.079	1.876				1.079	1.3913				1.079	1.42583
1.978	1.96532				1.978	1.8706				1.978	1.99412				1.978	1.91453
1.42	1.47314				1.42	1.7846				1.42	1.35646				1.42	1.52
2.096	2.24338				2.096	1.9452				2.096	1.96777				2.096	2.11733
2.052	1.92713				2.052	1.5962				2.052	2.01556				2.052	1.937
1.638	1.70878				1.638	1.8326				1.638	1.58475				1.638	1.75666
1.774	1.86707				1.774	1.8494				1.774	1.78301				1.774	1.8742
1.654	1.47057				1.654	1.4916				1.654	1.75683				1.654	1.56916
2.035	2.25544				2.035	1.924				2.035	2.16477				2.035	2.1586
1.888	1.50592				1.888	1.8714				1.888	1.6161				1.888	1.58371
2.531	2.30154				2.531	2.1074				2.531	2.15385				2.531	2.16724
1.776	1.67669				1.776	1.7026				1.776	1.66258				1.776	1.75293
2.249	2.13226				2.249	2.0724				2.249	2.07549				2.249	2.08727
1.863	1.96056				1.863	1.852				1.863	1.93293				1.863	1.85502
2.285	2.10854				2.285	1.9662				2.285	1.77061				2.285	2.11249
1.711	1.60681				1.711	1.7498				1.711	1.70714				1.711	1.71713
1.74	1.83502				1.74	1.5134				1.74	1.70044				1.74	1.72522
1.963	1.52647				1.963	1.667				1.963	1.67521				1.963	1.63529
1.705	1.8384				1.705	2.1058				1.705	1.98962				1.705	1.89187
1.546	1.62268				1.546	1.8876				1.546	1.6066				1.546	1.64595
2.434	2.3501				2.434	2.3404				2.434	2.25142				2.434	2.30437
2.193	2.06241				2.193	1.7				2.193	2.20206				2.193	2.09286
1.214	1.11774				1.214	1.5378				1.214	1.27156				1.214	1.34582
2.483	2.39736				2.483	2.077				2.483	2.20205				2.483	2.31298
2.349	2.0432				2.349	2.1056				2.349	2.20879				2.349	2.20216
1.694	1.83454				1.694	1.7404				1.694	1.82856				1.694	1.84214
1.765	1.78359				1.765	1.751				1.765	1.37866				1.765	1.66409
1.717	1.81845				1.717	1.765				1.717	1.67485				1.717	1.85335
2.465	2.15861				2.465	2.1378				2.465	2.0822				2.465	2.17901
1.524	1.67983				1.524	1.7758				1.524	1.69216				1.524	1.75368
1.818	1.88988				1.818	1.741				1.818	2.19032				1.818	1.90423
2.22	2.05663				2.22	2.0398				2.22	2.25505				2.22	2.01444
1.757	1.8784				1.757	1.863				1.757	2.11726				1.757	1.82646
2.038	2.04772				2.038	2.3092				2.038	1.55501				2.038	2.08456
2.017	2.0023				2.017	1.9864				2.017	2.00068				2.017	2.00038
1.676	1.58919				1.676	1.6546				1.676	1.38759				1.676	1.54205
1.333	1.33062				1.333	1.6352				1.333	1.52692				1.333	1.52357
1.199	1.47654				1.199	1.7208				1.199	1.38839				1.199	1.50285
1.986	1.97469				1.986	1.7462				1.986	1.85607				1.986	1.89704
1.271	1.41832				1.271	1.7024				1.271	1.69614				1.271	1.59177
2.103	1.64538				2.103	1.9452				2.103	1.5986				2.103	1.7227
2.309	2.39946				2.309	2.198				2.309	2.37705				2.309	2.3538
1.715	1.58339				1.715	1.682				1.715	1.71111				1.715	1.66302
2.276	2.35276				2.276	1.9452				2.276	2.19696				2.276	2.23807
1.511	1.57604				1.511	1.8142				1.511	1.929				1.511	1.66805
1.786	1.37855				1.786	1.7506				1.786	1.90092				1.786	1.42367
1.871	1.80711				1.871	1.8198				1.871	1.74512				1.871	1.82494
2.373	2.52833				2.373	2.133				2.373	2.14458				2.373	2.34293
2.127	1.97722				2.127	1.878				2.127	1.91042				2.127	1.93618
1.294	1.62998				1.294	1.5226				1.294	1.88174				1.294	1.60129
1.972	1.49651				1.972	1.8598				1.972	1.38179				1.972	1.58712
1.151	1.35455				1.151	1.339				1.151	1.24432				1.151	1.38136
2.368	2.35596				2.368	2.0738				2.368	2.13742				2.368	2.35236
2.544	2.39424				2.544	2.001				2.544	2.35678				2.544	2.34142
2.382	2.9241				2.382	2.4688				2.382	2.37691				2.382	2.56407
2.277	2.28115				2.277	1.9584				2.277	2.30395				2.277	2.20079
2.023	1.97455				2.023	2.084				2.023	2.11858				2.023	2.05662
1.812	1.74971				1.812	1.9046				1.812	1.73449				1.812	1.67305
2.053	1.81203				2.053	1.8246				2.053	1.80348				2.053	1.77417
1.18	1.32443				1.18	1.9596				1.18	1.51578				1.18	1.4624
2.054	1.93502				2.054	1.6948				2.054	1.94823				2.054	1.92137
1.209	1.48023				1.209	1.735				1.209	1.55183				1.209	1.55387
1.125	1.41331				1.125	1.4216				1.125	1.12844				1.125	1.41028
2.254	2.11114				2.254	1.8746				2.254	2.15151				2.254	2.04187
1.926	1.83624				1.926	2.0448				1.926	1.76582				1.926	1.90943
2.059	1.6695				2.059	2.0234				2.059	1.87499				2.059	1.83192
1.249	1.52953				1.249	1.9892				1.249	1.37501				1.249	1.62252
1.302	1.6408				1.302	1.6632				1.302	1.51602				1.302	1.59416
2.482	2.34592				2.482	2.2776				2.482	2.20601				2.482	2.22703
2.139	2.28246				2.139	2.193				2.139	2.12083				2.139	2.16421
1.316	1.69138				1.316	1.9228				1.316	1.65926				1.316	1.64256
2.035	1.99575				2.035	1.8052				2.035	1.9175				2.035	1.87486
1.185	1.17845				1.185	1.4886				1.185	1.18835				1.185	1.28514
2.055	2.0408				2.055	2.0188				2.055	2.32527				2.055	2.04166
1.716	1.35137				1.716	1.5866				1.716	1.54911				1.716	1.47176
1.241	1.62643				1.241	1.685				1.241	1.50024				1.241	1.6638
1.052	1.31664				1.052	1.3936				1.052	1.48391				1.052	1.46233
2.397	2.2442				2.397	2.1604				2.397	2.26737				2.397	2.26753
1.396	1.48251				1.396	1.859				1.396	1.96063				1.396	1.63698
1.141	1.08686				1.141	1.9486				1.141	1.31526				1.141	1.17202
2.17	2.12254				2.17	1.583				2.17	2.41698				2.17	1.99367
2.059	1.955				2.059	2.23				2.059	2.09581				2.059	2.03202
1.931	1.91974				1.931	1.895				1.931	2.06297				1.931	1.97757
2.207	2.01564				2.207	2.3414				2.207	2.09579				2.207	2.03624
2.464	2.149				2.464	1.9384				2.464	2.253				2.464	2.06857
2.066	2.18072				2.066	2.2794				2.066	2.08558				2.066	2.14759
1.735	1.97005				1.735	1.8824				1.735	1.77745				1.735	1.91932
2.52	2.26222				2.52	1.9438				2.52	2.26603				2.52	2.26711
1.404	1.74394				1.404	1.6058				1.404	1.65794				1.404	1.66958
1.835	1.98344				1.835	1.8362				1.835	1.97272				1.835	1.92075
1.096	1.24088				1.096	1.5306				1.096	1.3427				1.096	1.41307
1.709	1.66808				1.709	1.8242				1.709	1.53607				1.709	1.70095
1.921	2.0012				1.921	1.5024				1.921	1.9082				1.921	1.86995
1.937	2.06273				1.937	2.0158				1.937	2.18313				1.937	2.03853
1.081	1.30829				1.081	1.6148				1.081	1.42367				1.081	1.5006
1.897	1.91471				1.897	1.7846				1.897	1.76197				1.897	1.86548
1.875	1.90838				1.875	1.9372				1.875	1.94359				1.875	1.89873
1.751	1.55144				1.751	1.8582				1.751	1.51094				1.751	1.55989
1.212	1.52796				1.212	2.1496				1.212	1.59352				1.212	1.61172
2.248	2.05723				2.248	1.8624				2.248	2.31468				2.248	2.14757
1.911	1.81186				1.911	2.1312				1.911	2.12605				1.911	1.88254
2.142	2.1022				2.142	1.9618				2.142	1.83795				2.142	1.99468
1.585	1.809				1.585	1.4502				1.585	1.81994				1.585	1.6987
1.438	1.69284				1.438	1.9838				1.438	1.72655				1.438	1.66743
2.119	2.11495				2.119	2.0714				2.119	1.95936				2.119	2.12888
2.253	2.15865				2.253	1.7564				2.253	2.14475				2.253	2.04176
2.245	2.04513				2.245	2.2266				2.245	2.25615				2.245	2.05968
2.727	2.59748				2.727	2.2042				2.727	2.21227				2.727	2.44509
1.409	1.67843				1.409	1.8944				1.409	1.32218				1.409	1.69922
1.224	1.50482				1.224	1.7754				1.224	1.58319				1.224	1.58057
2.758	2.53985				2.758	2.0432				2.758	2.21046				2.758	2.46622
1.943	1.88387				1.943	2.0722				1.943	1.81868				1.943	1.84773
1.4	1.63632				1.4	1.8992				1.4	1.19345				1.4	1.7263
1.267	1.59326				1.267	1.8074				1.267	1.63979				1.267	1.64806
2.325	2.38177				2.325	2.1328				2.325	2.33095				2.325	2.27746
1.844	1.81011				1.844	1.7632				1.844	1.52162				1.844	1.7604
2.179	2.71766				2.179	2.0908				2.179	2.18807				2.179	2.46059
1.899	1.79828				1.899	1.7772				1.899	1.84702				1.899	1.86323
2.377	2.30971				2.377	2.0686				2.377	2.28083				2.377	2.3052
1.824	1.5026				1.824	1.6928				1.824	1.55778				1.824	1.5644
2.158	2.13819				2.158	2.1502				2.158	2.01358				2.158	2.09036
2.412	2.00004				2.412	2.0904				2.412	2.20977				2.412	2.03863
1.221	1.50582				1.221	1.5524				1.221	1.45011				1.221	1.56959
2.097	1.75819				2.097	1.552				2.097	1.77074				2.097	1.77819
1.383	1.59185				1.383	1.3848				1.383	1.25387				1.383	1.562
1.242	1.44514				1.242	1.6434				1.242	1.53448				1.242	1.53297
2.585	2.62907				2.585	2.1686				2.585	2.42094				2.585	2.59127
2.103	2.02756				2.103	1.7078				2.103	2.0356				2.103	1.94469
1.223	1.61319				1.223	1.7924				1.223	1.6207				1.223	1.67998
1.616	1.69846				1.616	1.7494				1.616	1.98649				1.616	1.70997
2.586	2.31717				2.586	2.4162				2.586	2.33477				2.586	2.26821
1.366	1.66417				1.366	2.2442				1.366	1.59053				1.366	1.68761
1.212	1.37359				1.212	1.3578				1.212	1.26232				1.212	1.47772
1.349	1.47139				1.349	1.4304				1.349	1.21191				1.349	1.49442
2.196	2.21825				2.196	1.9438				2.196	2.06538				2.196	2.18721
1.849	1.67329				1.849	1.915				1.849	2.05902				1.849	1.81026
2.258	2.26255				2.258	2.139				2.258	1.74576				2.258	2.22937
2.418	2.10478				2.418	2.0814				2.418	2.11974				2.418	2.06965
2.326	2.33225				2.326	2.1264				2.326	2.2213				2.326	2.26993
2.236	2.30121				2.236	2.2112				2.236	2.14973				2.236	2.23195
2.215	2.3868				2.215	2.1096				2.215	2.20686				2.215	2.21802
2.11	2.11251				2.11	1.501				2.11	1.96179				2.11	2.02651
2.096	1.92247				2.096	2.0492				2.096	1.99303				2.096	1.99601
2.178	2.31772				2.178	2.131				2.178	1.97496				2.178	2.29984
1.091	1.31643				1.091	1.5662				1.091	1.30718				1.091	1.45157
1.811	1.80217				1.811	1.2982				1.811	1.43696				1.811	1.74501
1.446	1.19452				1.446	2.0548				1.446	1.42304				1.446	1.45681
2.437	2.07806				2.437	2.0666				2.437	2.2003				2.437	2.15631
2.313	2.25306				2.313	1.9818				2.313	2.24186				2.313	2.21261
1.143	1.2014				1.143	1.6788				1.143	1.56733				1.143	1.36599
1.768	1.7534				1.768	1.6888				1.768	2.0278				1.768	1.77343
1.154	1.37263				1.154	1.701				1.154	1.30667				1.154	1.44477
2.243	2.0836				2.243	1.7266				2.243	2.08937				2.243	2.01769
1.999	2.01802				1.999	2.0768				1.999	2.02759				1.999	2.01661
2.489	2.43403				2.489	2.1776				2.489	2.54358				2.489	2.35404
2.118	2.02048				2.118	2.1354				2.118	2.05309				2.118	1.97739
1.628	1.3159				1.628	1.751				1.628	1.52468				1.628	1.50905
1.495	1.46113				1.495	1.3924				1.495	1.49108				1.495	1.47365
2.381	2.52767				2.381	1.9224				2.381	2.21253				2.381	2.35574
2.661	2.2243				2.661	2.1598				2.661	2.10371				2.661	2.17031
2.2	2.08861				2.2	1.6806				2.2	1.90163				2.2	2.02646
1.449	1.54271				1.449	2.0014				1.449	1.48642				1.449	1.62134
2.271	2.15257				2.271	2.2614				2.271	2.3256				2.271	2.1883
2.201	2.04403				2.201	2.109				2.201	2.15866				2.201	1.97151
1.249	1.27706				1.249	1.5178				1.249	1.40338				1.249	1.32531
2.422	2.60906				2.422	2.1094				2.422	2.15944				2.422	2.46587
2.071	2.24758				2.071	1.7474				2.071	2.17749				2.071	2.14357
1.615	1.60631				1.615	1.7826				1.615	1.67065				1.615	1.6156
2.391	2.36699				2.391	2.3268				2.391	2.28804				2.391	2.23521
1.586	1.67685				1.586	1.7526				1.586	1.45089				1.586	1.70748
2.114	1.99225				2.114	2.1878				2.114	1.95061				2.114	1.97177
1.902	1.54887				1.902	2.0702				1.902	1.789				1.902	1.62945
1.789	1.77726				1.789	1.7864				1.789	1.99168				1.789	1.74609
2.622	2.70486				2.622	2.5384				2.622	2.56574				2.622	2.64109
1.127	1.47326				1.127	1.5738				1.127	1.4761				1.127	1.53089
1.689	1.59716				1.689	1.979				1.689	1.51629				1.689	1.61665
1.814	1.53503				1.814	1.9956				1.814	1.75292				1.814	1.71162
2.093	1.50831				2.093	1.5366				2.093	1.95535				2.093	1.60957
1.81	1.88725				1.81	1.985				1.81	1.78788				1.81	1.8699
1.542	1.55606				1.542	1.5482				1.542	1.66531				1.542	1.62422
1.337	0.94192				1.337	1.6052				1.337	1.20966				1.337	1.12134
1.289	1.64859				1.289	1.584				1.289	1.58685				1.289	1.74021
2.051	1.98853				2.051	1.8704				2.051	2.03011				2.051	1.94945
1.849	1.85076				1.849	1.764				1.849	1.79617				1.849	1.89702
1.147	1.19828				1.147	1.5172				1.147	1.35291				1.147	1.34362
1.757	1.83255				1.757	1.728				1.757	1.75667				1.757	1.82462
2.543	2.38538				2.543	1.8444				2.543	2.26583				2.543	2.29093
1.884	1.88782				1.884	1.7862				1.884	1.753				1.884	1.84377
1.482	1.6424				1.482	1.5568				1.482	1.30332				1.482	1.63389
2.541	2.1115				2.541	2.198				2.541	2.1085				2.541	2.07265
2.099	1.92689				2.099	1.9836				2.099	1.80756				2.099	1.88362
2.531	2.65844				2.531	2.2462				2.531	2.28393				2.531	2.45047
1.876	1.89272				1.876	2.0464				1.876	1.84666				1.876	1.77443
1.443	1.66805				1.443	1.8348				1.443	1.68262				1.443	1.66585
1.563	1.65733				1.563	1.7186				1.563	1.89066				1.563	1.73564
2.24	2.26761				2.24	2.1558				2.24	2.2032				2.24	2.21578
2.124	2.11048				2.124	1.8854				2.124	2.08554				2.124	2.04014
1.991	2.00453				1.991	2.023				1.991	2.17817				1.991	1.94498
1.546	1.71104				1.546	1.6094				1.546	1.675				1.546	1.64562
1.415	1.15834				1.415	1.4858				1.415	1.50428				1.415	1.22986
2.145	2.14077				2.145	2.0892				2.145	2.02404				2.145	2.07972
1.635	1.51524				1.635	1.7516				1.635	1.49697				1.635	1.54186
1.849	1.85076				1.849	1.764				1.849	1.79617				1.849	1.89702
2.062	2.01508				2.062	1.9782				2.062	1.96951				2.062	2.12645
1.278	1.61227				1.278	1.9748				1.278	1.35221				1.278	1.37824
2.27	2.13389				2.27	2.2314				2.27	2.04268				2.27	2.08085
2.092	1.84174				2.092	1.991				2.092	2.00551				2.092	1.91395
1.061	1.21895				1.061	1.6052				1.061	1.25648				1.061	1.32092
2.322	2.12475				2.322	2.1768				2.322	2.16849				2.322	2.10939
1.713	1.62701				1.713	1.6734				1.713	1.84972				1.713	1.64682
1.2	1.40339				1.2	1.4906				1.2	1.32673				1.2	1.30013
2.264	2.10359				2.264	1.8776				2.264	2.03602				2.264	2.10305
1.152	1.03811				1.152	1.4606				1.152	1.22257				1.152	1.15537
2.171	2.19598				2.171	1.958				2.171	2.20803				2.171	2.0709
2.006	1.88872				2.006	2.0518				2.006	1.8367				2.006	1.89846
1.468	1.77742				1.468	2.181				1.468	1.74593				1.468	1.7677
2.49	2.72371				2.49	2.1996				2.49	2.483				2.49	2.59789
2.125	2.11732				2.125	2.1772				2.125	1.97573				2.125	2.1092
1.448	1.56586				1.448	1.673				1.448	1.48034				1.448	1.64398
2.065	1.92312				2.065	2.0922				2.065	1.84843				2.065	1.90635
1.439	1.51113				1.439	1.418				1.439	1.40696				1.439	1.49077
2.103	1.85384				2.103	1.9648				2.103	2.02775				2.103	1.87369
1.909	1.56083				1.909	1.742				1.909	1.64896				1.909	1.61356
1.9	1.84941				1.9	2.1498				1.9	1.83549				1.9	1.93975
1.194	1.53527				1.194	1.5832				1.194	1.42754				1.194	1.46016
1.23	1.51895				1.23	1.9776				1.23	1.63264				1.23	1.68095
2.546	2.40799				2.546	2.2338				2.546	2.09884				2.546	2.3571
2.429	2.18589				2.429	1.931				2.429	2.27212				2.429	2.14975
2.187	2.10328				2.187	2.0364				2.187	2.22579				2.187	2.02161
1.595	1.45689				1.595	1.6502				1.595	1.54943				1.595	1.49461
2.117	1.90029				2.117	1.6664				2.117	1.95402				2.117	1.85045
1.7	1.69994				1.7	2.052				1.7	2.09259				1.7	1.77146
2.373	2.3408				2.373	2.1178				2.373	2.20005				2.373	2.24989
1.597	1.63248				1.597	1.5434				1.597	1.47786				1.597	1.60718
1.213	1.58907				1.213	1.7042				1.213	1.27839				1.213	1.58753
2.279	1.9183				2.279	2.0644				2.279	1.64304				2.279	1.87059
1.85	1.84297				1.85	1.9982				1.85	1.85991				1.85	1.84913
1.943	1.83692				1.943	1.693				1.943	1.92721				1.943	1.79789
2.436	2.37272				2.436	2.0532				2.436	2.352				2.436	2.30223
2.156	1.97904				2.156	1.9406				2.156	1.99863				2.156	2.01223
1.879	1.7693				1.879	1.7026				1.879	1.84455				1.879	1.80411
1.147	1.42651				1.147	1.4146				1.147	1.31463				1.147	1.30061
1.234	1.52506				1.234	1.51				1.234	1.23012				1.234	1.51816
1.779	1.75383				1.779	2.0064				1.779	1.58416				1.779	1.71445
2.019	1.91285				2.019	1.7858				2.019	1.75537				2.019	1.84393
1.594	1.82613				1.594	1.8156				1.594	1.95881				1.594	1.80731
1.391	1.5072				1.391	1.9518				1.391	1.77795				1.391	1.71895
2.468	2.15149				2.468	1.8386				2.468	2.20417				2.468	2.11104
1.839	1.94039				1.839	2.092				1.839	1.91975				1.839	1.98875
2.444	2.19072				2.444	1.9084				2.444	2.2498				2.444	2.25616
2.268	2.11448				2.268	2.3378				2.268	2.12499				2.268	2.13627
2.616	2.86087				2.616	2.2996				2.616	2.40977				2.616	2.59641
2.262	2.24968				2.262	1.9542				2.262	2.28366				2.262	2.17415
2.13	2.07485				2.13	1.9402				2.13	1.79055				2.13	2.00785
1.841	1.89968				1.841	1.7788				1.841	1.7355				1.841	1.8652
2.334	2.66934				2.334	2.134				2.334	2.35448				2.334	2.53294
1.209	1.49556				1.209	1.728				1.209	1.56387				1.209	1.38152
1.198	1.35307				1.198	1.55				1.198	1.61782				1.198	1.40962
2.24	2.17979				2.24	2.0346				2.24	2.11798				2.24	2.13691
2.115	2.28004				2.115	1.9866				2.115	2.07829				2.115	2.21246
1.071	1.17567				1.071	1.215				1.071	1.23075				1.071	1.29715
1.937	1.73454				1.937	1.6202				1.937	1.63721				1.937	1.71263
2.1	1.94994				2.1	1.8716				2.1	2.00552				2.1	2.03058
2.114	2.07177				2.114	1.8602				2.114	1.90471				2.114	2.01611
2.333	2.50699				2.333	1.9824				2.333	2.21949				2.333	2.2296
1.758	1.51801				1.758	1.5582				1.758	1.58447				1.758	1.56517
2.142	2.0598				2.142	2.023				2.142	2.00745				2.142	2.07073
1.966	1.85924				1.966	1.8648				1.966	1.94605				1.966	1.86162
1.498	1.6584				1.498	1.7416				1.498	1.38339				1.498	1.60984
2.38	2.34831				2.38	2.0794				2.38	2.13196				2.38	2.26343
2.234	2.19675				2.234	1.8428				2.234	2.24392				2.234	2.18274
1.848	1.79905				1.848	1.6508				1.848	1.79707				1.848	1.81722
2.209	1.95235				2.209	1.9108				2.209	1.85012				2.209	1.92457
1.417	1.628				1.417	1.9314				1.417	1.24724				1.417	1.61959
2.635	2.27623				2.635	2.0326				2.635	2.34195				2.635	2.33643
2.136	2.07349				2.136	2.0868				2.136	1.74421				2.136	2.13926
2.629	2.70305				2.629	2.3324				2.629	2.60014				2.629	2.5177
2.424	2.12533				2.424	1.452				2.424	2.15098				2.424	1.97505
2.671	2.34444				2.671	1.7766				2.671	2.44567				2.671	2.29458
2.106	2.0387				2.106	2.0698				2.106	2.29428				2.106	2.02646
1.182	1.43856				1.182	1.6638				1.182	1.2783				1.182	1.48414
1.19	1.51765				1.19	1.8144				1.19	1.34529				1.19	1.59263
2.04	2.14217				2.04	1.5824				2.04	2.05697				2.04	1.97665
2.01	2.01005				2.01	2.1514				2.01	2.33382				2.01	2.00119
1.414	1.57831				1.414	1.553				1.414	1.69567				1.414	1.60568
2.376	2.09579				2.376	2.0968				2.376	2.27873				2.376	2.27597
2.065	1.93054				2.065	1.9812				2.065	2.27083				2.065	1.89643
1.621	1.6221				1.621	1.7862				1.621	1.32394				1.621	1.68258
2.205	2.15862				2.205	1.9496				2.205	2.09136				2.205	2.15996
2.032	2.03382				2.032	2.2534				2.032	1.89768				2.032	2.06853
2.272	2.34729				2.272	2.5002				2.272	2.30676				2.272	2.20271
2.11	2.3595				2.11	2.185				2.11	2.14986				2.11	2.26549
1.17	1.47782				1.17	1.9076				1.17	1.31476				1.17	1.60005
2.248	2.28618				2.248	1.965				2.248	2.19772				2.248	2.178
2.11	1.99908				2.11	1.5496				2.11	2.30762				2.11	1.8876
2.072	1.90185				2.072	2.0184				2.072	2.07446				2.072	1.94721
1.492	1.64273				1.492	1.7648				1.492	1.68577				1.492	1.61976
1.063	1.20202				1.063	1.4686				1.063	1.142				1.063	1.35088
2.506	2.29244				2.506	2.4066				2.506	2.3892				2.506	2.40641
2.116	2.10243				2.116	2.1428				2.116	2.05209				2.116	2.04119
1.924	1.69284				1.924	1.824				1.924	1.70909				1.924	1.73479
1.359	1.60673				1.359	1.6606				1.359	1.31583				1.359	1.50681
2.013	1.8293				2.013	1.6788				2.013	1.74075				2.013	1.79215
1.971	1.48699				1.971	1.946				1.971	1.5246				1.971	1.567
1.244	1.35577				1.244	1.4866				1.244	1.47506				1.244	1.48036
1.231	1.42518				1.231	1.477				1.231	1.42966				1.231	1.41789
1.821	1.32775				1.821	1.729				1.821	1.64519				1.821	1.48026
1.207	1.4997				1.207	1.408				1.207	1.18587				1.207	1.44973
1.823	1.8089				1.823	1.8362				1.823	1.66184				1.823	1.83472
1.951	1.68196				1.951	1.5258				1.951	1.68744				1.951	1.6766
1.724	1.79629				1.724	1.6856				1.724	1.51059				1.724	1.74514
2.024	1.87902				2.024	1.6372				2.024	2.11687				2.024	1.81148
1.505	1.65777				1.505	1.7164				1.505	1.56518				1.505	1.63281
2.253	2.43917				2.253	1.9212				2.253	2.14972				2.253	2.25192
1.66	1.76579				1.66	1.8008				1.66	1.81846				1.66	1.82185
2.309	2.16562				2.309	2.187				2.309	2.37101				2.309	2.11634
2.095	2.10263				2.095	2.0122				2.095	2.16153				2.095	2.07842
1.524	1.53947				1.524	1.4454				1.524	1.22345				1.524	1.59143
1.789	2.00259				1.789	1.729				1.789	2.06187				1.789	1.84302
1.145	1.46927				1.145	1.5296				1.145	1.47985				1.145	1.47154
1.982	2.04783				1.982	1.984				1.982	2.01733				1.982	1.98623
2.098	1.92589				2.098	2.049				2.098	2.16497				2.098	1.99758
2.085	1.91337				2.085	1.5842				2.085	1.75286				2.085	1.81967
2.143	1.98876				2.143	1.9776				2.143	2.04131				2.143	1.994
1.992	1.94247				1.992	1.949				1.992	1.93075				1.992	1.93653
1.749	1.64333				1.749	1.9082				1.749	2.03422				1.749	1.63866
1.53	1.57315				1.53	1.7802				1.53	1.60857				1.53	1.56612
2.261	1.72838				2.261	2.0698				2.261	1.88389				2.261	1.7596
1.409	1.51887				1.409	1.6012				1.409	1.77546				1.409	1.51533
1.097	1.37345				1.097	1.546				1.097	1.52284				1.097	1.35369
2.245	2.24932				2.245	1.9962				2.245	2.11346				2.245	2.15332
1.729	1.784				1.729	1.9466				1.729	1.55277				1.729	1.76718
2.017	1.91443				2.017	1.92				2.017	2.07995				2.017	1.93394
2.239	2.051				2.239	2.0786				2.239	1.99747				2.239	2.12806
1.211	1.39591				1.211	1.2782				1.211	1.70428				1.211	1.42416
1.882	1.79771				1.882	1.878				1.882	1.99479				1.882	1.86331
2.458	2.79935				2.458	2.1782				2.458	2.36931				2.458	2.51911
1.678	1.74596				1.678	1.9022				1.678	1.74394				1.678	1.77933
2.568	2.81899				2.568	2.2396				2.568	2.32544				2.568	2.59195
1.9	1.86965				1.9	1.6204				1.9	1.7623				1.9	1.83668
1.708	1.67311				1.708	1.9036				1.708	1.67299				1.708	1.66419
2.543	2.31329				2.543	1.6478				2.543	2.40068				2.543	2.26573
1.228	1.13227				1.228	1.6158				1.228	1.36098				1.228	1.21571
2.094	2.14835				2.094	2.4066				2.094	2.37464				2.094	2.0977
2.62	2.64112				2.62	2.29				2.62	2.34579				2.62	2.48045
1.447	1.61681				1.447	1.7014				1.447	1.50555				1.447	1.58049
1.596	1.70763				1.596	1.975				1.596	1.5998				1.596	1.69612
1.807	1.73564				1.807	1.9316				1.807	1.90599				1.807	1.81216
1.33	1.43998				1.33	1.809				1.33	1.96903				1.33	1.53978
1.234	1.45698				1.234	1.5774				1.234	1.19001				1.234	1.51091
2.115	2.02617				2.115	1.8246				2.115	1.9278				2.115	1.97176
1.797	1.88064				1.797	2.1778				1.797	1.89083				1.797	1.88138
1.7	1.69238				1.7	2.0126				1.7	1.59152				1.7	1.75378
1.647	1.83768				1.647	1.8246				1.647	1.66112				1.647	1.84141
1.851	1.78408				1.851	2.0814				1.851	1.77495				1.851	1.84945
1.356	1.5918				1.356	1.7128				1.356	1.77329				1.356	1.66179
1.093	1.3305				1.093	1.2182				1.093	1.1538				1.093	1.40046
2.29	2.24431				2.29	2.0388				2.29	2.36916				2.29	2.10498
1.3	1.58846				1.3	1.6992				1.3	1.67493				1.3	1.56718
1.884	1.92834				1.884	2.2188				1.884	2.20852				1.884	1.91173
1.614	1.65947				1.614	1.8668				1.614	2.00712				1.614	1.65925
1.179	1.44271				1.179	1.8886				1.179	1.32266				1.179	1.56162
1.586	1.67559				1.586	1.6816				1.586	1.841				1.586	1.65364
2.211	2.05188				2.211	1.8772				2.211	2.16473				2.211	2.01896
1.947	1.96324				1.947	1.9906				1.947	2.0634				1.947	1.97949
2.102	1.81429				2.102	1.8698				2.102	2.07923				2.102	2.00159
1.993	2.04827				1.993	1.8772				1.993	1.60606				1.993	1.93426
1.409	1.74667				1.409	1.5126				1.409	1.69294				1.409	1.73887
1.14	1.49353				1.14	1.9708				1.14	1.48794				1.14	1.52089
1.866	1.81573				1.866	1.99				1.866	1.58012				1.866	1.80125
2.136	1.69092				2.136	2.0208				2.136	2.04663				2.136	1.83721
1.282	1.68677				1.282	1.8596				1.282	1.62852				1.282	1.677
1.764	1.8288				1.764	1.4718				1.764	1.86067				1.764	1.73901
1.959	1.84895				1.959	2.102				1.959	2.26192				1.959	1.92051
2.56	2.63241				2.56	2.1102				2.56	2.35928				2.56	2.42439
1.52	1.55186				1.52	1.7882				1.52	1.44583				1.52	1.543
1.192	1.54092				1.192	1.8594				1.192	1.32582				1.192	1.61521
2.789	2.6995				2.789	2.1706				2.789	2.6008				2.789	2.57052
1.393	1.67314				1.393	1.6568				1.393	1.73558				1.393	1.65869
2.107	1.83961				2.107	1.5796				2.107	1.99765				2.107	1.85081
1.798	1.95842				1.798	1.97				1.798	1.90551				1.798	1.92741
2.376	2.08066				2.376	2.2734				2.376	2.27096				2.376	2.10668
2.456	2.37361				2.456	1.7574				2.456	2.142				2.456	2.18818
1.453	1.49728				1.453	1.471				1.453	1.61627				1.453	1.55546
1.32	1.3083				1.32	1.4076				1.32	1.52202				1.32	1.30884
1.081	1.35103				1.081	1.7298				1.081	1.38088				1.081	1.45083
1.825	1.78447				1.825	2.063				1.825	1.82794				1.825	1.84868
2.065	2.16949				2.065	1.9772				2.065	2.10603				2.065	2.04095
1.74	1.39241				1.74	1.9732				1.74	1.41199				1.74	1.50689
1.476	1.57378				1.476	1.7616				1.476	1.64094				1.476	1.64775
1.181	1.54989				1.181	1.6922				1.181	1.18263				1.181	1.50855
1.77	1.82956				1.77	1.7366				1.77	1.53969				1.77	1.85177
1.231	1.59432				1.231	2.0534				1.231	1.54111				1.231	1.64406
2.147	2.05807				2.147	2.0682				2.147	2.13717				2.147	2.04685
2.517	2.5345				2.517	2.0398				2.517	2.32346				2.517	2.43903
1.545	1.57837				1.545	1.4678				1.545	1.78906				1.545	1.58715
1.923	2.03582				1.923	1.7912				1.923	1.57586				1.923	1.89945
1.838	1.89876				1.838	1.9762				1.838	1.6928				1.838	1.90706
1.496	1.64314				1.496	1.8448				1.496	1.69408				1.496	1.70928
1.203	1.40007				1.203	1.867				1.203	1.2568				1.203	1.38023
2.028	1.95982				2.028	2.2614				2.028	2.18094				2.028	2.03339
1.581	1.64899				1.581	1.7292				1.581	1.75466				1.581	1.67353
1.429	1.73827				1.429	1.6898				1.429	1.57527				1.429	1.66055
1.645	1.755				1.645	1.9024				1.645	1.77998				1.645	1.862
1.198	1.45696				1.198	1.6226				1.198	1.14771				1.198	1.41212
1.191	1.368				1.191	1.4666				1.191	1.37618				1.191	1.41305
1.748	1.82631				1.748	1.997				1.748	1.81187				1.748	1.85455
1.944	2.02092				1.944	2.1296				1.944	2.23034				1.944	1.98654
2.246	2.19265				2.246	2.1478				2.246	2.17591				2.246	2.06159
1.603	1.73735				1.603	2.008				1.603	1.76577				1.603	1.79484
1.909	1.82817				1.909	1.7414				1.909	1.75187				1.909	1.79887
2.007	1.99942				2.007	1.9222				2.007	1.84837				2.007	1.81997
2.198	2.31435				2.198	1.852				2.198	2.165				2.198	2.19956
2.072	1.92291				2.072	1.7916				2.072	1.9054				2.072	1.88575
1.624	1.76152				1.624	1.9584				1.624	2.06626				1.624	1.75609
2.017	2.00073				2.017	1.8554				2.017	2.12822				2.017	1.97644
1.938	1.77816				1.938	1.8612				1.938	1.7405				1.938	1.8087
2.405	2.61621				2.405	2.4406				2.405	2.28748				2.405	2.46183
1.46	1.53232				1.46	1.5348				1.46	1.62909				1.46	1.59373
2.374	2.26528				2.374	2.5082				2.374	2.2584				2.374	2.21915
2.063	2.15067				2.063	2.0116				2.063	2.25459				2.063	2.12582
2.026	2.06434				2.026	2.0562				2.026	2.14688				2.026	1.92885
2.025	2.01693				2.025	2.0654				2.025	2.08011				2.025	1.94095
2.207	1.88242				2.207	2.1304				2.207	2.04134				2.207	1.90537
2.165	2.01609				2.165	1.9968				2.165	1.79713				2.165	1.97909
1.081	1.42069				1.081	1.4444				1.081	1.23513				1.081	1.39211
1.549	1.63977				1.549	1.5386				1.549	1.77257				1.549	1.644
1.293	1.2752				1.293	1.3378				1.293	1.55115				1.293	1.36556
2.17	2.12478				2.17	2.1074				2.17	2.09093				2.17	2.03894
1.802	1.8224				1.802	1.6996				1.802	2.03193				1.802	1.91929
2.315	2.1147				2.315	1.9788				2.315	1.97245				2.315	2.09888
2.154	2.25323				2.154	2.2324				2.154	2.17529				2.154	2.17591
1.459	1.7085				1.459	1.772				1.459	1.84646				1.459	1.80479
1.045	1.14232				1.045	1.8954				1.045	1.20381				1.045	1.17503
1.305	1.47795				1.305	1.3608				1.305	1.39878				1.305	1.46969
2.399	2.4056				2.399	1.9878				2.399	2.26935				2.399	2.32844
2.159	2.12003				2.159	2.0126				2.159	1.92441				2.159	2.10155
2.361	2.2659				2.361	2.2872				2.361	2.20618				2.361	2.1928
2.243	2.03604				2.243	2.4118				2.243	2.25542				2.243	2.13913
2.356	2.19324				2.356	2.0388				2.356	2.36044				2.356	2.25608
2.27	2.1325				2.27	1.6004				2.27	2.09436				2.27	2.04448
2.257	2.10317				2.257	1.9252				2.257	2.09211				2.257	2.01522
1.986	2.0095				1.986	1.8178				1.986	1.70941				1.986	1.95468
1.048	0.89204				1.048	1.58				1.048	1.20037				1.048	1.09185
1.229	1.15474				1.229	1.346				1.229	1.20489				1.229	1.33293
1.614	1.65464				1.614	1.8604				1.614	1.63715				1.614	1.6718
1.296	1.6978				1.296	1.6758				1.296	1.62402				1.296	1.59503
1.687	1.43351				1.687	1.5852				1.687	1.55763				1.687	1.4971
2.21	2.26199				2.21	2.3504				2.21	2.21855				2.21	2.264
1.216	1.3776				1.216	1.7746				1.216	1.57311				1.216	1.53999
2.341	2.2647				2.341	2.4186				2.341	2.21249				2.341	2.25645
2.262	2.24683				2.262	2.4402				2.262	2.35161				2.262	2.3304
1.969	1.91526				1.969	1.7648				1.969	1.69512				1.969	1.87713
2.351	2.69503				2.351	2.4382				2.351	2.43638				2.351	2.53577
1.305	1.52005				1.305	1.7244				1.305	1.73504				1.305	1.5664
2.529	2.5837				2.529	1.957				2.529	2.21357				2.529	2.41095
2.078	2.21805				2.078	2.0712				2.078	2.03456				2.078	2.11703
1.982	1.80339				1.982	1.5214				1.982	1.96357				1.982	1.71593
1.506	1.65525				1.506	1.8308				1.506	1.53244				1.506	1.60589
1.825	1.75121				1.825	1.9602				1.825	1.76422				1.825	1.7993
1.606	1.46465				1.606	1.5978				1.606	1.67742				1.606	1.54963
1.73	1.75775				1.73	1.9542				1.73	1.85163				1.73	1.73132
1.014	0.9318				1.014	1.2938				1.014	1.1409				1.014	1.0529
2.063	1.89379				2.063	1.74				2.063	1.85621				2.063	1.84273
1.957	1.75986				1.957	2.1264				1.957	1.71507				1.957	1.85737
1.697	1.77491				1.697	1.6268				1.697	1.71346				1.697	1.78204
1.099	1.36379				1.099	1.6856				1.099	1.21413				1.099	1.25634
1.956	1.74649				1.956	1.695				1.956	1.94829				1.956	1.87868
1.193	1.55784				1.193	1.8836				1.193	1.30159				1.193	1.55848
2.422	2.19173				2.422	1.9198				2.422	2.061				2.422	2.12802
2.271	2.15192				2.271	1.9398				2.271	2.00703				2.271	2.02968
2.223	2.63494				2.223	2.2348				2.223	2.2956				2.223	2.38422
2.113	2.11745				2.113	1.8288				2.113	2.38784				2.113	2.13273
2.058	2.13676				2.058	1.8078				2.058	2.04118				2.058	2.09969
1.86	1.88746				1.86	1.9066				1.86	2.24314				1.86	1.91597
1.866	1.94197				1.866	1.9568				1.866	1.91466				1.866	2.00962
1.114	1.22854				1.114	1.4532				1.114	1.34521				1.114	1.25113
2.295	2.10136				2.295	2.4084				2.295	1.85098				2.295	2.18682
1.356	1.45726				1.356	1.7498				1.356	1.4833				1.356	1.6608
1.68	1.78502				1.68	1.8376				1.68	1.70314				1.68	1.80973
2.022	1.56736				2.022	1.8292				2.022	1.40248				2.022	1.69714
1.725	1.9069				1.725	1.5996				1.725	1.77221				1.725	1.75512
1.202	1.64035				1.202	1.6282				1.202	1.4767				1.202	1.64659
1.144	1.39541				1.144	1.4486				1.144	1.37953				1.144	1.34374
1.88	1.98679				1.88	1.842				1.88	1.87067				1.88	1.82348
1.956	1.40389				1.956	1.7316				1.956	1.52926				1.956	1.56049
2.069	1.8478				2.069	1.9172				2.069	2.02891				2.069	1.87233
1.34	1.65446				1.34	1.6376				1.34	1.6082				1.34	1.60555
2.75	2.78374				2.75	2.4204				2.75	2.37399				2.75	2.60679
2.014	2.31208				2.014	2.0872				2.014	2.24103				2.014	2.19431
1.793	1.79596				1.793	1.6296				1.793	1.70872				1.793	1.75507
1.987	2.09506				1.987	2.096				1.987	2.21362				1.987	1.95421
1.108	1.28056				1.108	1.8172				1.108	1.49961				1.108	1.42502
1.122	1.39168				1.122	1.357				1.122	1.28892				1.122	1.28153
1.759	1.89447				1.759	1.7686				1.759	1.80966				1.759	1.76779
1.609	1.31783				1.609	1.6676				1.609	1.84358				1.609	1.42649
2.524	2.27795				2.524	2.0266				2.524	2.10174				2.524	2.23485
2.184	1.9502				2.184	2.0004				2.184	2.0142				2.184	1.9946
2.162	2.12776				2.162	2.0362				2.162	2.18304				2.162	2.06206
1.93	1.72776				1.93	1.654				1.93	1.81112				1.93	1.73122
2.715	2.53028				2.715	2.4048				2.715	2.40227				2.715	2.43818
2.16	1.94287				2.16	2.041				2.16	1.89461				2.16	1.93755
2.257	2.23139				2.257	2.3072				2.257	2.16763				2.257	2.14409
1.585	1.82773				1.585	1.7206				1.585	2.02284				1.585	1.77407
2.108	1.986				2.108	2.0826				2.108	2.21349				2.108	2.07845
2.224	2.21744				2.224	2.271				2.224	2.15164				2.224	2.25765
2.228	2.17806				2.228	1.892				2.228	2.14005				2.228	2.10993
1.143	1.38823				1.143	1.5434				1.143	1.29794				1.143	1.48636
1.618	1.74158				1.618	1.4734				1.618	1.8525				1.618	1.70076
1.085	1.36265				1.085	1.424				1.085	1.3267				1.085	1.36431
1.257	1.08671				1.257	1.7088				1.257	1.30466				1.257	1.35689
1.53	1.66109				1.53	1.5622				1.53	1.55301				1.53	1.66756
1.439	1.88184				1.439	2.0384				1.439	1.78696				1.439	1.81422
1.783	1.81774				1.783	1.696				1.783	1.76803				1.783	1.82384
2.14	2.31051				2.14	2.0584				2.14	2.12688				2.14	2.22755
1.973	1.88168				1.973	2.1348				1.973	2.21556				1.973	1.85958
2.294	2.04563				2.294	1.7598				2.294	2.20201				2.294	1.96676
2.378	2.30353				2.378	2.0428				2.378	2.17795				2.378	2.18896
1.999	2.04783				1.999	2.0526				1.999	1.96744				1.999	1.99227
2.605	2.40771				2.605	2.1656				2.605	2.42394				2.605	2.25839
1.87	1.63321				1.87	1.5546				1.87	1.76047				1.87	1.77004
2.419	2.48414				2.419	2.3026				2.419	2.36282				2.419	2.41161
1.726	1.79113				1.726	1.9268				1.726	1.95201				1.726	1.80379
2.024	1.99306				2.024	2.0964				2.024	2.18063				2.024	1.9653
2.016	1.89722				2.016	1.7486				2.016	1.95835				2.016	1.83507
1.34	1.14398				1.34	1.464				1.34	1.23381				1.34	1.26129
1.236	1.45058				1.236	1.6806				1.236	1.36097				1.236	1.41821
2.366	2.22811				2.366	2.1252				2.366	2.20054				2.366	2.15251
2.14	1.84118				2.14	1.8794				2.14	1.9952				2.14	1.88206
2.048	2.07709				2.048	1.933				2.048	1.84037				2.048	1.98167
1.66	1.31538				1.66	1.7404				1.66	1.6021				1.66	1.56028
2.264	2.26878				2.264	1.9502				2.264	2.15799				2.264	2.24334
1.934	1.8244				1.934	1.8132				1.934	1.9535				1.934	1.81971
1.059	0.93486				1.059	1.3368				1.059	1.29451				1.059	1.08124
2.057	1.97929				2.057	1.8974				2.057	2.00582				2.057	1.94717
1.848	1.893				1.848	1.661				1.848	1.9407				1.848	1.85033
1.35	1.16357				1.35	1.8136				1.35	1.44599				1.35	1.4098
1.939	1.9528				1.939	2.075				1.939	1.91795				1.939	2.01732
1.191	1.57504				1.191	1.5258				1.191	1.54037				1.191	1.60146
2.092	2.10701				2.092	2.1238				2.092	1.9461				2.092	2.0513
1.794	1.73736				1.794	1.7194				1.794	1.94863				1.794	1.74776
1.645	1.76302				1.645	1.8358				1.645	1.42666				1.645	1.73603
2.081	2.36052				2.081	1.9216				2.081	2.10357				2.081	2.22918
1.556	1.54044				1.556	1.6512				1.556	1.54351				1.556	1.55846
1.137	1.43828				1.137	1.6692				1.137	1.23045				1.137	1.465
2.474	2.46635				2.474	2.2736				2.474	2.26199				2.474	2.49049
2.342	2.1611				2.342	1.409				2.342	2.45573				2.342	2.04171
1.054	1.34421				1.054	1.8754				1.054	1.20762				1.054	1.46673
2.879	2.64424				2.879	2.208				2.879	2.52012				2.879	2.66989
2.326	2.39651				2.326	2.5412				2.326	2.59006				2.326	2.38275
1.201	1.52304				1.201	1.7912				1.201	1.36385				1.201	1.45579
1.202	1.47876				1.202	1.7962				1.202	1.2925				1.202	1.45579
2.187	2.1858				2.187	1.887				2.187	2.19736				2.187	2.13427
1.183	1.45257				1.183	1.6968				1.183	1.38391				1.183	1.53606
1.974	1.66089				1.974	1.7978				1.974	1.55853				1.974	1.79596
1.85	1.49307				1.85	1.6022				1.85	1.6342				1.85	1.56416
1.748	1.48068				1.748	1.8554				1.748	1.59026				1.748	1.60094
2.285	2.16992				2.285	1.8468				2.285	2.19642				2.285	2.18462
2.051	1.95824				2.051	1.5344				2.051	1.83826				2.051	1.89002
1.972	2.01986				1.972	1.7912				1.972	2.0201				1.972	1.98242
1.264	1.52614				1.264	1.9082				1.264	1.6659				1.264	1.63323
2.047	1.78054				2.047	2.1154				2.047	2.19784				2.047	1.88357
2.346	2.20111				2.346	1.9202				2.346	2.14509				2.346	2.17804
1.13	1.05388				1.13	1.4984				1.13	1.1245				1.13	1.29391
2.202	2.09944				2.202	2.0642				2.202	2.16699				2.202	2.02478
1.244	1.66423				1.244	1.6316				1.244	1.55499				1.244	1.59894
2.195	2.03352				2.195	1.8744				2.195	1.84439				2.195	1.95865
2.054	2.27267				2.054	1.7202				2.054	2.10839				2.054	2.12867
1.263	1.4505				1.263	1.6234				1.263	1.41077				1.263	1.48735
1.225	1.50991				1.225	1.8386				1.225	1.28971				1.225	1.59871
2.506	2.50874				2.506	2.0762				2.506	2.2563				2.506	2.3795
1.175	1.07844				1.175	1.4196				1.175	1.31029				1.175	1.19975
1.576	1.84646				1.576	1.786				1.576	1.43744				1.576	1.85532
1.44	1.27937				1.44	1.7266				1.44	1.84958				1.44	1.41376
2.094	2.07857				2.094	2.1714				2.094	2.08768				2.094	2.08564
1.754	1.77687				1.754	1.7336				1.754	1.7125				1.754	1.85757
2.117	2.02581				2.117	2.2474				2.117	2.24503				2.117	2.01691
2.033	1.94206				2.033	1.8434				2.033	1.8843				2.033	1.8845
2.628	2.43927				2.628	2.2844				2.628	2.44187				2.628	2.46687
2.194	1.86459				2.194	1.6288				2.194	1.80791				2.194	1.89208
1.933	1.80439				1.933	1.9058				1.933	1.84609				1.933	1.7553
2.185	2.24439				2.185	2.3074				2.185	2.2763				2.185	2.2376
2.163	2.05761				2.163	1.9746				2.163	2.19125				2.163	2.02991
2.454	2.08761				2.454	2.416				2.454	2.27527				2.454	2.08959
1.936	1.91685				1.936	2.4634				1.936	2.15602				1.936	2.02461
1.615	1.52058				1.615	1.2082				1.615	2.16431				1.615	1.5383
1.244	1.62556				1.244	1.7744				1.244	1.32239				1.244	1.58835
2.142	2.04778				2.142	1.7738				2.142	1.99522				2.142	1.96843
2.369	2.27716				2.369	1.9526				2.369	2.1462				2.369	2.22397
1.223	1.48067				1.223	1.4528				1.223	1.45704				1.223	1.47646
1.103	1.3228				1.103	1.3792				1.103	1.35082				1.103	1.40447
1.628	1.52811				1.628	1.8376				1.628	1.86926				1.628	1.61697
2.059	1.893				2.059	1.7072				2.059	1.8834				2.059	1.82631
1.272	1.63029				1.272	1.7394				1.272	1.52372				1.272	1.51627
1.43	1.39335				1.43	1.7356				1.43	1.78697				1.43	1.49675
2.12	2.29155				2.12	2.4112				2.12	2.25238				2.12	2.24192
1.926	1.91107				1.926	1.6724				1.926	1.90065				1.926	1.88358
1.8	1.83385				1.8	1.6854				1.8	2.15448				1.8	1.82434
1.923	2.09356				1.923	1.8518				1.923	2.06429				1.923	2.08493
1.565	1.82371				1.565	1.7862				1.565	1.61956				1.565	1.83029
2.325	2.27952				2.325	1.9276				2.325	2.31071				2.325	2.22097
2.039	1.80261				2.039	1.9676				2.039	1.83983				2.039	1.88121
2.257	2.39405				2.257	2.1246				2.257	2.22287				2.257	2.28528
1.342	1.61175				1.342	1.7256				1.342	1.38625				1.342	1.64057
1.313	1.53191				1.313	1.573				1.313	1.51748				1.313	1.46683
2.129	2.01751				2.129	2.1624				2.129	2.14507				2.129	2.07894
2.285	2.08041				2.285	1.961				2.285	2.16022				2.285	2.07501
2.111	2.04946				2.111	2.0906				2.111	2.03866				2.111	2.13214
1.63	1.54538				1.63	1.4992				1.63	1.6019				1.63	1.57573
1.51	1.76298				1.51	1.7542				1.51	1.75335				1.51	1.76376
2.028	1.71316				2.028	1.4312				2.028	1.87465				2.028	1.66371
2.632	2.31614				2.632	2.4202				2.632	2.53911				2.632	2.53235
2.436	2.27053				2.436	2.2954				2.436	2.3205				2.436	2.19583
1.148	1.39902				1.148	1.4306				1.148	1.18821				1.148	1.24775
1.335	1.47251				1.335	1.6928				1.335	1.45364				1.335	1.482
1.146	1.26168				1.146	1.6584				1.146	1.35202				1.146	1.24331
2.35	2.19477				2.35	1.9708				2.35	2.11823				2.35	2.17452
1.828	1.65231				1.828	1.3862				1.828	1.68316				1.828	1.64983
1.713	1.74413				1.713	1.79				1.713	1.81427				1.713	1.78094
1.182	1.07261				1.182	1.4404				1.182	1.28512				1.182	1.27429
2.2	1.9445				2.2	1.8674				2.2	2.1471				2.2	2.10018
2.033	2.01889				2.033	1.7522				2.033	1.8456				2.033	1.91029
2.307	2.26661				2.307	1.8156				2.307	2.22462				2.307	2.21895
1.695	1.80957				1.695	1.5864				1.695	1.71852				1.695	1.7582
2.248	2.16027				2.248	2.15				2.248	2.15918				2.248	2.08707
2.124	2.27519				2.124	2.1606				2.124	1.93249				2.124	2.218
1.481	1.80133				1.481	2.2836				1.481	1.58378				1.481	1.77969
1.255	1.29764				1.255	1.4532				1.255	1.40999				1.255	1.42804
1.722	1.68018				1.722	1.842				1.722	1.96477				1.722	1.78461
2.044	1.90154				2.044	1.7446				2.044	1.86529				2.044	1.9016
1.347	1.2608				1.347	1.5136				1.347	1.56455				1.347	1.4448
1.621	1.66273				1.621	1.462				1.621	1.24419				1.621	1.68946
1.969	1.94268				1.969	1.8964				1.969	2.06291				1.969	1.90163
1.582	1.00373				1.582	1.3586				1.582	1.59152				1.582	1.24816
1.769	1.32865				1.769	1.7336				1.769	1.63031				1.769	1.4826
2.746	2.70222				2.746	2.0814				2.746	2.47922				2.746	2.59064
1.749	1.71844				1.749	1.9026				1.749	1.92002				1.749	1.72683
1.664	1.55858				1.664	1.703				1.664	1.80878				1.664	1.55261
1.559	1.40785				1.559	1.5066				1.559	1.29841				1.559	1.43513
2.503	2.39428				2.503	2.3462				2.503	2.1414				2.503	2.26041
2.436	2.17308				2.436	1.956				2.436	2.2058				2.436	2.11115
1.973	1.95932				1.973	1.7814				1.973	1.80007				1.973	1.86132
2.315	1.84378				2.315	1.9088				2.315	1.75723				2.315	1.95336
1.097	1.17636				1.097	1.2058				1.097	1.2373				1.097	1.33172
1.923	1.80787				1.923	1.3614				1.923	1.94143				1.923	1.75987
1.247	1.51812				1.247	1.6882				1.247	1.64446				1.247	1.5488
2.136	2.08126				2.136	2.1082				2.136	2.09803				2.136	2.1073
1.28	1.20758				1.28	1.319				1.28	1.29189				1.28	1.36575
1.158	1.3877				1.158	1.8				1.158	1.24883				1.158	1.41978
2.402	2.08671				2.402	1.8496				2.402	2.24875				2.402	2.07066
2.412	2.29715				2.412	1.9552				2.412	2.21713				2.412	2.29499
1.716	1.7939				1.716	1.732				1.716	1.9893				1.716	1.74267
2.507	2.6842				2.507	2.3636				2.507	2.28079				2.507	2.38379
1.554	1.77148				1.554	1.5972				1.554	1.80532				1.554	1.74425
2.263	2.10476				2.263	2.137				2.263	2.25206				2.263	2.08137
1.709	1.76193				1.709	1.9344				1.709	1.71509				1.709	1.7133
2.256	2.604				2.256	2.0894				2.256	2.34312				2.256	2.38289
1.465	1.55673				1.465	1.973				1.465	1.51761				1.465	1.66749
2.463	2.26093				2.463	1.8664				2.463	2.20251				2.463	2.28215
2.192	2.15374				2.192	1.6074				2.192	2.3826				2.192	1.91293
1.459	1.30461				1.459	1.4666				1.459	1.52259				1.459	1.4054
1.204	1.48051				1.204	1.7392				1.204	1.36604				1.204	1.48956
2.277	2.00172				2.277	1.6528				2.277	2.23237				2.277	1.93343
1.713	1.71626				1.713	1.7406				1.713	1.77747				1.713	1.73622
1.228	1.19169				1.228	1.8852				1.228	1.50921				1.228	1.32579
2.061	2.07206				2.061	1.923				2.061	1.78001				2.061	2.01709
1.5	1.73818				1.5	1.8124				1.5	1.77924				1.5	1.77231
2.202	2.45379				2.202	2.1988				2.202	2.39165				2.202	2.32903
2.092	1.95206				2.092	1.9096				2.092	1.59262				2.092	1.90343
2.037	2.02537				2.037	1.8054				2.037	1.98563				2.037	1.94375
1.189	1.47246				1.189	1.5894				1.189	1.32689				1.189	1.39854
2.134	2.01834				2.134	2.0706				2.134	2.05507				2.134	2.01749
2.218	2.18054				2.218	1.8482				2.218	1.98811				2.218	2.06107
2.146	2.12343				2.146	2.0332				2.146	2.1058				2.146	2.10845
1.997	1.77054				1.997	1.6198				1.997	1.72936				1.997	1.89662
1.885	1.40847				1.885	1.4776				1.885	1.70703				1.885	1.40364
2.459	2.46138				2.459	2.3034				2.459	2.50863				2.459	2.35154
2.207	1.91531				2.207	1.723				2.207	2.28776				2.207	1.86027
1.82	1.73632				1.82	2.091				1.82	1.63104				1.82	1.77753
2.519	2.34118				2.519	2.0264				2.519	2.19061				2.519	2.25903
2.157	2.00829				2.157	1.8534				2.157	2.0606				2.157	2.01269
1.656	1.84385				1.656	1.8742				1.656	1.94351				1.656	1.7547
1.789	1.93859				1.789	1.819				1.789	1.62348				1.789	1.82374
2.359	2.73844				2.359	2.2554				2.359	2.35815				2.359	2.51589
1.881	1.65928				1.881	1.565				1.881	1.59063				1.881	1.64468
1.669	1.54186				1.669	1.773				1.669	1.80833				1.669	1.64418
1.497	1.59323				1.497	1.584				1.497	1.41663				1.497	1.61222
2.179	2.08494				2.179	2.086				2.179	2.39391				2.179	2.04618
1.174	1.48947				1.174	1.47				1.174	1.40271				1.174	1.55092
1.671	1.45788				1.671	2.183				1.671	1.62913				1.671	1.71011
1.113	0.83262				1.113	1.2394				1.113	1.18005				1.113	1.09695
1.226	1.10348				1.226	1.2748				1.226	1.39797				1.226	1.22639
1.896	1.92632				1.896	1.8674				1.896	1.92046				1.896	1.94597
1.588	1.69887				1.588	1.8158				1.588	1.61128				1.588	1.69768
2.319	1.83069				2.319	2.1548				2.319	2.07257				2.319	1.97948
2.124	1.97061				2.124	1.9624				2.124	1.80126				2.124	1.9417
1.808	1.72574				1.808	2.2572				1.808	1.6104				1.808	1.84571
2.317	2.3998				2.317	2.0344				2.317	2.14493				2.317	2.31899
2.272	2.23169				2.272	2.0932				2.272	2.23698				2.272	2.17209
1.79	1.77675				1.79	1.7362				1.79	1.68108				1.79	1.75087
1.815	1.89176				1.815	1.7324				1.815	1.52322				1.815	1.84069
1.586	1.43608				1.586	1.662				1.586	1.6869				1.586	1.51979
2.093	1.50831				2.093	1.5366				2.093	1.95535				2.093	1.60957
1.796	1.88554				1.796	1.7772				1.796	1.81874				1.796	1.89096
1.834	1.38874				1.834	2.0044				1.834	1.34112				1.834	1.52188
2.502	2.60052				2.502	2.071				2.502	2.42201				2.502	2.49485
1.958	2.0368				1.958	2.279				1.958	2.0495				1.958	1.95285
1.995	1.97904				1.995	1.7192				1.995	1.99988				1.995	1.91535
2.244	2.2783				2.244	1.9942				2.244	2.14374				2.244	2.2101
1.816	1.79484				1.816	1.4986				1.816	1.58879				1.816	1.74592
1.883	1.74239				1.883	1.7734				1.883	1.69608				1.883	1.73993
1.753	1.7127				1.753	1.663				1.753	1.63266				1.753	1.64878
2.276	2.15155				2.276	2.0666				2.276	2.08733				2.276	2.04636
1.49	1.42247				1.49	1.6716				1.49	1.44943				1.49	1.56202
1.377	1.2449				1.377	1.6492				1.377	1.51997				1.377	1.44699
1.3	1.20842				1.3	1.435				1.3	1.31944				1.3	1.27957
2.323	2.56193				2.323	2.3184				2.323	2.21571				2.323	2.47369
1.651	1.67977				1.651	2.085				1.651	1.74474				1.651	1.69679
1.624	1.77184				1.624	1.7278				1.624	1.93518				1.624	1.82352
2.169	2.25723				2.169	2.1672				2.169	1.98473				2.169	2.14036
1.711	1.69252				1.711	1.81				1.711	1.65291				1.711	1.75476
2.28	2.26007				2.28	2.3736				2.28	2.32625				2.28	2.14343
2.425	1.9975				2.425	1.8904				2.425	2.02112				2.425	2.01569
2.351	2.33079				2.351	2.1052				2.351	2.35183				2.351	2.22484
1.924	1.98929				1.924	2.0592				1.924	1.93788				1.924	1.89771
2.139	2.11702				2.139	2.226				2.139	2.30499				2.139	2.18505
1.1	1.46874				1.1	1.933				1.1	1.18487				1.1	1.60802
2.392	2.50512				2.392	2.3078				2.392	2.39915				2.392	2.33479
1.593	1.75484				1.593	1.7518				1.593	2.02092				1.593	1.67189
2.099	2.27989				2.099	1.9368				2.099	2.17517				2.099	2.16986
2.813	2.46687				2.813	2.379				2.813	2.29646				2.813	2.40044
2.234	2.18006				2.234	2.1766				2.234	2.14222				2.234	2.13384
1.253	1.67293				1.253	1.5474				1.253	1.55972				1.253	1.63753
1.277	1.24943				1.277	1.4346				1.277	1.2786				1.277	1.39158
1.388	1.66065				1.388	1.747				1.388	1.6819				1.388	1.68941
1.067	1.05137				1.067	1.4272				1.067	1.18592				1.067	1.225
1.331	1.62627				1.331	1.5558				1.331	1.72735				1.331	1.65724
1.493	1.25671				1.493	1.6704				1.493	1.46581				1.493	1.45856
2.746	2.66532				2.746	2.0532				2.746	2.37504				2.746	2.52
2.002	1.96303				2.002	1.5762				2.002	1.83637				2.002	1.888
2.447	2.40059				2.447	1.9596				2.447	2.0584				2.447	2.27171
1.606	1.72435				1.606	1.8624				1.606	1.79364				1.606	1.76137
2.532	2.78545				2.532	2.3262				2.532	2.45739				2.532	2.54252
1.747	1.87625				1.747	2.0298				1.747	1.81637				1.747	1.87725
2.003	1.97891				2.003	1.9784				2.003	1.97258				2.003	1.93587
1.649	1.83212				1.649	1.9162				1.649	1.57547				1.649	1.7486
2.276	2.13185				2.276	2.328				2.276	2.13477				2.276	2.0501
2.252	2.14433				2.252	1.9716				2.252	2.08681				2.252	2.15183
2.702	2.73305				2.702	2.601				2.702	2.60748				2.702	2.70123
2.094	2.04132				2.094	1.867				2.094	2.08007				2.094	2.09649
2.233	2.11632				2.233	2.084				2.233	2.1648				2.233	2.13682
1.511	1.79923				1.511	1.4808				1.511	1.63662				1.511	1.77532
2.536	2.44602				2.536	2.2682				2.536	2.44697				2.536	2.43201
1.382	1.62283				1.382	1.9142				1.382	1.53924				1.382	1.5521
1.774	1.77331				1.774	1.8614				1.774	1.79584				1.774	1.78559
1.314	1.19428				1.314	1.6168				1.314	1.27742				1.314	1.36944
2.079	2.12498				2.079	1.9636				2.079	2.0846				2.079	1.96328
2.074	1.93548				2.074	1.8656				2.074	1.78717				2.074	1.91562
1.828	1.877				1.828	1.973				1.828	1.9382				1.828	1.96609
1.807	1.90968				1.807	1.9236				1.807	1.52855				1.807	1.88934
1.741	1.2473				1.741	1.5676				1.741	1.33701				1.741	1.31266
1.434	1.47038				1.434	1.6572				1.434	1.60338				1.434	1.53498
1.622	1.80286				1.622	1.751				1.622	1.8253				1.622	1.81123
2.022	1.83128				2.022	2.0348				2.022	1.87026				2.022	1.9426
2.443	2.73302				2.443	2.1716				2.443	2.32224				2.443	2.56389
2.235	2.12494				2.235	2.2072				2.235	2.41594				2.235	2.12312
1.178	1.34474				1.178	1.415				1.178	1.36799				1.178	1.444
1.196	0.9082				1.196	1.349				1.196	1.28562				1.196	1.23536
1.826	1.7344				1.826	1.83				1.826	1.75936				1.826	1.7714
1.924	2.01733				1.924	2.1728				1.924	1.72695				1.924	2.02432
2.61	2.82784				2.61	2.6234				2.61	2.58436				2.61	2.69678
2.206	1.75877				2.206	1.7022				2.206	1.90146				2.206	1.77391
2.023	1.80955				2.023	1.645				2.023	1.94812				2.023	1.74768
1.504	1.29547				1.504	1.7228				1.504	1.41231				1.504	1.41857
2.318	2.19838				2.318	2.364				2.318	2.1117				2.318	2.19722
1.966	1.93707				1.966	1.9068				1.966	1.85955				1.966	1.88741
1.79	1.29352				1.79	1.7028				1.79	1.53926				1.79	1.39474
2.373	2.40145				2.373	1.909				2.373	2.26918				2.373	2.28837
2.831	2.80142				2.831	2.2914				2.831	2.3854				2.831	2.7026
2.011	1.78708				2.011	1.8408				2.011	1.9455				2.011	1.92128
2.468	2.41901				2.468	2.436				2.468	2.38799				2.468	2.36809
1.149	1.43031				1.149	1.6496				1.149	1.21051				1.149	1.24881
2.291	2.19088				2.291	2.2452				2.291	2.16738				2.291	2.21581
2.8	3.21893				2.8	2.4488				2.8	2.51865				2.8	2.86584
1.977	1.86517				1.977	1.8796				1.977	1.43139				1.977	1.7706
1.771	1.79409				1.771	2.104				1.771	2.08299				1.771	1.79748
2.255	2.35988				2.255	2.1356				2.255	2.21332				2.255	2.28024
2.408	2.56039				2.408	2.3982				2.408	2.41299				2.408	2.46442
2.164	2.08238				2.164	2.0052				2.164	2.04043				2.164	2.07972
2.156	2.13476				2.156	1.7684				2.156	2.00762				2.156	2.06628
2.081	2.1058				2.081	2.1232				2.081	2.11273				2.081	1.96182
1.645	1.67107				1.645	1.7156				1.645	1.52291				1.645	1.66457
2.172	2.00702				2.172	1.8912				2.172	1.86208				2.172	1.98568
2.152	2.09852				2.152	2.1206				2.152	2.29331				2.152	2.10341
2.061	1.81356				2.061	2.0692				2.061	2.08101				2.061	1.8738
1.967	2.0329				1.967	1.8722				1.967	2.09282				1.967	1.89239
2.463	2.4027				2.463	2.3038				2.463	2.37092				2.463	2.3632
1.605	1.74285				1.605	1.5382				1.605	1.69797				1.605	1.60155
2.409	2.61826				2.409	2.2756				2.409	2.33362				2.409	2.49821
1.816	1.90734				1.816	2.1094				1.816	1.92942				1.816	1.89388
2.186	2.15759				2.186	2.1944				2.186	2.26873				2.186	2.14707
1.91	1.92791				1.91	2.0178				1.91	1.95236				1.91	1.91161
2.133	1.93604				2.133	2.0234				2.133	1.97147				2.133	2.00367
1.828	1.77575				1.828	2.227				1.828	1.74925				1.828	1.78561
2.079	1.94435				2.079	2.2742				2.079	2.04006				2.079	1.97395
[truncated: 3,063 more rows]

## Sheet: Supplementary Fig. 3
Source Data Supplementary Fig. 3
Line Regression					Nearest Neighbor					Random Forest					Support Vector Machine
real	Appre	simulated AP	error ratio		real	Appre	simulated AP	error ratio		real	Appre	simulated AP	error ratio		real	Appre	simulated AP	error ratio
1.104	1.36572	1.03366	0.14571		1.104	1.7132	1.03366	0.19999		1.104	1.42232	1.03366	0.05332		1.104	1.3518	1.03366	0.11706
2.221	2.18313	1.08299	0.14764		2.221	2.2754	1.08299	0.28782		2.221	2.38876	1.08299	0.07542		2.221	2.198	1.08299	0.08381
1.473	1.24628	1.13231	0.16652		1.473	1.6218	1.13231	0.26822		1.473	1.4222	1.13231	0.07051		1.473	1.44196	1.13231	0.08146
2.507	2.41761	1.18164	0.1636		2.507	2.143	1.18164	0.22704		2.507	2.48548	1.18164	0.06232		2.507	2.4647	1.18164	0.0914
2.295	2.36818	1.23096	0.15835		2.295	2.1834	1.23096	0.20855		2.295	2.65492	1.23096	0.07417		2.295	2.38016	1.23096	0.08636
2.308	2.10256	1.28029	0.14707		2.308	1.7314	1.28029	0.18886		2.308	2.18523	1.28029	0.08128		2.308	2.04347	1.28029	0.08763
1.109	1.35938	1.32961	0.11272		1.109	1.165	1.32961	0.15915		1.109	1.18805	1.32961	0.07047		1.109	1.15026	1.32961	0.07227
1.215	1.59319	1.37894	0.09629		1.215	1.3514	1.37894	0.14304		1.215	1.35565	1.37894	0.06466		1.215	1.38141	1.37894	0.05911
1.793	1.89116	1.42826	0.08465		1.793	1.617	1.42826	0.11847		1.793	1.79618	1.42826	0.05249		1.793	1.82259	1.42826	0.05621
1.593	1.80155	1.47759	0.07623		1.593	1.8536	1.47759	0.10008		1.593	1.45712	1.47759	0.06584		1.593	1.78174	1.47759	0.04813
1.19	1.35166	1.52691	0.062		1.19	1.5316	1.52691	0.0884		1.19	1.53865	1.52691	0.05341		1.19	1.34724	1.52691	0.03621
1.821	1.94029	1.57624	0.05817		1.821	1.7994	1.57624	0.07066		1.821	1.86576	1.57624	0.05915		1.821	1.91411	1.57624	0.03612
1.449	1.30278	1.62556	0.04804		1.449	1.7876	1.62556	0.06152		1.449	1.45311	1.62556	0.05037		1.449	1.40555	1.62556	0.03201
1.94	1.81896	1.67489	0.04223		1.94	2.0924	1.67489	0.05531		1.94	2.2507	1.67489	0.04692		1.94	1.81655	1.67489	0.02935
1.325	1.55201	1.72421	0.03989		1.325	1.5674	1.72421	0.04589		1.325	1.61256	1.72421	0.04301		1.325	1.53631	1.72421	0.02719
2.172	2.50605	1.77354	0.03797		2.172	2.1304	1.77354	0.04498		2.172	2.17071	1.77354	0.03351		2.172	2.24596	1.77354	0.02378
1.651	1.57182	1.82286	0.03392		1.651	1.5542	1.82286	0.04182		1.651	1.73289	1.82286	0.03831		1.651	1.55792	1.82286	0.02394
1.223	0.83067	1.87219	0.0334		1.223	1.4334	1.87219	0.03866		1.223	1.29569	1.87219	0.03242		1.223	1.18514	1.87219	0.02371
2.01	1.77353	1.92151	0.02981		2.01	1.6166	1.92151	0.03702		2.01	2.0218	1.92151	0.02638		2.01	1.88449	1.92151	0.02146
1.606	1.6506	1.97084	0.03054		1.606	1.9146	1.97084	0.04499		1.606	1.66367	1.97084	0.03007		1.606	1.65817	1.97084	0.02394
1.591	1.8514	2.02016	0.02932		1.591	1.6544	2.02016	0.04397		1.591	2.01936	2.02016	0.02259		1.591	1.8054	2.02016	0.02138
1.315	1.65617	2.06949	0.03054		1.315	1.453	2.06949	0.03842		1.315	1.37635	2.06949	0.01939		1.315	1.41495	2.06949	0.02127
2.201	1.99965	2.11881	0.029		2.201	1.9362	2.11881	0.04104		2.201	2.30979	2.11881	0.01801		2.201	1.98065	2.11881	0.01994
1.236	1.57057	2.16814	0.03004		1.236	1.69	2.16814	0.03779		1.236	1.34622	2.16814	0.01588		1.236	1.42989	2.16814	0.01969
1.146	1.28556	2.21746	0.02613		1.146	1.5044	2.21746	0.03808		1.146	1.18783	2.21746	0.01645		1.146	1.17621	2.21746	0.0196
1.762	1.73163	2.26679	0.02584		1.762	1.5862	2.26679	0.03893		1.762	1.75859	2.26679	0.01329		1.762	1.74163	2.26679	0.01704
2.037	1.86768	2.31611	0.02442		2.037	2.0704	2.31611	0.03968		2.037	2.02683	2.31611	0.01678		2.037	1.95321	2.31611	0.0164
1.979	1.90114	2.36544	0.02383		1.979	1.895	2.36544	0.04244		1.979	1.92163	2.36544	0.01386		1.979	1.89189	2.36544	0.01697
2.454	2.52245	2.41476	0.02639		2.454	2.2232	2.41476	0.04206		2.454	2.40072	2.41476	0.01373		2.454	2.40017	2.41476	0.01552
2.138	1.62221	2.46409	0.02351		2.138	1.9674	2.46409	0.04525		2.138	1.94575	2.46409	0.01429		2.138	2.03823	2.46409	0.01448
2.305	2.33569	2.51341	0.02357		2.305	2.1432	2.51341	0.03975		2.305	2.12728	2.51341	0.01272		2.305	2.28668	2.51341	0.01422
1.469	1.59741	2.56274	0.02556		1.469	1.5608	2.56274	0.04514		1.469	1.70319	2.56274	0.01528		1.469	1.59646	2.56274	0.0158
1.998	1.86311	2.61206	0.02454		1.998	2.3956	2.61206	0.0462		1.998	2.21735	2.61206	0.01624		1.998	2.06068	2.61206	0.01518
1.276	1.30202	2.66139	0.01881		1.276	1.5962	2.66139	0.04716		1.276	1.57633	2.66139	0.02037		1.276	1.46009	2.66139	0.01112
2.12	1.90868	2.71071	0.0203		2.12	2.026	2.71071	0.04738		2.12	2.10306	2.71071	0.01681		2.12	2.02029	2.71071	0.0126
1.581	1.70284	2.76004	0.02325		1.581	1.3756	2.76004	0.04856		1.581	1.4441	2.76004	0.0204		1.581	1.6057	2.76004	0.01221
1.309	1.48164	2.80936	0.01866		1.309	1.4086	2.80936	0.04929		1.309	1.31712	2.80936	0.01819		1.309	1.45367	2.80936	0.01014
1.139	1.28124	2.85869	0.01848		1.139	1.9144	2.85869	0.05145		1.139	1.41118	2.85869	0.02786		1.139	1.28698	2.85869	0.01359
1.904	1.85581	2.90801	0.03112		1.904	1.86	2.90801	0.06228		1.904	1.94937	2.90801	0.03161		1.904	1.88992	2.90801	0.01059
1.797	1.69601	2.95734	0.00945		1.797	1.8918	2.95734	0.05659		1.797	1.92263	2.95734	0.03473		1.797	1.77965	2.95734	0.00469
1.27	1.63784				1.27	1.69				1.27	1.44036				1.27	1.60023
1.232	1.62827				1.232	1.695				1.232	1.32598				1.232	1.3321
1.7	1.74456				1.7	1.62				1.7	1.62768				1.7	1.60222
2.235	2.12753				2.235	2.0572				2.235	2.23645				2.235	2.16788
2.406	2.19851				2.406	2.29				2.406	2.39438				2.406	2.3064
2.342	1.96511				2.342	2.2104				2.342	2.1678				2.342	2.04284
2.651	2.58128				2.651	2.3564				2.651	2.30842				2.651	2.50249
2.271	2.18641				2.271	2.0856				2.271	2.20273				2.271	2.17142
2.433	2.31952				2.433	2.4182				2.433	2.52375				2.433	2.38969
1.192	1.46389				1.192	1.4036				1.192	1.22258				1.192	1.2922
1.131	1.43699				1.131	1.4848				1.131	1.24703				1.131	1.23119
1.641	1.65521				1.641	1.3922				1.641	1.46317				1.641	1.58439
1.625	1.26103				1.625	1.6902				1.625	1.64169				1.625	1.44058
1.428	1.58867				1.428	1.753				1.428	1.53289				1.428	1.64779
2.123	1.98014				2.123	2.2046				2.123	2.25912				2.123	2.05466
1.435	1.33524				1.435	1.5792				1.435	1.53444				1.435	1.43949
1.202	1.30835				1.202	1.6002				1.202	1.25655				1.202	1.30224
2.04	1.98069				2.04	2.0188				2.04	1.95363				2.04	2.01782
1.916	1.93263				1.916	1.922				1.916	1.87387				1.916	1.88549
2.248	2.19398				2.248	2.0984				2.248	2.24604				2.248	2.19984
1.652	1.30949				1.652	1.723				1.652	1.50569				1.652	1.55206
2.642	2.36354				2.642	2.4384				2.642	2.52563				2.642	2.43289
1.733	1.74273				1.733	1.637				1.733	1.73937				1.733	1.69011
1.869	1.72902				1.869	1.8646				1.869	1.87076				1.869	1.80154
1.962	1.90363				1.962	1.7064				1.962	1.8714				1.962	1.91792
1.082	1.23566				1.082	1.4878				1.082	1.11425				1.082	1.12207
1.385	1.56518				1.385	1.8274				1.385	1.52458				1.385	1.51479
1.204	1.07689				1.204	1.4666				1.204	1.19761				1.204	1.26285
1.147	1.38986				1.147	1.6708				1.147	1.21529				1.147	1.24693
1.083	1.39563				1.083	1.6876				1.083	1.28335				1.083	1.32035
1.237	1.16459				1.237	1.3162				1.237	1.22807				1.237	1.1905
1.516	1.76085				1.516	1.54				1.516	1.53798				1.516	1.6161
2.284	2.17826				2.284	1.8216				2.284	2.31077				2.284	2.21331
1.829	1.86395				1.829	1.492				1.829	2.18386				1.829	1.84632
1.978	1.90626				1.978	2.2476				1.978	2.33195				1.978	1.93809
1.936	2.21308				1.936	2.019				1.936	2.03161				1.936	2.03633
1.668	1.62556				1.668	1.7448				1.668	1.75985				1.668	1.702
1.932	1.48408				1.932	1.8534				1.932	1.75351				1.932	1.83184
1.261	1.08628				1.261	1.448				1.261	1.30156				1.261	1.24349
2.171	2.21522				2.171	1.7798				2.171	2.12099				2.171	2.14491
2.625	2.97627				2.625	2.5686				2.625	2.58675				2.625	2.9619
1.51	1.56269				1.51	2.204				1.51	2.20181				1.51	1.76397
2.516	2.79236				2.516	2.6078				2.516	2.52901				2.516	2.61615
2.05	1.97914				2.05	1.8406				2.05	1.94768				2.05	1.84671
1.569	1.69007				1.569	1.7748				1.569	1.43206				1.569	1.59247
1.756	1.42681				1.756	1.5648				1.756	1.4031				1.756	1.41984
2.039	1.97262				2.039	2.1748				2.039	2.01903				2.039	2.07823
1.061	1.26693				1.061	1.378				1.061	1.13272				1.061	1.12008
2.454	2.65528				2.454	2.3764				2.454	2.42039				2.454	2.5459
2.317	2.4774				2.317	2.185				2.317	2.12655				2.317	2.39925
2.212	2.17015				2.212	2.3664				2.212	2.21797				2.212	2.17168
2.288	2.14651				2.288	2.1042				2.288	2.23865				2.288	2.18817
2.03	2.21208				2.03	1.7374				2.03	2.06685				2.03	2.12864
1.924	1.89647				1.924	1.9488				1.924	1.959				1.924	1.99044
2.167	2.18317				2.167	1.9186				2.167	2.12434				2.167	2.11522
1.07	1.29782				1.07	1.399				1.07	2.06666				1.07	1.34146
2.258	2.20641				2.258	2.33				2.258	2.44442				2.258	2.25256
1.24	1.11615				1.24	1.4432				1.24	1.24334				1.24	1.25187
1.716	1.82858				1.716	1.6626				1.716	1.8929				1.716	1.81591
1.61	1.69945				1.61	1.7428				1.61	1.66695				1.61	1.62132
1.404	1.53208				1.404	1.5612				1.404	1.43695				1.404	1.49099
1.991	1.9298				1.991	1.9446				1.991	1.69077				1.991	1.91022
1.739	1.90786				1.739	1.8856				1.739	1.85108				1.739	1.83945
2.345	2.15505				2.345	2.0786				2.345	2.24539				2.345	2.15274
2.146	1.62193				2.146	1.989				2.146	2.19456				2.146	1.97587
2.128	2.02721				2.128	2.2128				2.128	2.04331				2.128	1.94781
2.169	2.07592				2.169	2.1562				2.169	2.30777				2.169	2.21103
1.72	1.83191				1.72	1.7498				1.72	2.02484				1.72	1.87048
2.386	2.67018				2.386	2.3808				2.386	2.35537				2.386	2.47129
2.063	2.03295				2.063	1.6912				2.063	2.06786				2.063	2.11376
1.654	1.63871				1.654	1.6704				1.654	1.73894				1.654	1.70206
1.252	1.45183				1.252	1.3716				1.252	1.32116				1.252	1.35238
2.695	2.43638				2.695	2.4522				2.695	2.56545				2.695	2.48497
1.916	1.88161				1.916	1.9396				1.916	1.86798				1.916	1.88245
2.321	2.45762				2.321	2.0806				2.321	2.28382				2.321	2.41273
2.306	2.38787				2.306	2.2626				2.306	2.31272				2.306	2.37175
2.092	1.98089				2.092	1.8864				2.092	2.00748				2.092	1.99193
1.035	1.0531				1.035	1.1098				1.035	1.12514				1.035	0.94924
2.414	3.14882				2.414	2.4256				2.414	2.40453				2.414	2.51363
2.035	1.98368				2.035	1.8528				2.035	2.02351				2.035	2.06558
1.206	1.23506				1.206	1.5492				1.206	1.28184				1.206	1.20918
2.22	2.26364				2.22	2.22				2.22	2.24201				2.22	2.19445
2.088	2.07215				2.088	1.823				2.088	2.10363				2.088	2.07426
1.538	1.65755				1.538	1.881				1.538	1.55751				1.538	1.63826
1.445	1.4371				1.445	1.6802				1.445	1.85677				1.445	1.57925
1.743	1.7969				1.743	2.123				1.743	1.66493				1.743	1.6949
1.392	1.52553				1.392	1.7276				1.392	1.33633				1.392	1.53007
1.513	1.73941				1.513	1.7492				1.513	1.50239				1.513	1.59682
2.035	1.77509				2.035	1.6194				2.035	2.09656				2.035	1.85819
2.501	2.53956				2.501	2.4102				2.501	2.2885				2.501	2.54151
1.516	1.65242				1.516	1.7682				1.516	1.64693				1.516	1.61071
1.095	1.30249				1.095	1.197				1.095	1.25329				1.095	1.11532
2.147	2.13431				2.147	2.1378				2.147	2.15183				2.147	2.16806
2.221	2.20218				2.221	1.9718				2.221	1.88254				2.221	2.14467
1.767	1.84176				1.767	2.0578				1.767	1.64793				1.767	1.79825
2.177	2.26085				2.177	2.1228				2.177	2.10349				2.177	2.15449
2.226	2.164				2.226	2.0024				2.226	1.9619				2.226	2.09181
1.715	1.76351				1.715	1.922				1.715	1.28607				1.715	1.66007
1.51	1.64894				1.51	1.8598				1.51	1.68988				1.51	1.66688
1.611	1.71181				1.611	1.5568				1.611	1.65417				1.611	1.66069
1.134	1.48744				1.134	1.5002				1.134	1.25093				1.134	1.23368
1.256	1.38798				1.256	1.8064				1.256	1.28256				1.256	1.44923
2.11	2.01573				2.11	1.6728				2.11	2.2403				2.11	2.08355
2.135	2.15398				2.135	1.7682				2.135	2.13761				2.135	2.10163
1.587	1.8326				1.587	1.601				1.587	1.93625				1.587	1.7535
1.387	1.58234				1.387	1.5268				1.387	1.45925				1.387	1.47709
2.616	2.37933				2.616	1.6862				2.616	2.31922				2.616	2.44302
1.714	1.40539				1.714	1.6614				1.714	1.56097				1.714	1.50554
1.139	1.41611				1.139	1.2818				1.139	1.30692				1.139	1.25297
2.69	2.51291				2.69	2.1728				2.69	2.63759				2.69	2.59022
1.75	1.76572				1.75	2.0508				1.75	1.77338				1.75	1.74893
1.602	1.66112				1.602	1.7166				1.602	1.59741				1.602	1.5795
1.961	1.57498				1.961	1.752				1.961	2.0886				1.961	1.77919
1.903	1.89235				1.903	1.7232				1.903	2.14513				1.903	1.94472
1.164	0.81573				1.164	1.285				1.164	1.17612				1.164	1.06391
2.019	1.97469				2.019	1.6112				2.019	1.90883				2.019	1.88674
1.899	1.90012				1.899	1.7774				1.899	2.19605				1.899	1.94063
1.878	1.90275				1.878	2.0776				1.878	2.05681				1.878	1.83916
1.764	1.74237				1.764	1.8166				1.764	1.71356				1.764	1.68882
1.715	1.78324				1.715	1.6238				1.715	1.66036				1.715	1.74703
1.526	1.86763				1.526	1.5446				1.526	1.95508				1.526	1.72264
2.126	2.05789				2.126	1.5908				2.126	2.12663				2.126	2.00414
1.84	1.92568				1.84	1.912				1.84	1.84202				1.84	1.8009
2.14	2.00138				2.14	1.988				2.14	2.15529				2.14	2.06004
2.463	2.17045				2.463	2.2746				2.463	2.32319				2.463	2.31437
1.058	0.79799				1.058	1.3942				1.058	1.06468				1.058	0.82251
2.048	2.13429				2.048	2.1024				2.048	2.27568				2.048	2.12447
1.913	1.7986				1.913	1.7368				1.913	1.73316				1.913	1.80259
1.476	1.30473				1.476	1.6278				1.476	1.59339				1.476	1.50951
1.07	1.18872				1.07	1.4734				1.07	1.12979				1.07	1.16668
1.416	1.32309				1.416	1.5602				1.416	1.6862				1.416	1.44476
1.513	1.74616				1.513	1.5636				1.513	1.64078				1.513	1.61316
2.122	2.20159				2.122	2.1228				2.122	2.07731				2.122	2.1055
1.685	1.40327				1.685	1.338				1.685	1.20771				1.685	1.4656
2.036	1.68382				2.036	1.5682				2.036	1.85944				2.036	1.84128
1.747	1.37958				1.747	1.707				1.747	1.57188				1.747	1.51992
2.273	2.23467				2.273	1.8826				2.273	2.27155				2.273	2.17851
2.285	2.10164				2.285	1.6844				2.285	2.20083				2.285	2.0585
2.236	1.85463				2.236	1.7966				2.236	2.19073				2.236	2.11359
1.203	1.52856				1.203	1.5396				1.203	1.3328				1.203	1.41759
2.295	2.24328				2.295	2.2476				2.295	2.3028				2.295	2.24795
1.898	1.96026				1.898	2.0932				1.898	1.76586				1.898	1.9
1.962	1.85349				1.962	1.545				1.962	1.5585				1.962	1.71183
2.091	2.10404				2.091	2.4364				2.091	2.02767				2.091	2.146
1.896	1.93695				1.896	1.834				1.896	1.89257				1.896	1.96922
1.831	1.92284				1.831	1.8764				1.831	1.96374				1.831	1.92406
1.842	1.71077				1.842	1.7898				1.842	1.81481				1.842	1.71057
1.702	1.41187				1.702	1.7518				1.702	1.79825				1.702	1.72627
1.565	1.41575				1.565	1.645				1.565	1.57485				1.565	1.54854
1.87	1.86355				1.87	2.0832				1.87	1.84299				1.87	1.85142
2.426	2.20694				2.426	2.002				2.426	2.48922				2.426	2.32598
1.792	1.77845				1.792	1.7934				1.792	1.7949				1.792	1.78314
2.274	2.18506				2.274	1.6306				2.274	2.28819				2.274	2.21419
1.724	1.67479				1.724	1.8884				1.724	1.88117				1.724	1.72576
2.158	2.01187				2.158	1.9232				2.158	2.11776				2.158	2.06359
1.793	1.86211				1.793	1.6274				1.793	1.82108				1.793	1.69321
1.932	1.87415				1.932	1.5152				1.932	1.99452				1.932	1.74012
1.962	1.87913				1.962	1.7754				1.962	1.94032				1.962	2.02041
1.451	1.63487				1.451	1.9712				1.451	1.46251				1.451	1.63232
2.447	2.67469				2.447	2.4266				2.447	2.47758				2.447	2.51885
2.314	2.4085				2.314	2.2596				2.314	2.3105				2.314	2.37026
2.178	2.25461				2.178	1.9084				2.178	2.02082				2.178	2.23997
1.79	1.95202				1.79	1.8356				1.79	1.97559				1.79	1.86218
2.095	2.10027				2.095	2.0216				2.095	2.16812				2.095	2.09934
2.107	2.12601				2.107	2.131				2.107	2.191				2.107	2.14056
2.051	1.94505				2.051	2.0822				2.051	2.10069				2.051	2.06429
1.84	1.74466				1.84	1.415				1.84	1.27681				1.84	1.59366
2.213	2.16844				2.213	1.8778				2.213	2.17453				2.213	2.20564
1.438	1.5862				1.438	1.6946				1.438	1.45743				1.438	1.59969
1.842	1.82442				1.842	1.9286				1.842	1.81288				1.842	1.78999
1.498	1.70024				1.498	1.7262				1.498	1.66704				1.498	1.61254
1.348	1.53954				1.348	1.437				1.348	1.31074				1.348	1.41153
1.68	1.48184				1.68	1.5812				1.68	1.64778				1.68	1.58012
1.482	1.73871				1.482	1.5252				1.482	1.52942				1.482	1.58216
1.637	1.64529				1.637	1.8104				1.637	1.90825				1.637	1.58351
1.518	1.45407				1.518	1.6198				1.518	1.55237				1.518	1.52397
1.619	1.7017				1.619	1.4964				1.619	1.73907				1.619	1.60762
2.619	2.47082				2.619	2.2476				2.619	2.53835				2.619	2.51886
1.378	1.52405				1.378	1.862				1.378	1.47698				1.378	1.47802
1.219	1.11459				1.219	1.4732				1.219	1.17177				1.219	1.18206
2.241	2.2455				2.241	1.9064				2.241	2.04873				2.241	2.15641
2.134	2.02188				2.134	2.1132				2.134	2.084				2.134	2.07666
1.725	1.49704				1.725	1.5318				1.725	1.54577				1.725	1.55393
2.232	2.01765				2.232	2.0316				2.232	2.10829				2.232	2.13184
1.966	1.88929				1.966	2.0118				1.966	2.03217				1.966	1.91764
1.86	1.94326				1.86	1.7074				1.86	1.94547				1.86	1.85917
1.387	1.62114				1.387	1.7116				1.387	1.37949				1.387	1.48714
2.004	1.93472				2.004	1.9962				2.004	2.02769				2.004	1.95288
1.96	1.9371				1.96	1.9034				1.96	1.89163				1.96	1.92148
2.544	3.03771				2.544	2.3214				2.544	2.45085				2.544	2.58352
2.31	2.69017				2.31	2.2434				2.31	2.3518				2.31	2.41028
1.864	1.61283				1.864	1.6664				1.864	2.00111				1.864	1.59932
1.6	1.74642				1.6	1.7816				1.6	1.94828				1.6	1.63897
1.982	1.88465				1.982	2.2996				1.982	2.20299				1.982	1.90122
2.187	2.00946				2.187	2.0328				2.187	2.25701				2.187	2.08676
1.416	1.69				1.416	1.4826				1.416	1.45211				1.416	1.5162
1.28	1.56589				1.28	1.5568				1.28	1.31915				1.28	1.3802
2.403	2.41697				2.403	2.3844				2.403	2.51586				2.403	2.41223
2.232	2.04932				2.232	2.2638				2.232	2.02606				2.232	2.12
1.689	1.73036				1.689	1.7864				1.689	1.76702				1.689	1.74632
1.551	1.61679				1.551	1.7598				1.551	1.642				1.551	1.65115
2.01	2.11041				2.01	2.1334				2.01	2.28602				2.01	2.08919
1.925	1.81687				1.925	1.859				1.925	1.87394				1.925	1.82499
2.394	2.52539				2.394	2.2016				2.394	2.41237				2.394	2.4536
2.081	2.05843				2.081	2.0248				2.081	2.06302				2.081	2.11669
1.996	1.84591				1.996	1.59				1.996	2.04308				1.996	1.90714
1.257	1.2741				1.257	1.7726				1.257	1.19064				1.257	1.26424
1.399	1.5772				1.399	1.8266				1.399	1.49876				1.399	1.49912
1.746	1.53265				1.746	1.7982				1.746	1.73815				1.746	1.83499
2.411	2.67082				2.411	1.9288				2.411	2.21497				2.411	2.54033
2.184	2.17141				2.184	2.252				2.184	2.12504				2.184	2.13671
2.013	2.36945				2.013	2.073				2.013	2.08594				2.013	2.20654
2.027	1.90198				2.027	1.74				2.027	1.96444				2.027	1.90396
1.213	1.49984				1.213	1.5968				1.213	1.32067				1.213	1.31332
1.476	1.67128				1.476	1.5824				1.476	1.53012				1.476	1.60896
1.884	1.81286				1.884	1.8598				1.884	1.89281				1.884	1.89269
1.623	1.67826				1.623	1.7172				1.623	2.02432				1.623	1.69086
2.151	2.2778				2.151	2.1366				2.151	2.17507				2.151	2.27191
2.431	2.26983				2.431	1.8686				2.431	2.40693				2.431	2.33077
2.01	1.67302				2.01	2.073				2.01	1.85916				2.01	1.75199
1.28	1.56361				1.28	1.8576				1.28	1.61195				1.28	1.63605
2.087	1.93132				2.087	2.254				2.087	2.23075				2.087	2.01058
1.264	1.63321				1.264	1.4488				1.264	1.30816				1.264	1.36421
1.899	1.93423				1.899	2.205				1.899	1.91891				1.899	1.96568
1.103	1.30561				1.103	1.4834				1.103	1.24407				1.103	1.28286
2.139	2.07235				2.139	1.8978				2.139	2.09132				2.139	2.03893
2.13	2.50859				2.13	2.2038				2.13	2.18245				2.13	2.23028
2.493	2.3821				2.493	2.2298				2.493	2.44386				2.493	2.39305
2.221	2.04802				2.221	1.8604				2.221	2.22093				2.221	2.12092
2.047	2.13723				2.047	1.9802				2.047	1.94596				2.047	2.0612
1.907	1.95705				1.907	2.0176				1.907	1.88784				1.907	1.97823
1.228	1.42472				1.228	1.7194				1.228	1.30073				1.228	1.32815
2.223	2.15932				2.223	2.205				2.223	2.27871				2.223	2.16248
1.912	1.84757				1.912	2.0186				1.912	1.91283				1.912	1.81549
2.597	2.5933				2.597	2.3502				2.597	2.33903				2.597	2.48416
2.295	2.10328				2.295	2.058				2.295	2.38541				2.295	2.26031
1.829	2.05179				1.829	1.7162				1.829	1.99622				1.829	1.99464
1.467	1.4888				1.467	1.493				1.467	1.35189				1.467	1.51609
1.173	1.33497				1.173	1.4896				1.173	1.18931				1.173	1.27304
1.071	0.93954				1.071	1.2846				1.071	1.10584				1.071	1.06274
1.29	1.55719				1.29	1.618				1.29	1.33578				1.29	1.5475
1.078	1.35916				1.078	1.8638				1.078	1.35487				1.078	1.2929
2.142	2.23215				2.142	2.1068				2.142	2.12538				2.142	2.19328
1.878	1.82404				1.878	1.8728				1.878	2.32987				1.878	1.74423
2.468	2.06029				2.468	2.0674				2.468	2.4442				2.468	2.25354
2.575	2.63021				2.575	2.3468				2.575	2.62097				2.575	2.67238
1.767	1.74695				1.767	1.549				1.767	1.75043				1.767	1.71098
1.757	1.81695				1.757	1.929				1.757	1.86886				1.757	1.85711
1.748	1.70188				1.748	1.73				1.748	1.74247				1.748	1.73486
1.273	1.27331				1.273	1.5628				1.273	1.3087				1.273	1.37327
2.302	2.1511				2.302	1.9818				2.302	2.45616				2.302	2.19602
1.801	1.84215				1.801	1.8998				1.801	1.81336				1.801	1.77632
2.223	2.25694				2.223	2.2432				2.223	2.22465				2.223	2.19102
2.478	2.34864				2.478	2.3348				2.478	2.46004				2.478	2.45477
1.548	1.75328				1.548	1.8316				1.548	1.80204				1.548	1.6854
1.462	1.61081				1.462	1.572				1.462	1.59182				1.462	1.56211
2.283	2.58542				2.283	2.1162				2.283	2.49657				2.283	2.41333
2.446	2.56763				2.446	2.254				2.446	2.35534				2.446	2.5095
1.96	2.01513				1.96	2.1602				1.96	1.99378				1.96	1.95214
2.37	2.27339				2.37	2.1432				2.37	2.40637				2.37	2.27029
1.92	1.87829				1.92	1.9122				1.92	1.86625				1.92	1.8758
1.303	1.51857				1.303	1.7904				1.303	1.40132				1.303	1.40324
2.675	2.46581				2.675	2.4204				2.675	2.5808				2.675	2.5752
2.312	2.08675				2.312	2.1724				2.312	2.2211				2.312	2.13825
1.559	1.48495				1.559	1.6596				1.559	1.51922				1.559	1.52974
1.124	1.28819				1.124	1.6078				1.124	1.21196				1.124	1.22356
2.598	2.66744				2.598	2.3134				2.598	2.61438				2.598	2.64358
2.123	2.23977				2.123	2.0796				2.123	2.17563				2.123	2.22323
2.503	2.81187				2.503	2.1242				2.503	2.56767				2.503	2.63095
2.142	1.87908				2.142	2.032				2.142	2.14919				2.142	2.04243
1.914	1.80173				1.914	1.7616				1.914	2.1219				1.914	1.88375
1.027	0.96326				1.027	1.1378				1.027	1.05354				1.027	0.92686
2.129	2.12024				2.129	2.2974				2.129	2.16358				2.129	2.11565
2.084	2.20555				2.084	2.162				2.084	2.01773				2.084	2.21582
1.169	1.54446				1.169	1.3772				1.169	1.24351				1.169	1.26864
2.395	2.69792				2.395	2.4516				2.395	2.35883				2.395	2.49488
2.341	2.10107				2.341	1.9608				2.341	2.30417				2.341	2.118
1.366	1.42514				1.366	1.4132				1.366	1.40452				1.366	1.4469
2.094	2.23496				2.094	2.038				2.094	2.12619				2.094	2.19399
1.912	2.00778				1.912	1.9434				1.912	2.1705				1.912	1.91175
1.325	1.48927				1.325	1.7666				1.325	1.46075				1.325	1.4251
1.769	1.67324				1.769	1.3088				1.769	1.9937				1.769	1.61583
1.972	1.95239				1.972	1.7132				1.972	2.1047				1.972	1.93501
1.834	1.76651				1.834	1.982				1.834	1.44637				1.834	1.86377
1.725	1.83718				1.725	1.687				1.725	1.44423				1.725	1.78992
2.203	2.15558				2.203	2.1868				2.203	2.17774				2.203	2.12834
2.063	1.94115				2.063	2.258				2.063	2.31636				2.063	2.08471
1.509	1.35696				1.509	1.8108				1.509	1.57655				1.509	1.3653
2.22	2.05427				2.22	2.026				2.22	2.28764				2.22	2.16325
2.281	1.99864				2.281	1.9876				2.281	2.25987				2.281	2.18092
2.31	2.32003				2.31	2.112				2.31	2.22393				2.31	2.25373
1.679	1.623				1.679	1.4914				1.679	1.81097				1.679	1.76214
2.056	1.54471				2.056	1.9682				2.056	2.04265				2.056	1.95581
2.054	2.07887				2.054	1.7178				2.054	1.82536				2.054	2.01181
2.019	2.13739				2.019	1.9544				2.019	2.13368				2.019	2.14887
2.299	2.20351				2.299	2.1068				2.299	2.13989				2.299	2.20712
2.216	2.07433				2.216	2.0876				2.216	2.20256				2.216	2.11979
1.235	1.54934				1.235	1.5238				1.235	1.50671				1.235	1.46937
2.163	2.16677				2.163	2.2272				2.163	2.20051				2.163	2.15603
1.812	1.75771				1.812	1.8256				1.812	1.81519				1.812	1.74994
1.508	1.1864				1.508	1.6658				1.508	1.42225				1.508	1.45552
2.483	2.55052				2.483	2.4506				2.483	2.47494				2.483	2.47544
1.953	2.00315				1.953	1.9494				1.953	2.035				1.953	2.02788
1.195	1.4506				1.195	1.3646				1.195	1.37086				1.195	1.36017
2.294	2.2234				2.294	2.239				2.294	2.21522				2.294	2.20555
2.639	2.74597				2.639	2.348				2.639	2.41914				2.639	2.59402
1.852	1.51317				1.852	1.7468				1.852	1.81843				1.852	1.75208
2.106	2.17265				2.106	1.722				2.106	2.09188				2.106	2.15327
2.016	2.08409				2.016	1.911				2.016	2.2304				2.016	1.98826
2.462	2.21774				2.462	2.1712				2.462	2.3013				2.462	2.3481
2.736	2.78661				2.736	2.4412				2.736	2.56589				2.736	2.85691
1.674	1.81226				1.674	1.9828				1.674	1.42489				1.674	1.63853
1.411	1.6209				1.411	1.6012				1.411	1.42528				1.411	1.51066
1.515	1.64568				1.515	1.7708				1.515	1.60843				1.515	1.58968
2.41	2.13442				2.41	2.0436				2.41	2.21154				2.41	2.14851
1.165	1.37339				1.165	1.6614				1.165	1.36276				1.165	1.22283
2.06	2.15019				2.06	1.8362				2.06	2.0423				2.06	2.09416
1.791	1.77088				1.791	1.8332				1.791	1.86866				1.791	1.79879
2.04	2.00747				2.04	2.2982				2.04	2.07574				2.04	2.07418
1.114	1.3241				1.114	1.621				1.114	1.36854				1.114	1.22022
2.351	2.38723				2.351	2.299				2.351	2.40513				2.351	2.33214
2.045	2.04356				2.045	2.1264				2.045	2.16048				2.045	2.11128
1.831	1.84963				1.831	1.6016				1.831	2.06329				1.831	1.76647
1.747	1.37887				1.747	1.7618				1.747	1.66153				1.747	1.61304
1.939	1.97978				1.939	1.6636				1.939	2.10605				1.939	1.88241
2.501	2.58174				2.501	2.1024				2.501	2.41343				2.501	2.52216
1.516	1.63678				1.516	1.712				1.516	1.53067				1.516	1.61577
1.065	1.13143				1.065	1.1552				1.065	1.09202				1.065	1.14443
2.054	1.98778				2.054	2.0172				2.054	2.09612				2.054	2.06784
2.164	2.07158				2.164	1.9274				2.164	1.90717				2.164	2.06271
2.693	2.51773				2.693	2.09				2.693	2.47592				2.693	2.65488
2.406	2.44917				2.406	2.2388				2.406	2.55092				2.406	2.56239
2.048	2.00621				2.048	1.8592				2.048	1.99959				2.048	1.99328
2.208	2.07375				2.208	1.922				2.208	2.0237				2.208	2.03988
2.052	1.91017				2.052	2.0012				2.052	2.03408				2.052	1.99114
1.407	1.47474				1.407	1.6434				1.407	1.58664				1.407	1.50753
2.086	2.15485				2.086	2.214				2.086	2.10896				2.086	2.18467
2.412	2.48083				2.412	2.3162				2.412	2.38554				2.412	2.53386
1.86	1.75757				1.86	1.7648				1.86	1.81288				1.86	1.7008
1.227	1.39753				1.227	1.3038				1.227	1.22586				1.227	1.35777
1.103	1.24848				1.103	1.1772				1.103	1.08645				1.103	1.21028
1.299	1.47854				1.299	1.5744				1.299	1.77851				1.299	1.42699
2.103	2.0169				2.103	1.853				2.103	2.08158				2.103	2.00296
1.352	1.339				1.352	1.7026				1.352	1.38104				1.352	1.38926
2.594	2.28848				2.594	1.9502				2.594	2.39244				2.594	2.41477
1.553	1.7177				1.553	1.6824				1.553	1.88562				1.553	1.71839
1.512	1.65381				1.512	1.7454				1.512	1.67651				1.512	1.62019
2.2	2.12776				2.2	1.9954				2.2	2.17429				2.2	2.15044
1.852	1.93136				1.852	1.8672				1.852	1.91479				1.852	1.92058
2.092	2.26588				2.092	1.9086				2.092	2.08285				2.092	2.16596
2.74	2.56528				2.74	2.486				2.74	2.66489				2.74	2.71286
2.341	2.22284				2.341	2.4312				2.341	2.47891				2.341	2.26813
1.206	1.65429				1.206	1.7768				1.206	1.40789				1.206	1.42475
1.951	1.9041				1.951	1.7288				1.951	2.13526				1.951	1.9563
2.53	2.57946				2.53	2.4444				2.53	2.55666				2.53	2.56769
2.152	2.16794				2.152	2.2192				2.152	2.19504				2.152	2.25224
1.231	1.4242				1.231	1.722				1.231	1.34068				1.231	1.41045
1.928	1.79837				1.928	2.1116				1.928	2.0154				1.928	1.87629
1.17	1.47056				1.17	1.3556				1.17	1.3024				1.17	1.30413
1.733	1.68222				1.733	1.8382				1.733	1.7189				1.733	1.71184
2.779	2.54346				2.779	2.3402				2.779	2.52579				2.779	2.65462
1.758	1.46157				1.758	1.7544				1.758	1.69291				1.758	1.65626
1.408	1.73888				1.408	1.664				1.408	1.57286				1.408	1.61355
1.105	0.97713				1.105	1.7652				1.105	1.12999				1.105	1.16997
1.585	1.1176				1.585	1.205				1.585	1.16386				1.585	1.25799
2.036	1.95449				2.036	2.1088				2.036	2.48113				2.036	2.02153
2.13	1.98988				2.13	1.852				2.13	2.12433				2.13	2.0297
2.003	1.87334				2.003	1.8722				2.003	1.91181				2.003	1.90327
2.219	2.42502				2.219	2.199				2.219	2.25931				2.219	2.31926
2.297	2.06103				2.297	1.7402				2.297	1.99016				2.297	2.13554
2.294	2.28441				2.294	2.1268				2.294	2.19406				2.294	2.28627
1.286	1.56513				1.286	1.7594				1.286	1.69284				1.286	1.5012
1.085	0.93371				1.085	1.3664				1.085	1.11219				1.085	1.05018
2.022	1.98031				2.022	2.2476				2.022	2.17806				2.022	1.99479
1.831	1.7822				1.831	1.7838				1.831	1.77452				1.831	1.77376
2.419	2.24406				2.419	1.9318				2.419	2.28461				2.419	2.33816
1.378	1.4918				1.378	1.5724				1.378	1.50079				1.378	1.51764
2.226	1.89896				2.226	2.1628				2.226	2.08422				2.226	2.09756
2.283	2.60299				2.283	2.278				2.283	2.28615				2.283	2.41757
2.124	2.15422				2.124	2.4182				2.124	2.13268				2.124	2.16835
1.876	1.91714				1.876	2.1916				1.876	2.0067				1.876	1.82233
1.509	1.70074				1.509	1.4124				1.509	1.61658				1.509	1.60935
1.997	1.95208				1.997	1.9124				1.997	1.76183				1.997	1.9259
1.389	1.24837				1.389	1.6062				1.389	1.4102				1.389	1.34543
2.65	2.43942				2.65	2.3844				2.65	2.56264				2.65	2.55002
2.517	2.27459				2.517	2.2108				2.517	2.43045				2.517	2.41708
1.788	2.00907				1.788	1.7226				1.788	1.87353				1.788	1.86912
1.261	1.56077				1.261	1.9218				1.261	1.25437				1.261	1.46241
2.216	2.22737				2.216	1.6962				2.216	2.11063				2.216	2.2424
1.1	1.18599				1.1	1.8552				1.1	1.14708				1.1	1.21029
2.489	2.65632				2.489	2.367				2.489	2.49975				2.489	2.60265
1.838	1.84401				1.838	2.0998				1.838	1.73816				1.838	1.76655
2.317	2.62547				2.317	2.3176				2.317	2.29803				2.317	2.36385
1.093	1.35297				1.093	1.5398				1.093	1.11179				1.093	1.19282
2.398	2.0592				2.398	2.1494				2.398	2.2285				2.398	2.2669
2.039	2.00918				2.039	1.9238				2.039	2.0427				2.039	2.05458
1.702	1.93573				1.702	1.7508				1.702	1.90755				1.702	1.77441
2.168	2.27204				2.168	2.0748				2.168	2.27154				2.168	2.26166
1.703	1.80807				1.703	1.7912				1.703	1.82077				1.703	1.7837
2.257	2.38818				2.257	2.2266				2.257	2.29989				2.257	2.33396
2.086	2.07959				2.086	2.0468				2.086	2.03764				2.086	2.09386
1.89	1.54223				1.89	1.7834				1.89	1.86851				1.89	1.75188
1.569	1.70824				1.569	1.5774				1.569	2.00932				1.569	1.81613
2.029	2.15255				2.029	2.3262				2.029	2.1676				2.029	2.12058
1.779	1.78376				1.779	1.9866				1.779	1.87075				1.779	1.82427
2.548	2.32334				2.548	2.4286				2.548	2.50071				2.548	2.48976
2.207	1.84431				2.207	2.0202				2.207	2.09942				2.207	2.00143
2.195	2.06608				2.195	2.07				2.195	2.21627				2.195	2.09534
1.795	1.76388				1.795	1.5534				1.795	2.00899				1.795	1.79913
2.185	2.28508				2.185	2.003				2.185	2.09082				2.185	2.2512
2.614	2.56901				2.614	2.3348				2.614	2.57225				2.614	2.55011
1.967	2.05786				1.967	1.7068				1.967	2.14377				1.967	2.03018
1.171	1.45664				1.171	1.6376				1.171	1.41833				1.171	1.38842
2.109	2.00176				2.109	2.0002				2.109	2.07693				2.109	2.01812
2.085	1.9565				2.085	1.9814				2.085	2.1148				2.085	1.97184
2.304	2.19149				2.304	2.2282				2.304	2.24877				2.304	2.20427
1.482	1.66965				1.482	1.622				1.482	1.49608				1.482	1.58227
1.96	1.54021				1.96	1.5454				1.96	1.49795				1.96	1.66519
1.131	1.20572				1.131	1.4426				1.131	1.2394				1.131	1.14788
1.515	1.2878				1.515	1.8202				1.515	1.39754				1.515	1.41476
1.469	1.76186				1.469	1.3134				1.469	1.43733				1.469	1.56195
2.57	2.62815				2.57	2.3896				2.57	2.53524				2.57	2.64024
2.131	2.25785				2.131	2.0344				2.131	2.17856				2.131	2.1557
2.962	2.98638				2.962	2.4604				2.962	2.57542				2.962	2.90381
2.168	2.61741				2.168	1.8908				2.168	2.18849				2.168	2.36708
1.89	1.942				1.89	2.0432				1.89	1.85224				1.89	1.88343
1.504	1.40571				1.504	1.4312				1.504	1.46724				1.504	1.40374
2.251	2.36451				2.251	2.4234				2.251	2.42647				2.251	2.33893
1.526	1.58203				1.526	1.575				1.526	1.86329				1.526	1.6215
2.113	2.19051				2.113	1.5972				2.113	1.96737				2.113	2.25491
2.566	2.43948				2.566	2.136				2.566	2.46724				2.566	2.52659
2.797	2.57589				2.797	2.3456				2.797	2.62755				2.797	2.66501
2.335	2.32115				2.335	2.0404				2.335	2.12621				2.335	2.32708
1.581	1.09533				1.581	1.4448				1.581	1.55231				1.581	1.48062
2.386	2.25443				2.386	2.251				2.386	2.33503				2.386	2.28605
1.525	1.32524				1.525	1.5574				1.525	1.60225				1.525	1.48388
1.072	1.02484				1.072	1.3186				1.072	1.08509				1.072	1.01595
2.581	2.25318				2.581	1.7264				2.581	2.16977				2.581	2.32298
1.741	1.43716				1.741	1.641				1.741	1.63828				1.741	1.57771
1.901	1.95647				1.901	1.7982				1.901	1.8615				1.901	1.90585
1.288	1.58221				1.288	1.759				1.288	1.36295				1.288	1.38835
2.192	2.11801				2.192	2.1574				2.192	2.1893				2.192	2.2438
2.175	2.09738				2.175	2.3692				2.175	2.31644				2.175	2.01431
1.88	1.84735				1.88	1.8044				1.88	1.76541				1.88	1.82292
1.908	1.85475				1.908	1.938				1.908	1.84758				1.908	1.8077
2.239	2.18042				2.239	2.0368				2.239	2.12676				2.239	2.14902
2.228	2.17734				2.228	2.2284				2.228	2.21956				2.228	2.23666
2.015	2.00804				2.015	2.253				2.015	2.17388				2.015	2.00261
1.712	1.77993				1.712	1.9404				1.712	1.74628				1.712	1.80866
2.118	1.89437				2.118	2.22				2.118	2.02104				2.118	1.9804
2.22	2.24547				2.22	1.761				2.22	2.07619				2.22	2.24081
1.992	1.87549				1.992	1.8326				1.992	1.60883				1.992	1.85356
2.085	1.97212				2.085	1.9626				2.085	1.96336				2.085	1.98391
1.81	1.59611				1.81	1.6808				1.81	1.6919				1.81	1.81611
2.471	2.33213				2.471	2.0166				2.471	2.3463				2.471	2.41556
2.217	2.16473				2.217	1.8452				2.217	2.1558				2.217	2.11724
1.303	1.54264				1.303	1.7416				1.303	1.58046				1.303	1.59829
1.28	1.11897				1.28	1.436				1.28	1.2914				1.28	1.26364
1.823	1.71104				1.823	1.9252				1.823	1.87338				1.823	1.71955
1.733	1.67846				1.733	1.8684				1.733	1.49631				1.733	1.70778
2.264	2.39963				2.264	2.3766				2.264	2.46404				2.264	2.34363
1.966	2.05522				1.966	1.5976				1.966	2.01013				1.966	2.02033
2.281	2.21034				2.281	2.0148				2.281	2.24055				2.281	2.18084
1.153	1.31249				1.153	1.4614				1.153	1.22553				1.153	1.23145
1.729	1.99218				1.729	1.7512				1.729	1.98261				1.729	1.95552
1.579	1.69023				1.579	1.862				1.579	1.57078				1.579	1.57889
1.608	1.48519				1.608	1.542				1.608	1.3919				1.608	1.54741
2.347	2.19604				2.347	2.1172				2.347	2.34324				2.347	2.28045
1.258	1.66189				1.258	1.7372				1.258	1.38814				1.258	1.53144
1.611	1.68077				1.611	1.6896				1.611	1.62695				1.611	1.65451
1.879	2.05413				1.879	1.8308				1.879	1.82881				1.879	2.01753
1.779	1.88606				1.779	1.9608				1.779	1.79471				1.779	1.81063
1.671	1.4719				1.671	1.5042				1.671	1.66985				1.671	1.59014
1.769	1.48813				1.769	1.4024				1.769	1.42081				1.769	1.53171
2.015	1.88512				2.015	1.8342				2.015	1.97457				2.015	1.91456
1.984	1.90029				1.984	1.8734				1.984	1.88504				1.984	1.88388
1.298	1.50734				1.298	1.5242				1.298	1.36775				1.298	1.39786
1.58	1.10783				1.58	1.4622				1.58	1.17561				1.58	1.31826
1.748	1.76224				1.748	1.8346				1.748	1.89654				1.748	1.85895
2.467	2.09582				2.467	1.8206				2.467	2.43228				2.467	2.36668
2.646	2.50461				2.646	2.0236				2.646	2.62034				2.646	2.49521
2.198	2.24399				2.198	2.1236				2.198	2.20435				2.198	2.22377
2.288	2.68687				2.288	2.2494				2.288	2.36116				2.288	2.38788
2.478	2.34976				2.478	2.2372				2.478	2.22681				2.478	2.28639
2.065	2.00115				2.065	2.0656				2.065	1.83186				2.065	1.9782
2.436	2.33143				2.436	2.4144				2.436	2.36907				2.436	2.33164
2.115	1.9626				2.115	1.6238				2.115	1.84274				2.115	1.93976
1.851	1.80585				1.851	1.5966				1.851	1.99157				1.851	1.83485
1.721	1.6765				1.721	1.8944				1.721	1.76322				1.721	1.70479
2.199	2.21373				2.199	2.0746				2.199	2.12139				2.199	2.14599
2.459	2.12767				2.459	1.9962				2.459	2.11582				2.459	2.2233
2.131	2.14037				2.131	1.9772				2.131	1.95918				2.131	2.11943
2.12	1.95767				2.12	1.894				2.12	2.07447				2.12	2.0021
2.151	2.26909				2.151	2.2258				2.151	2.21474				2.151	2.19906
1.04	1.12826				1.04	1.161				1.04	1.04251				1.04	1.01037
1.751	1.71349				1.751	1.6572				1.751	1.75277				1.751	1.73856
2.051	1.55304				2.051	1.9074				2.051	2.02978				2.051	1.95114
2.116	2.10411				2.116	1.9618				2.116	2.20238				2.116	2.16963
1.929	1.94347				1.929	1.903				1.929	2.18654				1.929	1.96792
2.207	2.14318				2.207	2.0816				2.207	2.17956				2.207	2.18654
2.144	2.17231				2.144	1.8172				2.144	2.34357				2.144	2.16569
2.086	1.99736				2.086	2.0568				2.086	2.13582				2.086	1.9395
1.31	1.48347				1.31	1.7214				1.31	1.45835				1.31	1.4556
1.216	1.29323				1.216	1.776				1.216	2.01364				1.216	1.51233
2.52	2.8557				2.52	2.2634				2.52	2.53673				2.52	2.62039
1.841	1.44774				1.841	1.7418				1.841	1.52425				1.841	1.64668
1.302	1.56092				1.302	1.7526				1.302	1.25081				1.302	1.50064
2.097	1.69672				2.097	1.5854				2.097	1.90766				2.097	1.75293
1.854	1.80371				1.854	1.8502				1.854	1.69117				1.854	1.8196
1.979	1.90751				1.979	2.1224				1.979	1.84706				1.979	1.88198
1.33	1.60928				1.33	1.5106				1.33	1.80118				1.33	1.57692
2.569	2.48839				2.569	2.1762				2.569	2.3086				2.569	2.46866
1.98	2.02305				1.98	1.8448				1.98	2.01871				1.98	2.02941
1.573	1.63299				1.573	1.6224				1.573	1.76147				1.573	1.64519
1.349	1.59788				1.349	1.3482				1.349	1.36357				1.349	1.45755
1.108	1.23075				1.108	1.5592				1.108	1.20803				1.108	1.19815
2.181	2.02511				2.181	1.9928				2.181	2.0671				2.181	2.08099
1.08	1.34076				1.08	1.862				1.08	1.26063				1.08	1.30096
1.846	1.72918				1.846	1.4992				1.846	1.96867				1.846	1.76804
1.237	1.46157				1.237	1.7466				1.237	1.3242				1.237	1.40169
1.795	1.74373				1.795	1.765				1.795	1.7534				1.795	1.7325
2.161	2.0815				2.161	2.057				2.161	2.1453				2.161	2.06079
2.101	1.87711				2.101	1.997				2.101	2.02697				2.101	1.90825
2.014	1.76747				2.014	1.9428				2.014	1.91173				2.014	1.91377
2.404	2.47459				2.404	2.1334				2.404	2.36507				2.404	2.4335
1.955	1.9801				1.955	1.6988				1.955	2.09092				1.955	1.94378
1.203	1.46143				1.203	1.4866				1.203	1.1936				1.203	1.30319
2.351	2.38723				2.351	2.299				2.351	2.40513				2.351	2.33214
2.364	2.75729				2.364	1.96				2.364	2.25528				2.364	2.48692
2.435	2.22503				2.435	2.3588				2.435	2.3836				2.435	2.33473
2.265	2.55684				2.265	2.0824				2.265	2.19143				2.265	2.36526
1.835	1.36114				1.835	1.369				1.835	1.11698				1.835	1.31747
1.535	1.69731				1.535	1.4616				1.535	1.54553				1.535	1.63525
2.369	2.27778				2.369	2.2728				2.369	2.36206				2.369	2.29578
2.257	2.12477				2.257	1.9984				2.257	2.2543				2.257	2.15707
2.111	2.00446				2.111	2.2272				2.111	2.23016				2.111	1.93987
2.608	3.02185				2.608	2.4806				2.608	2.61582				2.608	2.64144
2.161	2.12139				2.161	2.1628				2.161	2.17711				2.161	2.10362
1.306	1.20396				1.306	1.3964				1.306	1.29516				1.306	1.32445
1.869	1.73754				1.869	1.5786				1.869	1.98653				1.869	1.84799
1.185	1.50101				1.185	1.669				1.185	1.32067				1.185	1.2873
2.465	2.56505				2.465	2.0506				2.465	2.49867				2.465	2.5333
1.202	1.40364				1.202	1.4246				1.202	1.3294				1.202	1.30181
2.001	1.98865				2.001	1.908				2.001	2.06295				2.001	1.94901
1.838	1.78472				1.838	1.8434				1.838	1.80529				1.838	1.78828
2.151	2.06738				2.151	1.9932				2.151	2.14373				2.151	2.14208
1.838	1.42792				1.838	1.7982				1.838	1.7181				1.838	1.73771
1.792	1.92371				1.792	1.8552				1.792	1.77504				1.792	1.91633
1.552	1.62467				1.552	1.2822				1.552	1.26711				1.552	1.47171
2.233	2.34492				2.233	2.0266				2.233	2.4293				2.233	2.34313
2.411	2.38161				2.411	2.4072				2.411	2.40268				2.411	2.41976
1.226	1.45719				1.226	1.5884				1.226	1.34077				1.226	1.32591
1.869	1.75557				1.869	1.9364				1.869	2.16459				1.869	1.70723
1.719	1.56503				1.719	2.0134				1.719	1.6218				1.719	1.62477
1.913	1.88302				1.913	2.0578				1.913	1.89511				1.913	1.98007
2.175	2.0501				2.175	2.2548				2.175	2.24436				2.175	2.12495
1.348	1.14966				1.348	1.7774				1.348	1.23848				1.348	1.26427
1.735	1.5688				1.735	1.7042				1.735	1.59779				1.735	1.63461
2.227	2.39045				2.227	2.4774				2.227	2.2137				2.227	2.32687
1.889	1.88045				1.889	1.8976				1.889	1.79278				1.889	1.78875
2.727	2.71367				2.727	2.5958				2.727	2.66793				2.727	2.65947
1.272	1.07522				1.272	1.4566				1.272	1.26124				1.272	1.17176
1.582	1.63766				1.582	1.7144				1.582	1.2543				1.582	1.5092
1.648	1.68986				1.648	1.711				1.648	1.63534				1.648	1.65299
1.15	1.41818				1.15	1.683				1.15	1.17485				1.15	1.25037
1.38	1.19078				1.38	1.5196				1.38	1.40687				1.38	1.37216
1.749	1.57928				1.749	1.9516				1.749	1.88578				1.749	1.62816
1.847	1.39377				1.847	1.5812				1.847	1.7626				1.847	1.60253
1.412	1.56673				1.412	1.571				1.412	1.45461				1.412	1.51219
1.135	1.46908				1.135	1.5788				1.135	1.27098				1.135	1.33173
2.412	2.33413				2.412	2.0824				2.412	2.38289				2.412	2.32826
2.266	2.19481				2.266	2.0136				2.266	2.37047				2.266	2.23409
1.809	1.81947				1.809	1.974				1.809	1.79804				1.809	1.90917
1.566	1.54815				1.566	1.77				1.566	1.70364				1.566	1.58196
1.258	1.46131				1.258	1.6266				1.258	1.28093				1.258	1.4946
2.256	2.039				2.256	2.127				2.256	2.20579				2.256	2.15567
2.585	2.42086				2.585	2.2118				2.585	2.32774				2.585	2.45751
2.181	1.99736				2.181	2.1482				2.181	2.28823				2.181	2.11386
1.657	1.89425				1.657	1.753				1.657	1.81117				1.657	1.86822
1.948	1.89011				1.948	1.9198				1.948	2.14198				1.948	1.89721
1.898	1.46607				1.898	1.744				1.898	1.77413				1.898	1.79765
2.282	2.12313				2.282	2.2158				2.282	2.03494				2.282	2.09459
1.879	1.76757				1.879	2.0058				1.879	1.99443				1.879	1.93296
2.501	2.22539				2.501	2.2752				2.501	2.26944				2.501	2.19975
1.534	1.57873				1.534	1.3474				1.534	1.86914				1.534	1.59594
2.097	1.90977				2.097	1.8148				2.097	2.00662				2.097	1.99667
2.296	2.35105				2.296	2.2882				2.296	2.2144				2.296	2.28179
1.78	1.91632				1.78	1.3904				1.78	1.87056				1.78	2.00222
1.193	1.38691				1.193	1.6536				1.193	1.30016				1.193	1.4419
1.812	1.75771				1.812	1.8256				1.812	1.81519				1.812	1.74994
1.738	1.68831				1.738	1.4024				1.738	2.00861				1.738	1.72369
2.524	2.50192				2.524	2.4658				2.524	2.49582				2.524	2.49181
2.309	2.19288				2.309	2.245				2.309	2.2223				2.309	2.21464
2.127	2.13593				2.127	2.0896				2.127	2.31244				2.127	2.15665
1.113	1.05209				1.113	1.2404				1.113	1.17986				1.113	1.12324
1.083	1.44846				1.083	1.608				1.083	1.23383				1.083	1.33484
2.267	2.1743				2.267	1.914				2.267	2.11672				2.267	2.19025
2.201	2.13099				2.201	2.1742				2.201	2.14201				2.201	2.10083
2.027	2.26766				2.027	2.1424				2.027	2.30064				2.027	2.15377
1.12	1.17595				1.12	1.566				1.12	1.16289				1.12	1.16794
2.034	2.00155				2.034	1.6914				2.034	1.94641				2.034	2.01515
1.454	1.48529				1.454	1.5468				1.454	1.54188				1.454	1.46345
2.149	2.18335				2.149	2.3108				2.149	2.17602				2.149	2.25407
1.21	1.07247				1.21	1.3856				1.21	1.2939				1.21	1.19286
1.824	1.72864				1.824	1.6898				1.824	1.87638				1.824	1.82098
1.34	1.2969				1.34	1.6236				1.34	1.34701				1.34	1.55735
1.918	1.77844				1.918	1.8444				1.918	2.04786				1.918	1.7798
1.353	1.44556				1.353	1.4662				1.353	1.40161				1.353	1.4402
2.281	2.27539				2.281	2.2982				2.281	2.22776				2.281	2.30627
2.208	1.99506				2.208	1.7894				2.208	2.19299				2.208	2.10335
2.032	2.01979				2.032	2.4312				2.032	2.01585				2.032	2.00681
1.361	1.53115				1.361	1.7382				1.361	1.6566				1.361	1.50448
1.39	1.32174				1.39	1.3996				1.39	1.4306				1.39	1.39344
1.869	1.78578				1.869	1.8914				1.869	1.88247				1.869	1.77933
1.79	1.68913				1.79	1.8938				1.79	1.79698				1.79	1.75853
2.14	2.11411				2.14	1.8568				2.14	2.14435				2.14	2.03958
2.09	1.99544				2.09	1.7438				2.09	2.08158				2.09	2.02125
2.042	2.03916				2.042	2.2226				2.042	2.13048				2.042	2.01682
1.369	1.50478				1.369	1.809				1.369	1.33917				1.369	1.46899
2.36	2.27907				2.36	2.3412				2.36	2.31862				2.36	2.33604
2.442	2.56787				2.442	2.1314				2.442	2.37995				2.442	2.47664
1.084	1.33514				1.084	1.714				1.084	1.15188				1.084	1.24052
1.504	1.6498				1.504	1.6452				1.504	1.56004				1.504	1.54891
2.05	2.57429				2.05	2.0668				2.05	2.13288				2.05	2.30673
1.281	1.54012				1.281	1.6998				1.281	1.59333				1.281	1.41015
2.031	2.01586				2.031	1.8334				2.031	1.93592				2.031	1.99394
1.597	1.79665				1.597	1.4138				1.597	1.6686				1.597	1.6972
1.069	1.20077				1.069	1.5524				1.069	1.12731				1.069	1.13866
1.301	1.2187				1.301	1.4326				1.301	1.336				1.301	1.32114
1.795	1.85018				1.795	1.8606				1.795	1.82416				1.795	1.87594
1.635	1.29812				1.635	1.7666				1.635	1.6673				1.635	1.53514
1.77	1.72679				1.77	2.0576				1.77	1.93163				1.77	1.72213
2.327	2.04506				2.327	1.8724				2.327	2.34141				2.327	2.22719
2.16	1.97883				2.16	2.0556				2.16	2.03444				2.16	2.07417
2.23	2.29338				2.23	2.0588				2.23	2.19751				2.23	2.26797
1.088	1.18624				1.088	1.3136				1.088	1.12267				1.088	1.18838
2.32	2.58063				2.32	1.9414				2.32	2.33072				2.32	2.36501
1.15	1.13677				1.15	1.4194				1.15	1.18171				1.15	1.14085
2.184	2.00481				2.184	2.1772				2.184	2.14562				2.184	2.10064
1.811	1.72348				1.811	1.7842				1.811	1.98529				1.811	1.78498
1.376	1.56201				1.376	1.7858				1.376	1.31142				1.376	1.42574
2.714	2.46981				2.714	2.5498				2.714	2.51552				2.714	2.53469
2.1	2.12985				2.1	2.0524				2.1	2.24194				2.1	2.13048
1.873	1.86707				1.873	1.9396				1.873	1.97545				1.873	1.90644
2.082	1.72725				2.082	1.8986				2.082	2.0749				2.082	1.98213
1.581	1.09533				1.581	1.4448				1.581	1.55231				1.581	1.48062
1.23	1.38279				1.23	1.4934				1.23	1.30339				1.23	1.32999
1.978	2.01451				1.978	1.769				1.978	2.04253				1.978	1.96159
1.881	1.87672				1.881	1.872				1.881	1.87807				1.881	1.87353
2.241	2.03807				2.241	2.0412				2.241	2.10511				2.241	2.03892
1.889	1.91443				1.889	1.8814				1.889	1.86652				1.889	1.9612
2.692	2.72297				2.692	2.3992				2.692	2.48898				2.692	2.76692
2.253	2.69523				2.253	1.9802				2.253	2.32103				2.253	2.48232
1.924	1.87094				1.924	1.6572				1.924	1.71918				1.924	1.89017
1.525	1.66064				1.525	1.8028				1.525	1.37588				1.525	1.51587
2.435	2.84529				2.435	2.4062				2.435	2.4964				2.435	2.62126
2.259	2.01092				2.259	1.9438				2.259	2.21037				2.259	2.15882
1.611	1.75884				1.611	1.6222				1.611	1.70888				1.611	1.68356
2.415	2.21003				2.415	1.9546				2.415	2.29504				2.415	2.25479
2.356	2.22574				2.356	1.8182				2.356	2.3443				2.356	2.25207
2.245	2.1259				2.245	1.8316				2.245	2.13954				2.245	2.17288
2.147	2.08429				2.147	1.9984				2.147	2.00045				2.147	2.09881
1.517	1.6643				1.517	1.9926				1.517	1.57137				1.517	1.66947
2.107	1.98672				2.107	2.0414				2.107	2.09602				2.107	2.00699
1.637	1.60825				1.637	1.7594				1.637	1.75165				1.637	1.68556
2.524	2.40622				2.524	2.2678				2.524	2.46737				2.524	2.36737
2.045	1.92338				2.045	1.8238				2.045	1.98142				2.045	1.95556
1.971	2.12523				1.971	1.942				1.971	2.31384				1.971	2.13614
2.222	2.19299				2.222	2.1414				2.222	2.26303				2.222	2.19172
2.198	2.18922				2.198	2.2664				2.198	2.20337				2.198	2.18984
1.628	1.60492				1.628	1.3148				1.628	1.9673				1.628	1.63607
2.501	2.35418				2.501	2.4314				2.501	2.51496				2.501	2.51229
1.783	1.89128				1.783	2.0318				1.783	1.72661				1.783	1.81977
1.286	1.14594				1.286	1.6236				1.286	1.43024				1.286	1.26632
1.636	1.23159				1.636	1.2878				1.636	1.29299				1.636	1.39504
2.004	2.0497				2.004	1.8788				2.004	1.9786				2.004	2.07516
1.987	2.02316				1.987	1.8108				1.987	1.97975				1.987	1.95731
1.144	1.12067				1.144	1.299				1.144	1.20772				1.144	1.04843
1.163	1.40081				1.163	1.6072				1.163	1.37125				1.163	1.40281
1.854	1.91705				1.854	1.9464				1.854	1.91408				1.854	1.90391
1.078	1.33463				1.078	1.2976				1.078	1.15487				1.078	1.16509
2.234	2.16336				2.234	1.9964				2.234	2.18973				2.234	2.17824
2.229	1.88642				2.229	2.0988				2.229	1.98334				2.229	1.931
2.045	1.89783				2.045	1.9648				2.045	2.08586				2.045	1.94964
2.475	2.41448				2.475	2.2914				2.475	2.29174				2.475	2.34872
1.991	1.98925				1.991	2.1874				1.991	2.03706				1.991	2.06877
2.02	1.98543				2.02	1.9318				2.02	2.07561				2.02	1.9692
1.722	1.49349				1.722	1.7638				1.722	1.89876				1.722	1.57546
1.243	1.43907				1.243	1.809				1.243	1.45225				1.243	1.36807
2.327	2.4077				2.327	2.2744				2.327	2.44424				2.327	2.41313
1.259	1.64429				1.259	1.7484				1.259	1.56895				1.259	1.57222
1.416	1.49426				1.416	1.553				1.416	1.43079				1.416	1.47485
1.302	1.26718				1.302	1.8118				1.302	1.21846				1.302	1.32461
1.492	1.73056				1.492	1.5404				1.492	1.67074				1.492	1.64487
1.892	1.85808				1.892	1.7808				1.892	1.96012				1.892	1.79506
1.307	1.40758				1.307	1.6274				1.307	1.34786				1.307	1.40714
2.9	2.56229				2.9	2.471				2.9	2.81105				2.9	2.80025
2.304	2.39867				2.304	2.1282				2.304	2.33453				2.304	2.39697
2.279	2.2678				2.279	2.2424				2.279	2.26105				2.279	2.14424
2.178	2.29614				2.178	2.3062				2.178	2.1423				2.178	2.20043
1.202	1.36289				1.202	1.4704				1.202	1.23292				1.202	1.27835
2.072	1.95037				2.072	2.2124				2.072	2.27695				2.072	1.94245
1.995	1.81936				1.995	1.9062				1.995	1.97225				1.995	1.93617
1.211	1.51054				1.211	2.1044				1.211	1.47882				1.211	1.39698
1.803	1.31486				1.803	1.7304				1.803	1.70432				1.803	1.70293
1.463	1.58181				1.463	1.8466				1.463	1.46538				1.463	1.46917
1.832	1.86123				1.832	2.0072				1.832	1.97921				1.832	1.78395
1.659	1.15394				1.659	1.7072				1.659	1.41198				1.659	1.39554
1.462	1.6207				1.462	1.8124				1.462	1.49668				1.462	1.64611
1.054	1.18401				1.054	1.1812				1.054	1.24067				1.054	1.18061
2.196	2.08929				2.196	2.0592				2.196	2.20583				2.196	2.14665
1.722	1.88167				1.722	1.809				1.722	1.75209				1.722	1.8087
2.718	2.66372				2.718	2.2744				2.718	2.66892				2.718	2.67146
2.092	2.26935				2.092	1.701				2.092	2.14764				2.092	2.19213
1.872	1.66678				1.872	1.676				1.872	1.73337				1.872	1.77033
1.536	1.77114				1.536	1.5684				1.536	1.59951				1.536	1.63588
2.516	2.26507				2.516	2.1164				2.516	2.43074				2.516	2.41608
1.106	1.11925				1.106	1.55				1.106	1.17268				1.106	1.03304
1.641	1.68215				1.641	2.0136				1.641	1.67171				1.641	1.74132
2.482	2.49647				2.482	2.1604				2.482	2.30569				2.482	2.44977
1.68	1.48184				1.68	1.5812				1.68	1.64778				1.68	1.58012
2.001	1.64264				2.001	1.9468				2.001	1.96619				2.001	1.90122
1.962	1.8714				1.962	2.1084				1.962	2.00664				1.962	1.92763
2.361	2.41116				2.361	2.263				2.361	2.31455				2.361	2.38571
1.594	1.49808				1.594	1.9808				1.594	1.89683				1.594	1.45959
2.307	2.18846				2.307	2.109				2.307	2.06117				2.307	2.19235
2.279	2.41332				2.279	1.8002				2.279	2.38225				2.279	2.31708
1.781	1.64056				1.781	1.7634				1.781	1.82505				1.781	1.68031
2.112	2.05148				2.112	1.9956				2.112	2.08117				2.112	2.04543
2.26	2.037				2.26	1.9574				2.26	2.18338				2.26	2.15987
1.821	1.72935				1.821	1.707				1.821	2.00931				1.821	1.77429
2.371	2.32776				2.371	2.0682				2.371	2.375				2.371	2.3722
2.34	2.43577				2.34	2.1832				2.34	2.2625				2.34	2.43951
2.236	2.09532				2.236	2.175				2.236	2.23136				2.236	2.31412
2.106	1.95206				2.106	1.9328				2.106	2.16636				2.106	2.13061
1.741	1.92442				1.741	1.7874				1.741	1.81882				1.741	1.85892
2.172	2.18217				2.172	2.1494				2.172	2.16291				2.172	2.28556
1.864	1.64251				1.864	1.7398				1.864	1.75235				1.864	1.7785
2.151	2.12335				2.151	2.0516				2.151	2.11834				2.151	2.13233
2.266	1.91858				2.266	2.0098				2.266	1.92096				2.266	2.00845
2.621	2.41409				2.621	2.2582				2.621	2.42585				2.621	2.45855
2.395	2.37297				2.395	2.088				2.395	2.29143				2.395	2.23143
2.178	2.19206				2.178	2.1724				2.178	2.18314				2.178	2.13553
2.103	2.1135				2.103	1.9568				2.103	2.14459				2.103	2.06378
2.011	1.75838				2.011	1.7742				2.011	1.95946				2.011	1.84043
2.306	2.10435				2.306	1.8882				2.306	2.08743				2.306	2.10237
1.472	1.72846				1.472	1.9962				1.472	2.12899				1.472	1.64896
1.54	1.68938				1.54	1.5902				1.54	1.4566				1.54	1.63531
2.568	2.61885				2.568	2.3326				2.568	2.48099				2.568	2.68195
2.512	2.43053				2.512	2.2914				2.512	2.27723				2.512	2.43629
2.2	2.16183				2.2	2.1072				2.2	2.17686				2.2	2.14771
1.909	1.8443				1.909	1.8428				1.909	2.03297				1.909	1.84652
2.555	2.76355				2.555	2.3102				2.555	2.52485				2.555	2.6228
1.226	1.0046				1.226	1.2546				1.226	1.24104				1.226	1.12585
2.588	2.52024				2.588	2.2442				2.588	2.48896				2.588	2.48837
1.517	1.73616				1.517	1.5524				1.517	2.04421				1.517	1.70274
1.095	1.24661				1.095	1.5994				1.095	1.27436				1.095	1.19319
1.722	1.25129				1.722	1.5898				1.722	1.68996				1.722	1.66794
2.464	2.7031				2.464	2.3838				2.464	2.35769				2.464	2.50694
1.094	1.2443				1.094	1.1912				1.094	1.1115				1.094	1.19386
2.172	2.07301				2.172	1.8862				2.172	2.24219				2.172	2.14426
1.837	1.66907				1.837	2.0732				1.837	1.86334				1.837	1.75643
1.651	1.82585				1.651	1.575				1.651	1.68465				1.651	1.75121
1.847	1.42069				1.847	1.7466				1.847	1.42629				1.847	1.51497
2.427	2.48878				2.427	2.3476				2.427	2.46885				2.427	2.43317
1.199	1.51785				1.199	1.6112				1.199	1.83843				1.199	1.45081
1.585	1.79296				1.585	1.968				1.585	1.62091				1.585	1.78893
2.053	1.84748				2.053	2.0328				2.053	2.312				2.053	1.91009
2.088	2.1797				2.088	2.2132				2.088	2.08789				2.088	2.12653
2.358	2.21499				2.358	1.9452				2.358	2.29375				2.358	2.2203
1.189	1.44098				1.189	1.7242				1.189	1.25964				1.189	1.29637
2.065	2.18027				2.065	1.712				2.065	2.04757				2.065	2.1653
2.384	2.50684				2.384	2.2676				2.384	2.38908				2.384	2.48417
2.359	2.283				2.359	2.3146				2.359	2.36823				2.359	2.25881
1.333	1.58581				1.333	1.708				1.333	1.42589				1.333	1.58673
2.183	1.90446				2.183	1.6902				2.183	2.28676				2.183	1.96534
2.771	2.89422				2.771	2.7138				2.771	2.67495				2.771	2.87487
2.184	1.90794				2.184	2.2764				2.184	2.09808				2.184	2.08406
2.157	1.99087				2.157	2.262				2.157	2.16342				2.157	2.12219
2.19	2.23173				2.19	2.1322				2.19	2.16205				2.19	2.17902
1.891	2.00445				1.891	1.9794				1.891	2.0524				1.891	2.04466
1.181	1.54147				1.181	1.3934				1.181	1.24712				1.181	1.35999
2.096	2.33953				2.096	2.3106				2.096	2.1411				2.096	2.19623
1.698	1.88929				1.698	1.7392				1.698	1.72504				1.698	1.81218
2.115	2.07367				2.115	1.6906				2.115	2.26491				2.115	2.08864
2.411	2.31685				2.411	1.9926				2.411	2.31143				2.411	2.34485
2.024	1.87927				2.024	2.245				2.024	2.21453				2.024	1.95214
1.54	1.68049				1.54	1.677				1.54	1.23014				1.54	1.61951
1.5	1.73143				1.5	1.8				1.5	1.8673				1.5	1.71936
1.676	1.59605				1.676	1.77				1.676	1.99475				1.676	1.64242
2.156	1.97508				2.156	1.9948				2.156	1.99436				2.156	1.9766
2.39	2.52969				2.39	2.2176				2.39	2.39907				2.39	2.49006
1.437	1.66925				1.437	1.8326				1.437	1.48277				1.437	1.60582
1.866	1.86957				1.866	2.28				1.866	1.94705				1.866	1.86013
2.34	2.16939				2.34	2.2372				2.34	2.29923				2.34	2.2544
1.968	2.096				1.968	1.95				1.968	2.02071				1.968	2.03781
1.915	1.77588				1.915	2.1016				1.915	2.10938				1.915	1.94031
1.109	1.25089				1.109	1.3242				1.109	1.17822				1.109	1.14605
2.69	2.47854				2.69	2.3784				2.69	2.58094				2.69	2.52571
1.459	1.37224				1.459	1.553				1.459	1.56212				1.459	1.5146
2.169	1.8118				2.169	1.893				2.169	2.32833				2.169	1.90138
1.868	1.86939				1.868	1.7096				1.868	1.87754				1.868	1.85847
1.233	1.60721				1.233	1.491				1.233	1.29769				1.233	1.33322
2.08	1.998				2.08	2.0518				2.08	1.9176				2.08	1.89468
1.808	1.89434				1.808	1.6252				1.808	2.02092				1.808	1.72216
2.057	2.04793				2.057	1.9076				2.057	2.22908				2.057	1.9809
1.073	1.32136				1.073	1.6386				1.073	1.15079				1.073	1.25607
2.094	2.43328				2.094	2.1012				2.094	2.10196				2.094	2.19441
2.037	1.78468				2.037	1.7446				2.037	1.72585				2.037	1.77228
2.287	2.24122				2.287	2.2188				2.287	2.1281				2.287	2.09391
2.141	2.07931				2.141	1.7878				2.141	1.94778				2.141	2.01617
1.673	1.74489				1.673	2.0782				1.673	1.56926				1.673	1.76174
2.598	2.44319				2.598	2.3882				2.598	2.53305				2.598	2.49769
1.326	1.35362				1.326	1.7336				1.326	1.92865				1.326	1.43369
1.727	1.7373				1.727	1.69				1.727	1.52391				1.727	1.71514
2.354	2.3978				2.354	2.4426				2.354	2.33239				2.354	2.34042
1.595	1.44861				1.595	1.8458				1.595	1.60121				1.595	1.48255
1.141	1.37728				1.141	1.4132				1.141	1.21638				1.141	1.18429
1.132	0.73916				1.132	1.198				1.132	1.13264				1.132	1.03221
2.186	2.02543				2.186	2.1934				2.186	2.20061				2.186	2.08367
1.219	1.49688				1.219	1.5188				1.219	1.26606				1.219	1.31924
2.145	2.02318				2.145	1.8834				2.145	2.06402				2.145	1.9859
1.159	1.19869				1.159	1.3536				1.159	1.17406				1.159	1.17871
2.094	2.07271				2.094	2.1492				2.094	2.19828				2.094	2.15138
1.118	1.42778				1.118	1.7268				1.118	1.4218				1.118	1.39319
1.139	1.15019				1.139	1.5288				1.139	1.11982				1.139	1.158
1.943	2.01766				1.943	1.3148				1.943	2.1594				1.943	2.00312
2.709	2.59972				2.709	2.2452				2.709	2.54681				2.709	2.69465
2.692	2.46857				2.692	2.4976				2.692	2.60591				2.692	2.59222
2.234	2.21101				2.234	1.9844				2.234	1.77352				2.234	2.10135
1.808	1.77513				1.808	1.4906				1.808	2.15451				1.808	1.79722
1.479	1.58692				1.479	1.6488				1.479	1.21442				1.479	1.55753
1.15	1.03268				1.15	1.4184				1.15	1.14501				1.15	1.12184
1.645	1.77129				1.645	1.402				1.645	1.7248				1.645	1.71404
2.094	2.13383				2.094	2.074				2.094	2.09606				2.094	2.04581
1.318	1.48435				1.318	1.5824				1.318	1.61185				1.318	1.52381
1.259	1.46589				1.259	1.879				1.259	1.31355				1.259	1.46734
1.623	1.66669				1.623	1.9858				1.623	1.61291				1.623	1.70396
1.825	1.81351				1.825	1.854				1.825	1.91879				1.825	1.87298
1.739	1.69291				1.739	1.9244				1.739	2.04374				1.739	1.7991
1.907	1.82442				1.907	1.9464				1.907	1.88221				1.907	1.80776
1.444	1.35736				1.444	1.5782				1.444	1.29383				1.444	1.42922
2.071	1.69087				2.071	1.9542				2.071	2.06208				2.071	1.97076
1.792	1.84827				1.792	1.9812				1.792	1.86716				1.792	1.79753
1.104	1.12418				1.104	1.3082				1.104	1.13434				1.104	1.03327
1.297	1.64329				1.297	1.624				1.297	1.50413				1.297	1.64846
2.207	2.08668				2.207	2.124				2.207	2.25901				2.207	2.13008
1.059	0.95826				1.059	1.1814				1.059	1.10201				1.059	0.8913
2.075	2.08559				2.075	2.059				2.075	2.05887				2.075	2.05678
2.369	2.44221				2.369	2.133				2.369	2.25723				2.369	2.38362
2.007	2.06721				2.007	1.8968				2.007	2.03407				2.007	2.01839
1.977	1.63251				1.977	2.086				1.977	1.9851				1.977	1.72718
1.038	0.92114				1.038	1.2676				1.038	1.32028				1.038	1.03549
2.406	2.62338				2.406	2.3942				2.406	2.40158				2.406	2.40974
1.912	1.58539				1.912	1.6912				1.912	1.79972				1.912	1.81201
1.571	1.79789				1.571	1.8964				1.571	2.01708				1.571	1.71688
1.494	1.53399				1.494	1.3704				1.494	1.35631				1.494	1.5359
1.537	1.68027				1.537	1.8262				1.537	1.75712				1.537	1.63017
1.735	1.81646				1.735	1.8308				1.735	1.73509				1.735	1.83499
1.28	1.54369				1.28	1.5868				1.28	1.32482				1.28	1.38035
2.215	2.18079				2.215	2.1308				2.215	2.22097				2.215	2.18871
1.638	1.68073				1.638	1.8756				1.638	1.67372				1.638	1.7381
2.121	2.06443				2.121	2.1668				2.121	2.17217				2.121	2.11371
2.107	1.95054				2.107	1.9626				2.107	2.03738				2.107	2.0072
2.637	2.64505				2.637	2.214				2.637	2.40325				2.637	2.7117
1.707	1.4832				1.707	1.757				1.707	1.66734				1.707	1.5733
2.136	1.90464				2.136	1.8048				2.136	2.12942				2.136	2.03178
1.134	1.21062				1.134	1.8338				1.134	1.23059				1.134	1.2345
2.417	2.17059				2.417	2.045				2.417	2.41713				2.417	2.31719
2.169	2.0224				2.169	1.7018				2.169	2.01504				2.169	2.01169
1.959	1.98103				1.959	2.1244				1.959	1.97075				1.959	2.03742
1.725	1.59531				1.725	1.6972				1.725	1.64165				1.725	1.65941
2.084	1.55011				2.084	2.1498				2.084	1.73219				2.084	1.73918
1.17	1.34437				1.17	1.6812				1.17	1.38346				1.17	1.30516
1.456	1.72937				1.456	1.7798				1.456	1.69319				1.456	1.71787
2.027	1.57803				2.027	1.3996				2.027	1.94924				2.027	1.9267
1.347	1.49954				1.347	1.6404				1.347	1.48424				1.347	1.55774
2.265	2.11632				2.265	1.8272				2.265	2.1608				2.265	2.16527
2.091	2.05405				2.091	1.9774				2.091	2.17413				2.091	2.14167
1.987	1.94319				1.987	1.665				1.987	1.79423				1.987	1.90217
1.574	1.66336				1.574	1.6366				1.574	1.51484				1.574	1.57922
1.769	1.95741				1.769	1.8376				1.769	1.86834				1.769	1.86929
1.545	1.6324				1.545	2.063				1.545	1.73066				1.545	1.70356
2.31	2.54119				2.31	2.471				2.31	2.35144				2.31	2.42632
2.013	1.92574				2.013	1.3914				2.013	2.20903				2.013	1.95235
1.991	1.59984				1.991	1.7856				1.991	1.85463				1.991	1.89085
2.338	2.12411				2.338	2.249				2.338	2.3378				2.338	2.15589
2.374	2.23027				2.374	1.9316				2.374	2.42734				2.374	2.1324
2.063	2.07069				2.063	2.1302				2.063	2.04887				2.063	2.07991
1.108	1.27899				1.108	1.5688				1.108	1.21421				1.108	1.30753
1.959	2.01952				1.959	2.3034				1.959	1.9756				1.959	1.91318
2.356	2.43953				2.356	2.2698				2.356	2.24878				2.356	2.38764
1.948	2.02303				1.948	2.148				1.948	2.02555				1.948	1.98827
2.199	1.82881				2.199	1.9752				2.199	2.0862				2.199	1.92963
1.132	1.2734				1.132	1.6616				1.132	1.17582				1.132	1.18053
2.494	2.71317				2.494	2.2918				2.494	2.36408				2.494	2.57635
2.204	2.3671				2.204	2.0296				2.204	2.16792				2.204	2.19903
2.042	1.92672				2.042	2.2292				2.042	2.10023				2.042	1.94158
1.81	1.89206				1.81	2.0812				1.81	1.99458				1.81	1.842
1.852	1.47395				1.852	1.737				1.852	1.52824				1.852	1.52757
1.316	1.30815				1.316	1.4838				1.316	1.23885				1.316	1.42168
2.022	1.92356				2.022	1.826				2.022	1.9474				2.022	1.9217
1.809	1.78862				1.809	1.6972				1.809	1.77708				1.809	1.79614
1.461	1.34882				1.461	1.8584				1.461	1.39167				1.461	1.36076
2.582	2.31449				2.582	2.6252				2.582	2.55495				2.582	2.48201
1.668	1.84426				1.668	1.5172				1.668	1.68948				1.668	1.81283
1.134	1.48881				1.134	1.6246				1.134	1.37472				1.134	1.45637
2.339	2.29648				2.339	2.3326				2.339	2.32948				2.339	2.43924
2.334	2.44474				2.334	1.9336				2.334	2.47611				2.334	2.39851
1.94	1.90912				1.94	1.7956				1.94	1.88111				1.94	1.86217
2	1.86653				2	1.6364				2	2.18003				2	1.83581
1.641	1.65521				1.641	1.3922				1.641	1.46317				1.641	1.58439
1.756	1.82611				1.756	1.7458				1.756	1.72263				1.756	1.68101
2.431	2.43145				2.431	2.2294				2.431	2.4658				2.431	2.44998
1.905	1.94175				1.905	1.7844				1.905	2.0236				1.905	1.9263
1.216	1.45001				1.216	1.543				1.216	1.24522				1.216	1.31621
2.254	2.05762				2.254	2.0646				2.254	2.30776				2.254	2.17875
1.224	1.49579				1.224	2.1288				1.224	1.32815				1.224	1.32419
2.02	1.89293				2.02	1.8814				2.02	1.81891				2.02	1.85752
2.191	2.05772				2.191	1.6356				2.191	2.31072				2.191	2.09276
2.38	2.37619				2.38	2.1456				2.38	2.25664				2.38	2.36217
2.239	2.21705				2.239	2.1578				2.239	2.21234				2.239	2.22524
1.385	1.62023				1.385	1.8364				1.385	1.55196				1.385	1.46121
2.143	2.01345				2.143	1.7248				2.143	2.32616				2.143	2.06715
1.713	1.85646				1.713	1.968				1.713	1.58032				1.713	1.84169
2.132	2.26075				2.132	2.032				2.132	2.09709				2.132	2.15549
2.43	2.49765				2.43	2.1012				2.43	2.312				2.43	2.44486
2.208	2.51802				2.208	2.0948				2.208	2.21622				2.208	2.43366
1.09	1.38015				1.09	1.2692				1.09	1.2573				1.09	1.17337
2.053	1.9789				2.053	1.501				2.053	2.00393				2.053	1.88586
1.429	1.36004				1.429	1.4702				1.429	1.31399				1.429	1.35073
1.794	1.46021				1.794	1.5852				1.794	1.86902				1.794	1.6939
2.644	2.63456				2.644	2.0962				2.644	2.4581				2.644	2.70747
1.315	1.44019				1.315	1.6152				1.315	1.38659				1.315	1.41473
2.703	2.47867				2.703	2.5916				2.703	2.65217				2.703	2.60305
1.475	1.65574				1.475	2.0172				1.475	2.13418				1.475	1.73187
2.089	2.22692				2.089	1.8772				2.089	2.04415				2.089	2.12551
1.819	1.755				1.819	1.5512				1.819	2.08119				1.819	1.81055
1.685	1.71817				1.685	1.5528				1.685	1.73148				1.685	1.71574
2.038	2.07513				2.038	2.1242				2.038	2.09168				2.038	2.05896
1.922	1.93046				1.922	1.913				1.922	1.51522				1.922	1.92753
2.027	1.9246				2.027	2.1984				2.027	2.12053				2.027	1.97744
2.595	2.21973				2.595	2.1458				2.595	2.56441				2.595	2.49487
1.93	1.8434				1.93	1.7924				1.93	1.84292				1.93	1.82982
1.896	1.87888				1.896	1.7296				1.896	1.86748				1.896	1.78675
1.545	1.64728				1.545	2.338				1.545	1.60775				1.545	1.66155
2.424	2.23542				2.424	2.2426				2.424	2.3365				2.424	2.32389
2.376	2.42937				2.376	2.2294				2.376	2.31987				2.376	2.46181
2.047	1.84727				2.047	1.6742				2.047	2.03097				2.047	1.9467
1.758	1.85125				1.758	1.8762				1.758	1.75652				1.758	1.84022
1.412	1.66223				1.412	1.6742				1.412	1.57532				1.412	1.7252
2.064	2.10024				2.064	2.0682				2.064	1.98347				2.064	2.04251
1.204	1.43985				1.204	1.3512				1.204	1.25655				1.204	1.30422
2.555	2.6112				2.555	2.346				2.555	2.558				2.555	2.63566
1.363	1.62663				1.363	1.596				1.363	1.35927				1.363	1.4652
2.36	2.27907				2.36	2.3412				2.36	2.31862				2.36	2.33604
1.986	1.92776				1.986	1.7332				1.986	2.09338				1.986	1.8758
1.75	1.40853				1.75	1.6938				1.75	1.45468				1.75	1.57767
2.466	2.4589				2.466	2.2338				2.466	2.44529				2.466	2.46748
2.3	2.27995				2.3	2.052				2.3	1.99849				2.3	2.26471
2.227	1.96036				2.227	1.8128				2.227	2.38782				2.227	1.96902
1.954	1.57275				1.954	1.3812				1.954	1.87114				1.954	1.6433
1.275	1.14829				1.275	1.6076				1.275	1.30851				1.275	1.37503
2.08	2.08366				2.08	1.9846				2.08	2.04982				2.08	1.99126
2.085	2.01947				2.085	2.033				2.085	1.92567				2.085	1.9645
2.434	2.45368				2.434	2.1658				2.434	2.21966				2.434	2.44152
1.725	1.43403				1.725	1.5982				1.725	1.39699				1.725	1.37744
1.49	1.37882				1.49	1.4116				1.49	1.72107				1.49	1.56523
2.276	2.27026				2.276	2.2186				2.276	2.25396				2.276	2.19895
1.948	1.75115				1.948	1.651				1.948	1.99361				1.948	1.93532
2.104	2.24577				2.104	1.9858				2.104	2.00758				2.104	2.12665
2.113	2.04646				2.113	2.1662				2.113	2.06742				2.113	2.01284
2.389	2.65939				2.389	2.1888				2.389	2.26378				2.389	2.41283
2.01	2.05287				2.01	1.9008				2.01	1.98931				2.01	1.97564
1.635	1.80512				1.635	1.7986				1.635	1.61889				1.635	1.65341
2.506	2.46739				2.506	2.3284				2.506	2.41029				2.506	2.43562
1.037	1.1398				1.037	1.042				1.037	1.05222				1.037	1.07739
2.089	1.98998				2.089	1.9428				2.089	1.81849				2.089	2.00308
1.602	1.66112				1.602	1.7166				1.602	1.59741				1.602	1.5795
1.862	1.84078				1.862	1.8302				1.862	1.92222				1.862	1.81532
1.897	1.59801				1.897	1.879				1.897	1.93804				1.897	1.72445
1.453	1.58833				1.453	2.0744				1.453	2.02041				1.453	1.67166
2.213	2.31685				2.213	2.0304				2.213	2.2624				2.213	2.3089
2.163	2.05984				2.163	2.1226				2.163	2.06043				2.163	2.13368
2.339	2.14548				2.339	2.0804				2.339	2.15664				2.339	2.17501
2.304	2.2905				2.304	1.995				2.304	2.16886				2.304	2.25872
2.376	2.37528				2.376	1.8584				2.376	2.2756				2.376	2.3588
2.004	1.91517				2.004	1.634				2.004	1.97405				2.004	1.89318
2.332	2.22446				2.332	1.8158				2.332	2.24818				2.332	2.23193
1.263	1.12512				1.263	1.361				1.263	1.22394				1.263	1.30993
2.328	2.13365				2.328	1.7564				2.328	2.22349				2.328	2.14528
2.151	1.86859				2.151	1.7874				2.151	2.06903				2.151	1.88731
1.81	1.71318				1.81	1.6748				1.81	1.88565				1.81	1.73883
1.545	1.69253				1.545	1.8018				1.545	1.57956				1.545	1.60431
1.356	1.4607				1.356	1.9844				1.356	1.52494				1.356	1.43001
1.96	2.53368				1.96	2.1812				1.96	2.07514				1.96	2.17517
1.952	1.91937				1.952	2.0188				1.952	2.07162				1.952	1.99188
1.912	1.90449				1.912	1.7424				1.912	1.79808				1.912	1.88794
1.704	1.63107				1.704	1.7928				1.704	1.64735				1.704	1.68992
1.987	1.89252				1.987	1.7428				1.987	1.9926				1.987	1.92299
1.267	1.67471				1.267	1.4236				1.267	1.30032				1.267	1.50719
2.302	2.2618				2.302	2.0546				2.302	2.25858				2.302	2.24281
2.209	2.07677				2.209	1.9536				2.209	2.02494				2.209	1.99335
1.132	1.0578				1.132	1.7286				1.132	1.18508				1.132	1.03868
1.84	1.84663				1.84	1.8856				1.84	1.86119				1.84	1.77167
1.535	1.61145				1.535	1.9554				1.535	1.64687				1.535	1.67477
1.944	1.9921				1.944	1.8178				1.944	1.93724				1.944	1.90248
2.531	2.53562				2.531	2.29				2.531	2.20422				2.531	2.50568
1.203	1.55638				1.203	1.531				1.203	1.19197				1.203	1.38256
2.437	2.39187				2.437	2.1054				2.437	2.38274				2.437	2.33685
2.156	2.15665				2.156	1.9562				2.156	2.26145				2.156	2.1674
1.986	1.84438				1.986	2.1678				1.986	1.99962				1.986	1.92146
1.343	1.56303				1.343	1.5364				1.343	1.33796				1.343	1.44333
2.072	2.01151				2.072	1.842				2.072	1.98266				2.072	1.97191
2.236	2.03972				2.236	2.1834				2.236	2.30733				2.236	2.18258
2.528	2.41611				2.528	2.127				2.528	2.37161				2.528	2.50322
2.172	2.09568				2.172	1.9868				2.172	2.2765				2.172	2.22155
2.146	2.0646				2.146	1.9456				2.146	2.14488				2.146	2.16219
1.237	1.48593				1.237	1.7252				1.237	1.30489				1.237	1.33664
1.438	1.59773				1.438	1.6992				1.438	1.44205				1.438	1.48152
1.629	1.78802				1.629	1.7662				1.629	1.7402				1.629	1.64855
2.161	2.20006				2.161	1.5974				2.161	2.14805				2.161	2.14478
2.117	2.07343				2.117	1.9778				2.117	1.94345				2.117	2.05821
1.74	1.69538				1.74	1.446				1.74	1.9909				1.74	1.74515
1.484	1.33494				1.484	1.4142				1.484	1.33083				1.484	1.29338
1.598	1.61684				1.598	1.6094				1.598	1.61723				1.598	1.63935
2.086	1.9462				2.086	1.3498				2.086	1.60679				2.086	1.81705
1.214	1.57027				1.214	1.416				1.214	1.23265				1.214	1.31429
2.254	2.13915				2.254	2.115				2.254	2.4313				2.254	2.21867
2.212	2.12483				2.212	2.0468				2.212	2.18044				2.212	2.13003
1.235	1.67359				1.235	1.7114				1.235	1.26264				1.235	1.33512
1.109	1.35938				1.109	1.165				1.109	1.18805				1.109	1.15026
1.243	1.37881				1.243	1.586				1.243	1.3204				1.243	1.28431
1.339	1.20536				1.339	1.4002				1.339	1.55356				1.339	1.37654
1.841	1.77793				1.841	2.0492				1.841	1.79752				1.841	1.72785
2.535	2.73325				2.535	2.367				2.535	2.54416				2.535	2.67052
2.478	2.45159				2.478	2.0676				2.478	2.37032				2.478	2.39801
1.174	1.48496				1.174	1.4062				1.174	1.24823				1.174	1.27401
1.582	1.70756				1.582	1.8288				1.582	1.89992				1.582	1.69777
1.038	1.1205				1.038	1.3234				1.038	1.10661				1.038	0.99402
1.093	1.21941				1.093	1.6354				1.093	1.16952				1.093	1.20225
1.581	1.3714				1.581	1.512				1.581	1.49807				1.581	1.42368
2.439	3.0482				2.439	2.3004				2.439	2.46075				2.439	2.53888
1.105	1.39734				1.105	1.4118				1.105	1.19304				1.105	1.27357
2.492	2.05372				2.492	2.4218				2.492	2.33569				2.492	2.27183
1.641	1.4829				1.641	1.436				1.641	1.50549				1.641	1.5407
1.369	1.62217				1.369	1.6766				1.369	1.50099				1.369	1.51629
1.716	1.8562				1.716	1.6148				1.716	1.74817				1.716	1.8163
1.897	1.66809				1.897	1.8164				1.897	1.83051				1.897	1.79676
1.485	1.54633				1.485	1.9094				1.485	1.78264				1.485	1.62794
1.888	1.84774				1.888	1.7042				1.888	1.91511				1.888	1.78893
1.581	1.59319				1.581	1.9734				1.581	1.95703				1.581	1.67916
1.48	1.51445				1.48	1.6498				1.48	1.28202				1.48	1.5043
2.124	1.9767				2.124	1.8338				2.124	2.10036				2.124	2.02397
1.582	1.58027				1.582	1.9622				1.582	1.61553				1.582	1.55494
1.204	1.14028				1.204	1.6234				1.204	1.27538				1.204	1.33965
2.097	1.87926				2.097	1.9454				2.097	2.09085				2.097	2.03752
1.873	1.78003				1.873	1.7				1.873	2.06381				1.873	1.71716
1.266	1.24667				1.266	1.3566				1.266	1.46425				1.266	1.38257
2.307	2.0373				2.307	2.1886				2.307	2.28293				2.307	2.20716
2.147	2.04113				2.147	1.9796				2.147	2.22963				2.147	2.1384
1.091	1.06723				1.091	1.3572				1.091	1.26892				1.091	1.05319
1.947	1.95047				1.947	1.9862				1.947	1.87421				1.947	1.96606
1.713	1.84701				1.713	2.0942				1.713	1.77655				1.713	1.89034
1.658	1.81407				1.658	1.9646				1.658	1.98787				1.658	1.76886
1.785	1.54766				1.785	1.64				1.785	1.67654				1.785	1.68474
1.113	1.39158				1.113	1.3724				1.113	1.2525				1.113	1.20216
2.158	2.19552				2.158	1.9372				2.158	1.98638				2.158	2.17824
2.292	2.09308				2.292	2.1608				2.292	2.17623				2.292	2.20752
2.441	2.46615				2.441	2.3684				2.441	2.46037				2.441	2.42268
2.111	2.03124				2.111	2.133				2.111	2.27362				2.111	2.13299
2.489	2.5912				2.489	2.3984				2.489	2.4905				2.489	2.64305
1.984	1.96971				1.984	1.775				1.984	2.09045				1.984	2.00237
2.269	2.35169				2.269	2.2228				2.269	2.26223				2.269	2.26423
1.884	1.8041				1.884	1.6742				1.884	1.96072				1.884	1.83051
2.072	2.08589				2.072	1.9806				2.072	2.10544				2.072	2.13444
1.878	1.70239				1.878	1.8638				1.878	1.69448				1.878	1.77554
2.297	2.20674				2.297	2.0198				2.297	2.19517				2.297	2.28596
1.366	1.50452				1.366	1.5292				1.366	1.37446				1.366	1.46616
2.446	2.31003				2.446	2.323				2.446	2.36316				2.446	2.34282
1.838	1.78621				1.838	1.949				1.838	2.01512				1.838	1.84245
2.218	1.96479				2.218	1.6694				2.218	1.78427				2.218	1.90264
2.197	2.15433				2.197	2.13				2.197	2.19243				2.197	2.10964
2.464	2.48589				2.464	2.171				2.464	2.53219				2.464	2.52095
1.497	1.62286				1.497	1.6682				1.497	1.54824				1.497	1.57404
2.689	2.42308				2.689	2.3566				2.689	2.62142				2.689	2.5892
2.171	2.2168				2.171	2.0668				2.171	2.1621				2.171	2.18721
1.397	1.56088				1.397	1.7426				1.397	1.57084				1.397	1.52486
1.622	1.7667				1.622	1.466				1.622	1.66784				1.622	1.67593
2.151	2.00349				2.151	1.801				2.151	2.04839				2.151	2.03298
1.903	1.77187				1.903	1.6852				1.903	1.90589				1.903	1.80284
1.754	1.85341				1.754	1.9142				1.754	1.86811				1.754	1.8833
2.069	2.11213				2.069	1.863				2.069	2.25378				2.069	2.00698
2.108	2.34671				2.108	1.9094				2.108	2.18672				2.108	2.2079
2.593	2.35477				2.593	2.4596				2.593	2.51287				2.593	2.49325
1.749	1.91408				1.749	1.8728				1.749	1.80472				1.749	1.84874
2.358	2.29252				2.358	2.2202				2.358	2.26223				2.358	2.29008
1.295	1.49983				1.295	1.5328				1.295	1.60161				1.295	1.53459
1.146	1.13874				1.146	1.3474				1.146	1.27916				1.146	1.1234
1.172	1.35558				1.172	1.7498				1.172	1.25508				1.172	1.38266
1.702	1.55663				1.702	1.7194				1.702	1.70834				1.702	1.56816
1.126	1.33481				1.126	1.3076				1.126	1.19501				1.126	1.30916
2.376	2.20881				2.376	2.0632				2.376	2.31333				2.376	2.27612
1.561	1.77403				1.561	1.885				1.561	1.6244				1.561	1.6612
1.521	1.61805				1.521	1.5108				1.521	1.40293				1.521	1.53167
1.071	1.28808				1.071	1.3818				1.071	1.12149				1.071	1.22252
1.888	1.73231				1.888	1.6694				1.888	1.95486				1.888	1.79356
2.107	2.12426				2.107	1.7766				2.107	2.04876				2.107	2.12223
1.893	1.89404				1.893	1.6802				1.893	1.66056				1.893	1.78222
1.468	1.66103				1.468	1.7242				1.468	1.50195				1.468	1.63238
2.629	2.47138				2.629	2.0856				2.629	2.36466				2.629	2.50498
1.498	1.33875				1.498	1.597				1.498	1.4996				1.498	1.42694
1.115	1.20004				1.115	1.3082				1.115	1.11901				1.115	1.15623
2.314	2.20879				2.314	2.0816				2.314	2.26298				2.314	2.21367
2.192	2.55291				2.192	1.9626				2.192	2.1888				2.192	2.2627
1.674	1.74376				1.674	1.7752				1.674	1.75644				1.674	1.71424
1.499	1.68443				1.499	1.3924				1.499	1.4999				1.499	1.57635
1.436	1.5263				1.436	1.63				1.436	1.50387				1.436	1.53565
2.062	2.27189				2.062	1.992				2.062	2.19068				2.062	2.27894
1.762	1.68387				1.762	1.5942				1.762	1.7972				1.762	1.74531
2.209	2.0418				2.209	1.9028				2.209	2.22384				2.209	2.03912
1.085	1.23519				1.085	1.2532				1.085	1.10947				1.085	1.01689
1.951	1.81752				1.951	1.9202				1.951	1.91698				1.951	1.86646
1.074	1.30263				1.074	1.3986				1.074	1.17417				1.074	1.04071
2.054	2.03468				2.054	1.949				2.054	2.0196				2.054	2.06603
1.641	1.68215				1.641	2.0136				1.641	1.67171				1.641	1.74132
1.7	1.61371				1.7	1.5462				1.7	1.78666				1.7	1.74102
1.5	1.63022				1.5	1.5678				1.5	1.89475				1.5	1.66139
2.23	2.15111				2.23	1.9482				2.23	2.29364				2.23	2.1612
1.949	1.92				1.949	2.0146				1.949	1.84939				1.949	1.91273
2.132	2.28507				2.132	1.9752				2.132	2.1714				2.132	2.23206
1.993	2.12122				1.993	1.8906				1.993	2.16377				1.993	2.05115
1.194	1.33641				1.194	1.3738				1.194	1.2923				1.194	1.29932
2.409	2.31538				2.409	2.3218				2.409	2.3816				2.409	2.32991
1.111	1.27197				1.111	1.4162				1.111	1.31575				1.111	1.20876
1.603	1.16796				1.603	1.4274				1.603	1.4495				1.603	1.29927
2.551	2.87956				2.551	2.3534				2.551	2.53206				2.551	2.71609
2.214	1.90397				2.214	2.1826				2.214	2.12649				2.214	1.96723
1.993	2.00336				1.993	2.084				1.993	2.13551				1.993	2.06429
1.741	1.82319				1.741	1.7228				1.741	1.64467				1.741	1.86438
1.563	1.32115				1.563	1.2758				1.563	1.49405				1.563	1.46898
1.165	1.54682				1.165	1.5886				1.165	1.21557				1.165	1.26469
2.118	1.7669				2.118	1.8284				2.118	2.05577				2.118	2.0178
2.217	2.17894				2.217	1.896				2.217	2.044				2.217	2.1906
1.273	1.40046				1.273	1.4216				1.273	1.34566				1.273	1.35749
2.126	1.81164				2.126	2.0062				2.126	1.99811				2.126	1.86661
1.99	1.85968				1.99	1.9506				1.99	1.69393				1.99	1.82789
1.254	1.46114				1.254	1.5226				1.254	1.35458				1.254	1.35414
2.13	1.82639				2.13	1.8416				2.13	1.87085				2.13	1.93895
1.783	1.85028				1.783	1.7084				1.783	1.60179				1.783	1.77614
1.647	1.24694				1.647	1.5394				1.647	1.50157				1.647	1.41517
1.247	1.25154				1.247	1.455				1.247	1.50084				1.247	1.34811
1.079	1.29803				1.079	1.6068				1.079	1.24258				1.079	1.21203
1.978	1.89106				1.978	1.8818				1.978	1.93509				1.978	1.88187
1.42	1.50454				1.42	2.0378				1.42	1.5251				1.42	1.52942
2.096	2.28613				2.096	1.778				2.096	2.06561				2.096	2.16644
2.052	1.89501				2.052	1.7512				2.052	1.94136				2.052	1.82877
1.638	1.73905				1.638	1.6544				1.638	2.01362				1.638	1.75965
1.774	1.90043				1.774	1.854				1.774	1.71217				1.774	1.7602
1.654	1.54863				1.654	1.6104				1.654	1.76092				1.654	1.55416
2.035	2.21284				2.035	2.0922				2.035	2.08846				2.035	2.08913
1.888	1.51279				1.888	1.7222				1.888	1.40564				1.888	1.6
2.531	2.28556				2.531	2.0136				2.531	2.47463				2.531	2.43125
1.776	1.67546				1.776	1.7932				1.776	1.80324				1.776	1.82956
2.249	2.21045				2.249	2.3754				2.249	2.25698				2.249	2.17523
1.863	1.90775				1.863	1.8954				1.863	2.05242				1.863	1.81852
2.285	2.25892				2.285	1.863				2.285	2.30609				2.285	2.26785
[truncated: 3,853 more rows]

## Sheet: Supplementary Fig. 4
Source Data Supplementary Fig. 4
[truncated: 5,062 more rows]

## Sheet: Supplementary Fig. 5
Source Data Supplementary Fig. 5 Performance of SVM model with different kernels and hyperparameters
[truncated: 18 more rows]

[truncated: 4 more sheets: Supplementary Fig. 6, Supplementary Fig. 7, Supplementary Fig. 27, Supplementary Fig. 29]
